# Supplementary material for: Mutational Pattern Induced by 5-Fluorouracil and Oxaliplatin in the Gut Microbiome
Source: Front Microbiol. 2022 Apr 28;13:841458. doi: 10.3389/fmicb.2022.841458 (PMC9101311; doi:10.3389/fmicb.2022.841458)
Supplement: Supplementary file 2 [file Table_1.xlsx]

## Sheet: Table Index
Table S1	Patients Information Involved in this study
Table S2	General information about sequence data
Table S3	Result of beta diversity analysis based on the 16S rRNA sequencing
Table S4	Taxonomy information and abundance detected using MetaPhlAn2 with shutgun metagenomic sequencing
Table S5	KO abundance of different samples
Table S6	KEGG pathway enrichment analysis between before and after chemotherapy
Table S7	Taxonomy information of reference genomes used in this study
Table S8	False positive rate for genomic variation analysis
Table S9	General information of genomic variants from different samples
Table S10	Genes with variant density
Table S11	All samples from different cohorts involved in this study
Table S12	Comparison of mutation rates from different groups
Table S13	General information of Dn/Ds analysis based on KEGG Ortholog
Table S14	Comparison of Dn/Ds of Kos from different drug groups

## Sheet: TableS1
Table S1 Patients Information Involved in this study
sample	patient id	Condition	Age	Gender (F/M)	Hight	Weight	BMI	Pathologic Diagnosis	Drugs
22-1	P22	Day0	61	M	168	73	25.2595	Lung Adenocarcinoma	5-Fu
29-1	P29	Day0	49	F	160	60	20.7612	Gastric Adenocarcinoma	5-Fu
4-1	P4	Day0	62	M	166	68	23.5294	Lung Adenocarcinoma	5-Fu
41-1	P41	Day0	57	M	172	70	24.2215	Hepatobiliary cell carcinoma	5-Fu
45-1	P45	Day0	63	M	165	70	24.2215	Lung Adenocarcinoma	5-Fu
48-1	P48	Day0	60	M	170	75	25.9516	Rectal adenocarcinoma	5-Fu
22-2	P22	Day30	61	M	168	73	25.2595	Lung Adenocarcinoma	5-Fu
29-2	P29	Day30	49	F	160	60	20.7612	Gastric Adenocarcinoma	5-Fu
30-2	P30	Day30	62	M	168	69	23.8754	Lung Adenocarcinoma	5-Fu
4-2	P4	Day30	62	M	166	68	23.5294	Lung Adenocarcinoma	5-Fu
41-2	P41	Day30	57	M	172	70	24.2215	Hepatobiliary cell carcinoma	5-Fu
45-2	P45	Day30	63	M	165	70	24.2215	Lung Adenocarcinoma	5-Fu
48-2	P48	Day30	60	M	170	75	25.9516	Rectal adenocarcinoma	5-Fu
1-1	P1	Day0	78	F	160	55	19.0311	Lung Adenocarcinoma	Oxaliplatin
16-1	P16	Day0	77	F	154	40	13.8408	Lung Adenocarcinoma	Oxaliplatin
2-1	P2	Day0	74	F	158	55	19.0311	Vaginal carcinoma	Oxaliplatin
20-1	P20	Day0	62	F	170	69	23.8754	Ovarian cancer	Oxaliplatin
23-1	P23	Day0	79	F	160	54	18.6851	Lung Adenocarcinoma	Oxaliplatin
25-1	P25	Day0	60	F	155	45	15.5709	Squamous cell carcinoma	Oxaliplatin
28-1	P28	Day0	74	F	156	56	19.3772	vaginal carcinoma	Oxaliplatin
34-1	P34	Day0	74	F	160	65	22.4913	vaginal carcinoma	Oxaliplatin
35-1	P35	Day0	83	M	168	60	20.7612	Lung Adenocarcinoma	Oxaliplatin
37-1	P37	Day0	36	F	150	55	19.0311	Hepatobiliary cell carcinoma	Oxaliplatin
44-1	P44	Day0	85	F	160	72	24.9135	Lung Adenocarcinoma	Oxaliplatin
51-1	P51	Day0	62	F	170	69	23.8754	Ovarian cancer	Oxaliplatin
58-1	P58	Day0	62	F	169	72	24.9135	Lung Adenocarcinoma	Oxaliplatin
63-1	P63	Day0	63	F	170	70	24.2215	Ovarian cancer	Oxaliplatin
7-1	P7	Day0	60	F	155	45	15.5709	Squamous cell carcinoma	Oxaliplatin
8-1	P8	Day0	71	M	170	72	24.9135	Lung Adenocarcinoma	Oxaliplatin
9-1	P9	Day0	56	M	176	62	21.4533	Rectal adenocarcinoma	Oxaliplatin
16-2	P16	Day30	77	F	154	40	13.8408	Lung Adenocarcinoma	Oxaliplatin
2-2	P2	Day30	74	F	158	55	19.0311	vaginal carcinoma	Oxaliplatin
20-2	P20	Day30	62	F	170	69	23.8754	Ovarian cancer	Oxaliplatin
23-2	P23	Day30	79	F	160	54	18.6851	Lung Adenocarcinoma	Oxaliplatin
25-2	P25	Day30	60	F	155	45	15.5709	Squamous cell carcinoma	Oxaliplatin
28-2	P28	Day30	74	F	156	56	19.3772	vaginal carcinoma	Oxaliplatin
34-2	P34	Day30	74	F	160	65	22.4913	vaginal carcinoma	Oxaliplatin
35-2	P35	Day30	83	M	168	60	20.7612	Lung Adenocarcinoma	Oxaliplatin
37-2	P37	Day30	36	F	150	55	19.0311	Hepatobiliary cell carcinoma	Oxaliplatin
44-2	P44	Day30	85	F	160	72	24.9135	Lung Adenocarcinoma	Oxaliplatin
51-2	P51	Day30	62	F	170	69	23.8754	Ovarian cancer	Oxaliplatin
58-2	P58	Day30	62	F	169	72	24.9135	Lung Adenocarcinoma	Oxaliplatin
63-2	P63	Day30	63	F	170	70	24.2215	Ovarian cancer	Oxaliplatin
8-2	P8	Day30	71	M	170	72	24.9135	Lung Adenocarcinoma	Oxaliplatin
9-2	P9	Day30	56	M	176	62	21.4533	Rectal adenocarcinoma	Oxaliplatin
14-1	P14	Day0	79	M	160	50	17.301	Rectal adenocarcinoma	Oxaliplatin+5-Fu
15-1	P15	Day0	74	M	165	50	17.301	Rectal adenocarcinoma	Oxaliplatin+5-Fu
18-1	P18	Day0	48	M	165	61	21.1073	Gastric Adenocarcinoma	Oxaliplatin+5-Fu
24-1	P24	Day0	60	F	156	45	15.5709	Gastric Adenocarcinoma	Oxaliplatin+5-Fu
26-1	P26	Day0	48	M	165	60	20.7612	Gastric Adenocarcinoma	Oxaliplatin+5-Fu
3-1	P3	Day0	48	M	165	60	20.7612	Gastric Adenocarcinoma	Oxaliplatin+5-Fu
31-1	P31	Day0	79	M	765	49	16.955	Rectal adenocarcinoma	Oxaliplatin+5-Fu
38-1	P38	Day0	48	M	175	75	25.9516	Gastric Adenocarcinoma	Oxaliplatin+5-Fu
49-1	P49	Day0	62	M	172	72	24.9135	Rectal adenocarcinoma	Oxaliplatin+5-Fu
5-1	P5	Day0	76	F	160	60	20.7612	Rectal adenocarcinoma	Oxaliplatin+5-Fu
6-1	P6	Day0	43	F	158	60	20.7612	Lung Adenocarcinoma	Oxaliplatin+5-Fu
12-2	P12	Day30	62	M	169	69	23.8754	Rectal adenocarcinoma	Oxaliplatin+5-Fu
14-2	P14	Day30	79	M	160	50	17.301	Rectal adenocarcinoma	Oxaliplatin+5-Fu
18-2	P18	Day30	48	M	165	61	21.1073	Gastric Adenocarcinoma	Oxaliplatin+5-Fu
19-2	P19	Day30	36	F	150	55	19.0311	Hepatobiliary cell carcinoma	Oxaliplatin+5-Fu
24-2	P24	Day30	60	F	156	45	15.5709	Gastric Adenocarcinoma	Oxaliplatin+5-Fu
26-2	P26	Day30	48	M	165	60	20.7612	Gastric Adenocarcinoma	Oxaliplatin+5-Fu
3-2	P3	Day30	48	M	165	60	20.7612	Gastric Adenocarcinoma	Oxaliplatin+5-Fu
31-2	P31	Day30	79	M	765	49	16.955	Rectal adenocarcinoma	Oxaliplatin+5-Fu
38-2	P38	Day30	48	M	175	75	25.9516	Gastric Adenocarcinoma	Oxaliplatin+5-Fu
49-2	P49	Day30	62	M	172	72	24.9135	Rectal adenocarcinoma	Oxaliplatin+5-Fu
5-2	P5	Day30	76	F	160	60	20.7612	Rectal adenocarcinoma	Oxaliplatin+5-Fu
6-2	P6	Day30	43	F	158	60	20.7612	Lung Adenocarcinoma	Oxaliplatin+5-Fu

## Sheet: TableS2
Table S2 General information about sequence data
Sample	Shotgun Metagenomics Raw Data		Kneaddata-Filtered Data		Mapping to Reference Genomes				Metagenomics assembly and annotation
	Total Reads (M)	Total Bases (Gb)	Total Reads (M)	Total Bases (Gb)	Total Reads	Unique Map	Multiple Map	Ratio (%)	N50 (bps)	Mean contig length (bps)	No. Gene	Mean gene length (bps)
8-1	29.1238	4.26619	28.4388	4.14456	29820258	6073169	1794150	26.38	1926	1104.36920948	95445	240.337838546
22-2	29.6862	4.34856	29.0593	4.23666	30470916	4048699	5248103	30.51	1240	909.093608524	142179	225.990758129
20-2	29.9087	4.38116	29.0744	4.23958	30486729	5679069	4166597	32.29	2195	1121.58610895	141069	245.797588414
44-2	30.0898	4.40769	29.4069	4.28736	30835333	1293768	2088440	10.97	1345	909.888438502	105227	226.157763692
22-1	30.214	4.42588	29.5674	4.31178	31003714	5208805	1878411	22.86	2049	1060.64185586	149417	253.684915371
19-2	31.0677	4.55094	29.037	4.23161	30447465	3015630	17325637	66.81	1259	922.125692201	92731	223.839179994
12-2	31.0855	4.55355	30.1758	4.40029	31641652	5774306	2654232	26.64	1523	992.996348825	144468	239.38445192
63-1	31.6763	4.64009	29.8392	4.34913	31288687	14698151	2112127	53.73	4937	1471.50250357	78534	263.562686225
25-2	31.7007	4.64366	30.9943	4.51782	32499858	2225658	4975816	22.16	1893	1028.60808595	95610	253.282951574
29-2	31.897	4.67241	31.2026	4.55022	32718311	3455769	3733043	21.97	2383	1141.77361924	186945	247.806242478
6-2	32.3514	4.73898	31.6527	4.61527	33190243	3156066	2467859	16.94	2307	1159.28402764	157591	248.06785286
34-1	32.3628	4.74064	31.6406	4.61361	33177599	841405	8981716	29.61	2112	1129.54255644	52763	251.904270038
23-1	32.5982	4.77512	30.8614	4.50209	32360572	1023680	20839385	67.56	9279	1636.95200685	44076	269.121108994
35-2	32.6518	4.78298	31.5725	4.60092	33106201	9632444	4471948	42.60	4650	1544.32016477	83209	266.111706666
14-1	33.1345	4.85368	32.3325	4.71414	33903053	1497852	1176555	7.89	2188	1123.02080035	114853	240.39988507
5-2	33.1401	4.8545	8.32101	1.21232	8725208	258842	683048	10.80	1007	824.426835827	58958	216.400793785
3-1	33.1564	4.85689	32.3407	4.71348	33911711	2732568	2443410	15.26	1617	1027.95088374	172385	240.615633611
28-1	33.5032	4.90769	32.8177	4.78703	34411902	795127	18820567	57.00	3403	1318.9690648	78561	256.847188809
31-1	33.5887	4.92023	32.7813	4.78031	34373654	2194194	1889721	11.88	7773	1569.56819274	102704	272.859839928
31-2	33.6726	4.93252	32.3576	4.71691	33929382	4133489	3277886	21.84	2539	1225.46941625	150555	247.239307894
38-2	33.9274	4.96983	33.2049	4.84104	34817878	2208171	2713879	14.14	1504	986.185363312	203972	236.490895809
30-2	34.2413	5.01582	33.5133	4.88542	35141276	4712163	4190609	25.33	2277	1081.0157161	141919	259.445585158
37-2	34.4757	5.05015	33.3547	4.86157	34974915	13073160	5849252	54.10	4381	1276.68159772	79163	272.415989793
1-1	34.5532	5.0615	22.1093	3.18304	23183240	405144	7463509	33.94	373	417.151246177	14462	200.33404785
6-1	34.5593	5.0624	33.8365	4.93358	35480116	4861154	2707388	21.33	1874	1055.2633243	153809	241.234537641
9-1	34.9816	5.12426	34.2783	5.00164	35943419	1262201	1129077	6.65	1279	922.54295053	94279	231.828668102
2-2	35.159	5.15024	34.3385	5.00634	36006555	1903387	13180898	41.89	1746	1053.64088727	121525	233.020086402
58-2	35.3031	5.17136	34.5492	5.03796	36227424	6066595	18738864	68.47	1989	1109.25036135	93409	243.924204306
5-1	35.3736	5.18167	34.4249	5.02111	36097144	887139	21669617	62.49	1174	901.143251275	131857	216.768976998
15-1	35.5941	5.21397	34.8472	5.08221	36539965	7300603	7760175	41.22	3504	1317.22605003	108911	261.138177044
4-1	35.7516	5.23704	35.0198	5.1071	36720885	4167424	2857649	19.13	2808	1142.94300391	121535	263.079664294
2-1	35.853	5.2519	34.9855	5.09957	36684933	1338612	6919956	22.51	2440	1186.72978337	83317	248.546011018
34-2	36.0845	5.28582	35.1446	5.12325	36851791	870775	8766446	26.15	1407	948.946115427	54095	244.401589796
23-2	36.1685	5.29812	35.2392	5.13975	36950954	778802	25786382	71.89	9444	1630.31509613	43773	267.45914148
45-2	36.5175	5.34924	35.7643	5.21443	37501570	5073313	3337843	22.43	2551	1154.92008404	164197	254.497359879
28-2	36.5534	5.35451	35.6042	5.19294	37333748	1317389	10057871	30.47	12355	1386.47104982	55420	278.929700469
3-2	36.8349	5.39574	36.0606	5.25777	37812268	2070635	1656823	9.86	1614	1004.36446685	184075	241.745397257
24-1	36.9981	5.41964	36.084	5.26029	37836826	656447	20455010	55.80	1503	964.451833961	49443	235.745909431
4-2	37.0675	5.42981	36.2814	5.29094	38043832	4669592	1978746	17.48	2071	1123.94284131	164222	248.963433645
58-1	37.1953	5.44853	36.3791	5.30469	38146215	7290411	14705905	57.66	2958	1242.29900304	114642	247.734512657
7-1	37.2026	5.4496	36.3825	5.30459	38149781	2567053	1212153	9.91	1735	1057.5549752	125911	240.551055905
9-2	37.3976	5.47817	36.4994	5.32239	38272364	1593227	1522455	8.14	1628	1037.46666093	134385	238.390720691
26-2	37.3993	5.47842	36.6133	5.33973	38391879	3030490	2600684	14.67	2297	1168.56466044	186516	253.835006112
8-2	37.4274	5.48254	36.6395	5.34318	38419340	5561885	5253825	28.15	5020	1440.57463225	94880	271.704342327
24-2	37.6043	5.50844	36.7543	5.36061	38539682	815069	20772866	56.01	2039	1094.01394011	63043	244.166013673
14-2	44.0585	6.45389	42.3234	6.17222	44379316	3647431	2676412	14.25	1491	964.05321051	138808	232.049132615
16-1	45.9982	6.73802	42.4925	6.19473	44556580	1241773	14320358	34.93	908	807.038593895	83811	211.146651394
48-1	46.6788	6.83771	44.2047	6.43707	60726632	11112183	28637880	65.46	1216	902.178	124878	224.091
18-1	47.3593	6.93739	45.917	6.6794	48147496	4730066	2518938	15.06	1525	997.318054375	165945	237.035529844
51-1	47.7001	6.98732	46.3244	6.7561	48574675	18657536	2831004	44.24	4621	1490.30962851	56761	260.001409418
25-1	48.9878	7.17594	47.8564	6.97731	60734704	4821797	2608412	12.23	1647	1004.78	95245.5	243.833
16-2	50.7019	7.42703	49.2408	7.18017	29909269	982298	20521800	71.90	1574	967.262	127165	241.075
41-2	51.3422	7.52083	50.3347	7.34125	52779768	2855073	11546416	27.29	1466	979.380366239	138789	234.803348969
49-2	54.2822	7.95149	52.784	7.68736	55348023	8620010	10156333	33.92	2069	1146.26356594	152364	243.869601743
63-2	54.6528	8.00578	53.3627	7.77851	55954874	13884292	6941150	37.22	1880	1111.91223839	65004	232.437896129
49-1	55.0924	8.07018	53.9161	7.86118	56535142	8160005	9927024	31.99	1802	1076.37320666	125027	242.892631192
48-2	55.604	8.14512	53.6604	7.82523	56267043	4008854	41300937	80.53	803	714.830882562	84762	193.507892688
29-1	55.9194	8.19133	53.9819	7.87289	56604166	2546233	4269059	12.04	1700	1032.70364435	150128	239.956716935
20-1	56.2054	8.23322	54.5721	7.95819	57222994	7475815	5644017	22.93	1769	1098.04096908	158352	229.958105992
37-1	56.2407	8.23839	54.6773	7.96966	57333262	9884896	23167573	57.65	3759	1412.34784734	76809	267.860433022
18-2	57.3452	8.40017	56.1582	8.18811	58886180	6160446	3609689	16.59	1657	970.470750272	115522	250.101028376
38-1	57.9167	8.48389	56.5703	8.24641	59318279	5906251	2972375	14.97	1934	1090.58570896	156159	249.173649934
35-1	58.0893	8.50918	56.7488	8.27298	59505400	16284926	11891459	47.35	5674	1608.37597553	61614	276.389603012
51-2	58.4535	8.56253	56.9264	8.29768	59691613	17010655	7996956	41.89	2845	1212.43340338	79511	244.062657997
45-1	58.6339	8.58894	57.1351	8.32265	59910491	7600417	3173662	17.98	1689	1065.92414661	156938	236.661535129
44-1	58.7458	8.60535	56.7595	8.27422	59516641	2650464	7172698	16.50	1225	890.878217217	156993	213.728599364
41-1	59.8114	8.76143	58.6809	8.55974	61531374	7331767	7701965	24.43	2655	1186.16747732	104837	259.400221296
26-1	60.9775	8.93224	59.6288	8.69434	62525360	6551216	5116136	18.66	1792	1045.10037257	141048	251.920608587

## Sheet: Table S3
Table S3 Result of beta diversity analysis based on the 16S rRNA sequencing
group	comparison	distance	method	statistic name	test statistic	p-value
5-Fu	day0 vs day30	weighted_unifrac	adonis	F	0.99	0.394
5-Fu	day0 vs day30	weighted_unifrac	anosim	R	0.24	0.021
5-Fu	day0 vs day30	weighted_unifrac	dbrda	F	0.99	0.38
5-Fu	day0 vs day30	weighted_unifrac	permanova	pseudo-F	0.98	0.4
5-Fu	day0 vs day30	unweighted_unifrac	adonis	F	0.56	0.763
5-Fu	day0 vs day30	unweighted_unifrac	anosim	R	-0.039	0.65
5-Fu	day0 vs day30	unweighted_unifrac	dbrda	F	0.56	0.775
5-Fu	day0 vs day30	unweighted_unifrac	permanova	pseudo-F	0.56	0.8
Oxaliplatin	day0 vs day30	weighted_unifrac	adonis	F	0.5	0.8
Oxaliplatin	day0 vs day30	weighted_unifrac	anosim	R	0.002	0.38
Oxaliplatin	day0 vs day30	weighted_unifrac	dbrda	F	0.51	0.79
Oxaliplatin	day0 vs day30	weighted_unifrac	permanova	pseudo-F	0.5	0.77
Oxaliplatin	day0 vs day30	unweighted_unifrac	adonis	F	0.42	1
Oxaliplatin	day0 vs day30	unweighted_unifrac	anosim	R	-0.06	0.97
Oxaliplatin	day0 vs day30	unweighted_unifrac	dbrda	F	0.42	1
Oxaliplatin	day0 vs day30	unweighted_unifrac	permanova	pseudo-F	0.42	1
5-fu+oxaliplatin	day0 vs day30	weighted_unifrac	adonis	F	0.23	0.97
5-fu+oxaliplatin	day0 vs day30	weighted_unifrac	anosim	R	-0.07	0.96
5-fu+oxaliplatin	day0 vs day30	weighted_unifrac	dbrda	F	0.27	0.96
5-fu+oxaliplatin	day0 vs day30	weighted_unifrac	permanova	pseudo-F	0.23	0.97
5-fu+oxaliplatin	day0 vs day30	unweighted_unifrac	adonis	F	0.34	1
5-fu+oxaliplatin	day0 vs day30	unweighted_unifrac	anosim	R	-0.06	0.94
5-fu+oxaliplatin	day0 vs day30	unweighted_unifrac	dbrda	F	0.35	1
5-fu+oxaliplatin	day0 vs day30	unweighted_unifrac	permanova	pseudo-F	0.34	1

## Sheet: Table S4
Table S4 Taxonomy information and abundance detected using MetaPhlAn2 with shotgun metagenomic sequencing
Taxonomy	1-1	12-2	14-1	14-2	15-1	16-1	16-2	18-1	18-2	19-2	2-1	2-2	20-1	20-2	22-1	22-2	23-1	23-2	24-1	24-2	25-1	25-2	26-1	26-2	28-1	28-2	29-1	29-2	3-1	3-2	30-2	31-1	31-2	34-1	34-2	35-1	35-2	37-1	37-2	38-1	38-2	4-1	4-2	41-1	41-2	44-1	44-2	45-1	45-2
k__Archaea	0.0	0.0	0.0	0.0	0.0	0.0	0.0	0.67746	0.01221	0.0	0.0	0.0	0.0	0.0	0.0	0.0	0.0	0.0	0.0	0.0	0.0	0.0	1.66316	4.00036	0.0	0.0	0.0	0.0	2.73831	0.93872	0.0	0.0	0.0	0.0	0.0	0.0	0.0	0.0	0.0	0.02241	20.2601	0.0	0.0	0.0	0.0	0.0	0.0	0.0	0.0
k__Archaea|p__Euryarchaeota	0.0	0.0	0.0	0.0	0.0	0.0	0.0	0.67746	0.01221	0.0	0.0	0.0	0.0	0.0	0.0	0.0	0.0	0.0	0.0	0.0	0.0	0.0	1.66316	4.00036	0.0	0.0	0.0	0.0	2.73831	0.93872	0.0	0.0	0.0	0.0	0.0	0.0	0.0	0.0	0.0	0.02241	20.2601	0.0	0.0	0.0	0.0	0.0	0.0	0.0	0.0
k__Archaea|p__Euryarchaeota|c__Methanobacteria	0.0	0.0	0.0	0.0	0.0	0.0	0.0	0.67746	0.01221	0.0	0.0	0.0	0.0	0.0	0.0	0.0	0.0	0.0	0.0	0.0	0.0	0.0	1.66316	4.00036	0.0	0.0	0.0	0.0	2.73831	0.93872	0.0	0.0	0.0	0.0	0.0	0.0	0.0	0.0	0.0	0.02241	20.2601	0.0	0.0	0.0	0.0	0.0	0.0	0.0	0.0
k__Archaea|p__Euryarchaeota|c__Methanobacteria|o__Methanobacteriales	0.0	0.0	0.0	0.0	0.0	0.0	0.0	0.67746	0.01221	0.0	0.0	0.0	0.0	0.0	0.0	0.0	0.0	0.0	0.0	0.0	0.0	0.0	1.66316	4.00036	0.0	0.0	0.0	0.0	2.73831	0.93872	0.0	0.0	0.0	0.0	0.0	0.0	0.0	0.0	0.0	0.02241	20.2601	0.0	0.0	0.0	0.0	0.0	0.0	0.0	0.0
k__Archaea|p__Euryarchaeota|c__Methanobacteria|o__Methanobacteriales|f__Methanobacteriaceae	0.0	0.0	0.0	0.0	0.0	0.0	0.0	0.67746	0.01221	0.0	0.0	0.0	0.0	0.0	0.0	0.0	0.0	0.0	0.0	0.0	0.0	0.0	1.66316	4.00036	0.0	0.0	0.0	0.0	2.73831	0.93872	0.0	0.0	0.0	0.0	0.0	0.0	0.0	0.0	0.0	0.02241	20.2601	0.0	0.0	0.0	0.0	0.0	0.0	0.0	0.0
k__Archaea|p__Euryarchaeota|c__Methanobacteria|o__Methanobacteriales|f__Methanobacteriaceae|g__Methanobrevibacter	0.0	0.0	0.0	0.0	0.0	0.0	0.0	0.67746	0.01221	0.0	0.0	0.0	0.0	0.0	0.0	0.0	0.0	0.0	0.0	0.0	0.0	0.0	1.66316	4.00036	0.0	0.0	0.0	0.0	2.73831	0.93872	0.0	0.0	0.0	0.0	0.0	0.0	0.0	0.0	0.0	0.02241	20.2601	0.0	0.0	0.0	0.0	0.0	0.0	0.0	0.0
k__Archaea|p__Euryarchaeota|c__Methanobacteria|o__Methanobacteriales|f__Methanobacteriaceae|g__Methanobrevibacter|s__Methanobrevibacter_smithii	0.0	0.0	0.0	0.0	0.0	0.0	0.0	0.67746	0.01165	0.0	0.0	0.0	0.0	0.0	0.0	0.0	0.0	0.0	0.0	0.0	0.0	0.0	1.66316	4.00036	0.0	0.0	0.0	0.0	2.73831	0.91744	0.0	0.0	0.0	0.0	0.0	0.0	0.0	0.0	0.0	0.02149	20.2601	0.0	0.0	0.0	0.0	0.0	0.0	0.0	0.0
k__Archaea|p__Euryarchaeota|c__Methanobacteria|o__Methanobacteriales|f__Methanobacteriaceae|g__Methanobrevibacter|s__Methanobrevibacter_smithii|t__Methanobrevibacter_smithii_unclassified	0.0	0.0	0.0	0.0	0.0	0.0	0.0	0.67746	0.01165	0.0	0.0	0.0	0.0	0.0	0.0	0.0	0.0	0.0	0.0	0.0	0.0	0.0	1.66316	4.00036	0.0	0.0	0.0	0.0	2.73831	0.91744	0.0	0.0	0.0	0.0	0.0	0.0	0.0	0.0	0.0	0.02149	20.2601	0.0	0.0	0.0	0.0	0.0	0.0	0.0	0.0
k__Archaea|p__Euryarchaeota|c__Methanobacteria|o__Methanobacteriales|f__Methanobacteriaceae|g__Methanobrevibacter|s__Methanobrevibacter_unclassified	0.0	0.0	0.0	0.0	0.0	0.0	0.0	0.0	0.00056	0.0	0.0	0.0	0.0	0.0	0.0	0.0	0.0	0.0	0.0	0.0	0.0	0.0	0.0	0.0	0.0	0.0	0.0	0.0	0.0	0.02128	0.0	0.0	0.0	0.0	0.0	0.0	0.0	0.0	0.0	0.00092	0.0	0.0	0.0	0.0	0.0	0.0	0.0	0.0	0.0
k__Bacteria	95.27034	100.0	99.99099	99.78608	100.0	99.98059	100.0	99.31264	99.98779	99.83326	99.98282	99.95264	100.0	99.96935	100.0	100.0	99.84473	99.97612	99.99633	99.99506	100.0	99.66177	98.3237	95.9912	99.99357	100.0	99.97454	99.99887	97.23735	99.03393	100.0	99.99879	99.92598	100.0	99.70892	100.0	99.99211	100.0	100.0	99.93705	79.66899	99.90382	100.0	46.84679	68.39633	100.0	100.0	99.97113	100.0
k__Bacteria|p__Actinobacteria	0.1753	2.26887	2.08852	1.89348	0.07543	7.3779	4.01201	0.6119	0.39426	0.50025	3.00216	1.15987	3.99602	2.30898	0.39797	0.79229	0.01073	0.0159	2.06918	0.12865	0.54285	0.3091	0.39245	1.0648	4.52966	0.34298	1.11196	3.08385	0.99061	1.04682	0.86421	5.58634	4.71189	1.04789	1.4861	0.04965	0.06099	0.31307	0.64738	0.4146	4.45341	0.67263	0.56017	0.10342	0.00648	1.45491	1.42616	1.61311	0.50667
k__Bacteria|p__Actinobacteria|c__Actinobacteria	0.1753	2.26887	2.08852	1.89348	0.07543	7.3779	4.01201	0.6119	0.39426	0.50025	3.00216	1.15987	3.99602	2.30898	0.39797	0.79229	0.01073	0.0159	2.06918	0.12865	0.54285	0.3091	0.39245	1.0648	4.52966	0.34298	1.11196	3.08385	0.99061	1.04682	0.86421	5.58634	4.71189	1.04789	1.4861	0.04965	0.06099	0.31307	0.64738	0.4146	4.45341	0.67263	0.56017	0.10342	0.00648	1.45491	1.42616	1.61311	0.50667
k__Bacteria|p__Actinobacteria|c__Actinobacteria|o__Actinomycetales	0.1753	0.0	0.0	0.03415	0.0	0.00798	0.00191	0.01298	0.0	0.0	0.0	0.0	0.0227	0.03059	0.0	0.10388	0.01073	0.0	0.01987	0.03395	0.0	0.0	0.0	0.0	0.00911	0.0	0.0	0.02369	0.0	0.0	0.03874	0.00861	0.02184	0.0	0.0	0.0	0.01005	0.00588	0.0	0.0	0.0	0.0	0.00802	0.0	0.0	0.05527	0.04277	0.0	0.01013
k__Bacteria|p__Actinobacteria|c__Actinobacteria|o__Actinomycetales|f__Actinomycetaceae	0.0	0.0	0.0	0.0	0.0	0.00798	0.00191	0.0	0.0	0.0	0.0	0.0	0.0227	0.0	0.0	0.10252	0.0	0.0	0.0064	0.0	0.0	0.0	0.0	0.0	0.00911	0.0	0.0	0.0	0.0	0.0	0.02378	0.0	0.00079	0.0	0.0	0.0	0.0	0.00588	0.0	0.0	0.0	0.0	0.00802	0.0	0.0	0.00474	0.00081	0.0	0.01013
k__Bacteria|p__Actinobacteria|c__Actinobacteria|o__Actinomycetales|f__Actinomycetaceae|g__Actinomyces	0.0	0.0	0.0	0.0	0.0	0.00798	0.00191	0.0	0.0	0.0	0.0	0.0	0.0227	0.0	0.0	0.10252	0.0	0.0	0.0064	0.0	0.0	0.0	0.0	0.0	0.00911	0.0	0.0	0.0	0.0	0.0	0.02378	0.0	0.00079	0.0	0.0	0.0	0.0	0.00588	0.0	0.0	0.0	0.0	0.00802	0.0	0.0	0.00474	0.00081	0.0	0.01013
k__Bacteria|p__Actinobacteria|c__Actinobacteria|o__Actinomycetales|f__Actinomycetaceae|g__Actinomyces|s__Actinomyces_graevenitzii	0.0	0.0	0.0	0.0	0.0	0.00798	0.00191	0.0	0.0	0.0	0.0	0.0	0.0227	0.0	0.0	0.0	0.0	0.0	0.0	0.0	0.0	0.0	0.0	0.0	0.00911	0.0	0.0	0.0	0.0	0.0	0.0	0.0	0.0	0.0	0.0	0.0	0.0	0.00588	0.0	0.0	0.0	0.0	0.0	0.0	0.0	0.0	0.0	0.0	0.0
k__Bacteria|p__Actinobacteria|c__Actinobacteria|o__Actinomycetales|f__Actinomycetaceae|g__Actinomyces|s__Actinomyces_graevenitzii|t__Actinomyces_graevenitzii_unclassified	0.0	0.0	0.0	0.0	0.0	0.00798	0.00191	0.0	0.0	0.0	0.0	0.0	0.0227	0.0	0.0	0.0	0.0	0.0	0.0	0.0	0.0	0.0	0.0	0.0	0.00911	0.0	0.0	0.0	0.0	0.0	0.0	0.0	0.0	0.0	0.0	0.0	0.0	0.00588	0.0	0.0	0.0	0.0	0.0	0.0	0.0	0.0	0.0	0.0	0.0
k__Bacteria|p__Actinobacteria|c__Actinobacteria|o__Actinomycetales|f__Actinomycetaceae|g__Actinomyces|s__Actinomyces_odontolyticus	0.0	0.0	0.0	0.0	0.0	0.0	0.0	0.0	0.0	0.0	0.0	0.0	0.0	0.0	0.0	0.10252	0.0	0.0	0.0064	0.0	0.0	0.0	0.0	0.0	0.0	0.0	0.0	0.0	0.0	0.0	0.02378	0.0	0.00079	0.0	0.0	0.0	0.0	0.0	0.0	0.0	0.0	0.0	0.00802	0.0	0.0	0.00474	0.00081	0.0	0.01013
k__Bacteria|p__Actinobacteria|c__Actinobacteria|o__Actinomycetales|f__Actinomycetaceae|g__Actinomyces|s__Actinomyces_odontolyticus|t__Actinomyces_odontolyticus_unclassified	0.0	0.0	0.0	0.0	0.0	0.0	0.0	0.0	0.0	0.0	0.0	0.0	0.0	0.0	0.0	0.10252	0.0	0.0	0.0064	0.0	0.0	0.0	0.0	0.0	0.0	0.0	0.0	0.0	0.0	0.0	0.02378	0.0	0.00079	0.0	0.0	0.0	0.0	0.0	0.0	0.0	0.0	0.0	0.00802	0.0	0.0	0.00474	0.00081	0.0	0.01013
k__Bacteria|p__Actinobacteria|c__Actinobacteria|o__Actinomycetales|f__Corynebacteriaceae	0.0	0.0	0.0	0.0	0.0	0.0	0.0	0.0	0.0	0.0	0.0	0.0	0.0	0.0	0.0	0.0	0.0	0.0	0.0	0.0	0.0	0.0	0.0	0.0	0.0	0.0	0.0	0.0	0.0	0.0	0.01496	0.0	0.0	0.0	0.0	0.0	0.0	0.0	0.0	0.0	0.0	0.0	0.0	0.0	0.0	0.0	0.0	0.0	0.0
k__Bacteria|p__Actinobacteria|c__Actinobacteria|o__Actinomycetales|f__Corynebacteriaceae|g__Corynebacterium	0.0	0.0	0.0	0.0	0.0	0.0	0.0	0.0	0.0	0.0	0.0	0.0	0.0	0.0	0.0	0.0	0.0	0.0	0.0	0.0	0.0	0.0	0.0	0.0	0.0	0.0	0.0	0.0	0.0	0.0	0.01496	0.0	0.0	0.0	0.0	0.0	0.0	0.0	0.0	0.0	0.0	0.0	0.0	0.0	0.0	0.0	0.0	0.0	0.0
k__Bacteria|p__Actinobacteria|c__Actinobacteria|o__Actinomycetales|f__Corynebacteriaceae|g__Corynebacterium|s__Corynebacterium_crenatum	0.0	0.0	0.0	0.0	0.0	0.0	0.0	0.0	0.0	0.0	0.0	0.0	0.0	0.0	0.0	0.0	0.0	0.0	0.0	0.0	0.0	0.0	0.0	0.0	0.0	0.0	0.0	0.0	0.0	0.0	0.01496	0.0	0.0	0.0	0.0	0.0	0.0	0.0	0.0	0.0	0.0	0.0	0.0	0.0	0.0	0.0	0.0	0.0	0.0
k__Bacteria|p__Actinobacteria|c__Actinobacteria|o__Actinomycetales|f__Corynebacteriaceae|g__Corynebacterium|s__Corynebacterium_crenatum|t__GCF_000380545	0.0	0.0	0.0	0.0	0.0	0.0	0.0	0.0	0.0	0.0	0.0	0.0	0.0	0.0	0.0	0.0	0.0	0.0	0.0	0.0	0.0	0.0	0.0	0.0	0.0	0.0	0.0	0.0	0.0	0.0	0.01496	0.0	0.0	0.0	0.0	0.0	0.0	0.0	0.0	0.0	0.0	0.0	0.0	0.0	0.0	0.0	0.0	0.0	0.0
k__Bacteria|p__Actinobacteria|c__Actinobacteria|o__Actinomycetales|f__Corynebacteriaceae|g__Corynebacterium|s__Corynebacterium_durum	0.0	0.0	0.0	0.0	0.0	0.0	0.0	0.0	0.0	0.0	0.0	0.0	0.0	0.0	0.0	0.0	0.0	0.0	0.0	0.0	0.0	0.0	0.0	0.0	0.0	0.0	0.0	0.0	0.0	0.0	0.0	0.0	0.0	0.0	0.0	0.0	0.0	0.0	0.0	0.0	0.0	0.0	0.0	0.0	0.0	0.0	0.0	0.0	0.0
k__Bacteria|p__Actinobacteria|c__Actinobacteria|o__Actinomycetales|f__Corynebacteriaceae|g__Corynebacterium|s__Corynebacterium_durum|t__GCF_000318135	0.0	0.0	0.0	0.0	0.0	0.0	0.0	0.0	0.0	0.0	0.0	0.0	0.0	0.0	0.0	0.0	0.0	0.0	0.0	0.0	0.0	0.0	0.0	0.0	0.0	0.0	0.0	0.0	0.0	0.0	0.0	0.0	0.0	0.0	0.0	0.0	0.0	0.0	0.0	0.0	0.0	0.0	0.0	0.0	0.0	0.0	0.0	0.0	0.0
k__Bacteria|p__Actinobacteria|c__Actinobacteria|o__Actinomycetales|f__Corynebacteriaceae|g__Corynebacterium|s__Corynebacterium_matruchotii	0.0	0.0	0.0	0.0	0.0	0.0	0.0	0.0	0.0	0.0	0.0	0.0	0.0	0.0	0.0	0.0	0.0	0.0	0.0	0.0	0.0	0.0	0.0	0.0	0.0	0.0	0.0	0.0	0.0	0.0	0.0	0.0	0.0	0.0	0.0	0.0	0.0	0.0	0.0	0.0	0.0	0.0	0.0	0.0	0.0	0.0	0.0	0.0	0.0
k__Bacteria|p__Actinobacteria|c__Actinobacteria|o__Actinomycetales|f__Corynebacteriaceae|g__Corynebacterium|s__Corynebacterium_matruchotii|t__Corynebacterium_matruchotii_unclassified	0.0	0.0	0.0	0.0	0.0	0.0	0.0	0.0	0.0	0.0	0.0	0.0	0.0	0.0	0.0	0.0	0.0	0.0	0.0	0.0	0.0	0.0	0.0	0.0	0.0	0.0	0.0	0.0	0.0	0.0	0.0	0.0	0.0	0.0	0.0	0.0	0.0	0.0	0.0	0.0	0.0	0.0	0.0	0.0	0.0	0.0	0.0	0.0	0.0
k__Bacteria|p__Actinobacteria|c__Actinobacteria|o__Actinomycetales|f__Dermatophilaceae	0.0	0.0	0.0	0.0	0.0	0.0	0.0	0.0	0.0	0.0	0.0	0.0	0.0	0.0	0.0	0.0	0.0	0.0	0.0	0.0	0.0	0.0	0.0	0.0	0.0	0.0	0.0	0.0	0.0	0.0	0.0	0.0	0.0	0.0	0.0	0.0	0.0	0.0	0.0	0.0	0.0	0.0	0.0	0.0	0.0	0.0	0.0	0.0	0.0
k__Bacteria|p__Actinobacteria|c__Actinobacteria|o__Actinomycetales|f__Dermatophilaceae|g__Dermatophilaceae_unclassified	0.0	0.0	0.0	0.0	0.0	0.0	0.0	0.0	0.0	0.0	0.0	0.0	0.0	0.0	0.0	0.0	0.0	0.0	0.0	0.0	0.0	0.0	0.0	0.0	0.0	0.0	0.0	0.0	0.0	0.0	0.0	0.0	0.0	0.0	0.0	0.0	0.0	0.0	0.0	0.0	0.0	0.0	0.0	0.0	0.0	0.0	0.0	0.0	0.0
k__Bacteria|p__Actinobacteria|c__Actinobacteria|o__Actinomycetales|f__Microbacteriaceae	0.0	0.0	0.0	0.0	0.0	0.0	0.0	0.0	0.0	0.0	0.0	0.0	0.0	0.0	0.0	0.0	0.0	0.0	0.0	0.0	0.0	0.0	0.0	0.0	0.0	0.0	0.0	0.0	0.0	0.0	0.0	0.0	0.0	0.0	0.0	0.0	0.0	0.0	0.0	0.0	0.0	0.0	0.0	0.0	0.0	0.0	0.0	0.0	0.0
k__Bacteria|p__Actinobacteria|c__Actinobacteria|o__Actinomycetales|f__Microbacteriaceae|g__Leifsonia	0.0	0.0	0.0	0.0	0.0	0.0	0.0	0.0	0.0	0.0	0.0	0.0	0.0	0.0	0.0	0.0	0.0	0.0	0.0	0.0	0.0	0.0	0.0	0.0	0.0	0.0	0.0	0.0	0.0	0.0	0.0	0.0	0.0	0.0	0.0	0.0	0.0	0.0	0.0	0.0	0.0	0.0	0.0	0.0	0.0	0.0	0.0	0.0	0.0
k__Bacteria|p__Actinobacteria|c__Actinobacteria|o__Actinomycetales|f__Microbacteriaceae|g__Leifsonia|s__Leifsonia_unclassified	0.0	0.0	0.0	0.0	0.0	0.0	0.0	0.0	0.0	0.0	0.0	0.0	0.0	0.0	0.0	0.0	0.0	0.0	0.0	0.0	0.0	0.0	0.0	0.0	0.0	0.0	0.0	0.0	0.0	0.0	0.0	0.0	0.0	0.0	0.0	0.0	0.0	0.0	0.0	0.0	0.0	0.0	0.0	0.0	0.0	0.0	0.0	0.0	0.0
k__Bacteria|p__Actinobacteria|c__Actinobacteria|o__Actinomycetales|f__Micrococcaceae	0.1753	0.0	0.0	0.03415	0.0	0.0	0.0	0.01298	0.0	0.0	0.0	0.0	0.0	0.03059	0.0	0.00135	0.01073	0.0	0.01347	0.03395	0.0	0.0	0.0	0.0	0.0	0.0	0.0	0.02369	0.0	0.0	0.0	0.00861	0.02105	0.0	0.0	0.0	0.01005	0.0	0.0	0.0	0.0	0.0	0.0	0.0	0.0	0.05052	0.04196	0.0	0.0
k__Bacteria|p__Actinobacteria|c__Actinobacteria|o__Actinomycetales|f__Micrococcaceae|g__Rothia	0.1753	0.0	0.0	0.03415	0.0	0.0	0.0	0.01298	0.0	0.0	0.0	0.0	0.0	0.03059	0.0	0.00135	0.01073	0.0	0.01347	0.03395	0.0	0.0	0.0	0.0	0.0	0.0	0.0	0.02369	0.0	0.0	0.0	0.00861	0.02105	0.0	0.0	0.0	0.01005	0.0	0.0	0.0	0.0	0.0	0.0	0.0	0.0	0.05052	0.04196	0.0	0.0
k__Bacteria|p__Actinobacteria|c__Actinobacteria|o__Actinomycetales|f__Micrococcaceae|g__Rothia|s__Rothia_aeria	0.0	0.0	0.0	0.0	0.0	0.0	0.0	0.0	0.0	0.0	0.0	0.0	0.0	0.0	0.0	0.0	0.0	0.0	0.00235	0.01529	0.0	0.0	0.0	0.0	0.0	0.0	0.0	0.0	0.0	0.0	0.0	0.0	0.0	0.0	0.0	0.0	0.0	0.0	0.0	0.0	0.0	0.0	0.0	0.0	0.0	0.0	0.0	0.0	0.0
k__Bacteria|p__Actinobacteria|c__Actinobacteria|o__Actinomycetales|f__Micrococcaceae|g__Rothia|s__Rothia_aeria|t__Rothia_aeria_unclassified	0.0	0.0	0.0	0.0	0.0	0.0	0.0	0.0	0.0	0.0	0.0	0.0	0.0	0.0	0.0	0.0	0.0	0.0	0.00235	0.01529	0.0	0.0	0.0	0.0	0.0	0.0	0.0	0.0	0.0	0.0	0.0	0.0	0.0	0.0	0.0	0.0	0.0	0.0	0.0	0.0	0.0	0.0	0.0	0.0	0.0	0.0	0.0	0.0	0.0
k__Bacteria|p__Actinobacteria|c__Actinobacteria|o__Actinomycetales|f__Micrococcaceae|g__Rothia|s__Rothia_dentocariosa	0.0	0.0	0.0	0.01426	0.0	0.0	0.0	0.0	0.0	0.0	0.0	0.0	0.0	0.0	0.0	0.0	0.00099	0.0	0.00228	0.01866	0.0	0.0	0.0	0.0	0.0	0.0	0.0	0.0	0.0	0.0	0.0	0.0	0.00294	0.0	0.0	0.0	0.01005	0.0	0.0	0.0	0.0	0.0	0.0	0.0	0.0	0.00271	0.00378	0.0	0.0
k__Bacteria|p__Actinobacteria|c__Actinobacteria|o__Actinomycetales|f__Micrococcaceae|g__Rothia|s__Rothia_dentocariosa|t__Rothia_dentocariosa_unclassified	0.0	0.0	0.0	0.01426	0.0	0.0	0.0	0.0	0.0	0.0	0.0	0.0	0.0	0.0	0.0	0.0	0.00099	0.0	0.00228	0.01866	0.0	0.0	0.0	0.0	0.0	0.0	0.0	0.0	0.0	0.0	0.0	0.0	0.00294	0.0	0.0	0.0	0.01005	0.0	0.0	0.0	0.0	0.0	0.0	0.0	0.0	0.00271	0.00378	0.0	0.0
k__Bacteria|p__Actinobacteria|c__Actinobacteria|o__Actinomycetales|f__Micrococcaceae|g__Rothia|s__Rothia_mucilaginosa	0.1753	0.0	0.0	0.01989	0.0	0.0	0.0	0.00348	0.0	0.0	0.0	0.0	0.0	0.01534	0.0	0.00135	0.00014	0.0	0.00603	0.0	0.0	0.0	0.0	0.0	0.0	0.0	0.0	0.02369	0.0	0.0	0.0	0.0	0.00913	0.0	0.0	0.0	0.0	0.0	0.0	0.0	0.0	0.0	0.0	0.0	0.0	0.00755	0.02145	0.0	0.0
k__Bacteria|p__Actinobacteria|c__Actinobacteria|o__Actinomycetales|f__Micrococcaceae|g__Rothia|s__Rothia_mucilaginosa|t__Rothia_mucilaginosa_unclassified	0.1753	0.0	0.0	0.01989	0.0	0.0	0.0	0.00348	0.0	0.0	0.0	0.0	0.0	0.01534	0.0	0.00135	0.00014	0.0	0.00603	0.0	0.0	0.0	0.0	0.0	0.0	0.0	0.0	0.02369	0.0	0.0	0.0	0.0	0.00913	0.0	0.0	0.0	0.0	0.0	0.0	0.0	0.0	0.0	0.0	0.0	0.0	0.00755	0.02145	0.0	0.0
k__Bacteria|p__Actinobacteria|c__Actinobacteria|o__Actinomycetales|f__Micrococcaceae|g__Rothia|s__Rothia_unclassified	0.0	0.0	0.0	0.0	0.0	0.0	0.0	0.0095	0.0	0.0	0.0	0.0	0.0	0.01526	0.0	0.0	0.0096	0.0	0.00281	0.0	0.0	0.0	0.0	0.0	0.0	0.0	0.0	0.0	0.0	0.0	0.0	0.00861	0.00899	0.0	0.0	0.0	0.0	0.0	0.0	0.0	0.0	0.0	0.0	0.0	0.0	0.04027	0.01673	0.0	0.0
k__Bacteria|p__Actinobacteria|c__Actinobacteria|o__Actinomycetales|f__Propionibacteriaceae	0.0	0.0	0.0	0.0	0.0	0.0	0.0	0.0	0.0	0.0	0.0	0.0	0.0	0.0	0.0	0.0	0.0	0.0	0.0	0.0	0.0	0.0	0.0	0.0	0.0	0.0	0.0	0.0	0.0	0.0	0.0	0.0	0.0	0.0	0.0	0.0	0.0	0.0	0.0	0.0	0.0	0.0	0.0	0.0	0.0	0.0	0.0	0.0	0.0
k__Bacteria|p__Actinobacteria|c__Actinobacteria|o__Actinomycetales|f__Propionibacteriaceae|g__Propionibacteriaceae_unclassified	0.0	0.0	0.0	0.0	0.0	0.0	0.0	0.0	0.0	0.0	0.0	0.0	0.0	0.0	0.0	0.0	0.0	0.0	0.0	0.0	0.0	0.0	0.0	0.0	0.0	0.0	0.0	0.0	0.0	0.0	0.0	0.0	0.0	0.0	0.0	0.0	0.0	0.0	0.0	0.0	0.0	0.0	0.0	0.0	0.0	0.0	0.0	0.0	0.0
k__Bacteria|p__Actinobacteria|c__Actinobacteria|o__Bifidobacteriales	0.0	1.74753	0.9495	0.84252	0.06013	6.83349	3.75627	0.07584	0.20085	0.47198	2.48072	0.73983	3.47749	2.10872	0.28787	0.37596	0.0	0.0159	1.50957	0.02176	0.32314	0.29554	0.04437	0.19844	4.50736	0.29997	0.63248	0.43812	0.19445	0.05609	0.70403	5.30852	3.50543	0.8082	1.32101	0.0488	0.01418	0.30719	0.61652	0.08961	1.30711	0.61774	0.15055	0.09084	0.00264	0.00701	0.01137	1.47726	0.35398
k__Bacteria|p__Actinobacteria|c__Actinobacteria|o__Bifidobacteriales|f__Bifidobacteriaceae	0.0	1.74753	0.9495	0.84252	0.06013	6.83349	3.75627	0.07584	0.20085	0.47198	2.48072	0.73983	3.47749	2.10872	0.28787	0.37596	0.0	0.0159	1.50957	0.02176	0.32314	0.29554	0.04437	0.19844	4.50736	0.29997	0.63248	0.43812	0.19445	0.05609	0.70403	5.30852	3.50543	0.8082	1.32101	0.0488	0.01418	0.30719	0.61652	0.08961	1.30711	0.61774	0.15055	0.09084	0.00264	0.00701	0.01137	1.47726	0.35398
k__Bacteria|p__Actinobacteria|c__Actinobacteria|o__Bifidobacteriales|f__Bifidobacteriaceae|g__Alloscardovia	0.0	0.0	0.0	0.0	0.0	0.0	0.0	0.0	0.0	0.0	0.0	0.00595	0.0042	0.00765	0.0	0.0	0.0	0.0	0.0	0.0	0.0	0.0	0.0	0.0	0.0	0.0	0.0	0.0	0.0	0.0	0.0	0.0	0.0	0.0	0.0	0.0	0.0	0.0	0.0	0.0	0.0	0.0	0.0	0.0	0.0	0.0	0.0	0.0	0.0
k__Bacteria|p__Actinobacteria|c__Actinobacteria|o__Bifidobacteriales|f__Bifidobacteriaceae|g__Alloscardovia|s__Alloscardovia_omnicolens	0.0	0.0	0.0	0.0	0.0	0.0	0.0	0.0	0.0	0.0	0.0	0.00595	0.0042	0.00765	0.0	0.0	0.0	0.0	0.0	0.0	0.0	0.0	0.0	0.0	0.0	0.0	0.0	0.0	0.0	0.0	0.0	0.0	0.0	0.0	0.0	0.0	0.0	0.0	0.0	0.0	0.0	0.0	0.0	0.0	0.0	0.0	0.0	0.0	0.0
k__Bacteria|p__Actinobacteria|c__Actinobacteria|o__Bifidobacteriales|f__Bifidobacteriaceae|g__Alloscardovia|s__Alloscardovia_omnicolens|t__Alloscardovia_omnicolens_unclassified	0.0	0.0	0.0	0.0	0.0	0.0	0.0	0.0	0.0	0.0	0.0	0.00595	0.0042	0.00765	0.0	0.0	0.0	0.0	0.0	0.0	0.0	0.0	0.0	0.0	0.0	0.0	0.0	0.0	0.0	0.0	0.0	0.0	0.0	0.0	0.0	0.0	0.0	0.0	0.0	0.0	0.0	0.0	0.0	0.0	0.0	0.0	0.0	0.0	0.0
k__Bacteria|p__Actinobacteria|c__Actinobacteria|o__Bifidobacteriales|f__Bifidobacteriaceae|g__Bifidobacterium	0.0	1.74753	0.9495	0.84252	0.06013	6.83087	3.75627	0.07584	0.20085	0.47198	2.48072	0.73389	3.38824	2.08336	0.28787	0.36503	0.0	0.0	1.50919	0.02176	0.32314	0.29554	0.04437	0.19844	4.50736	0.29997	0.63248	0.43812	0.19445	0.05609	0.70403	5.30852	3.50486	0.8082	1.32101	0.0	0.0	0.30719	0.61652	0.08961	1.30711	0.61774	0.15055	0.09084	0.00264	0.00701	0.01137	1.46217	0.34411
k__Bacteria|p__Actinobacteria|c__Actinobacteria|o__Bifidobacteriales|f__Bifidobacteriaceae|g__Bifidobacterium|s__Bifidobacterium_adolescentis	0.0	0.0	0.0	0.0	0.0	0.0	0.0	0.0	0.0	0.0	0.0	0.0	0.0	0.0	0.0	0.0	0.0	0.0	0.0	0.0	0.0	0.0	0.0	0.0	0.0	0.0	0.0	0.07318	0.0	0.0	0.0	0.0	0.0	0.0	0.0	0.0	0.0	0.0	0.0	0.0	0.0	0.0	0.0	0.0	0.0	0.0	0.0026	0.0	0.0
k__Bacteria|p__Actinobacteria|c__Actinobacteria|o__Bifidobacteriales|f__Bifidobacteriaceae|g__Bifidobacterium|s__Bifidobacterium_adolescentis|t__Bifidobacterium_adolescentis_unclassified	0.0	0.0	0.0	0.0	0.0	0.0	0.0	0.0	0.0	0.0	0.0	0.0	0.0	0.0	0.0	0.0	0.0	0.0	0.0	0.0	0.0	0.0	0.0	0.0	0.0	0.0	0.0	0.07318	0.0	0.0	0.0	0.0	0.0	0.0	0.0	0.0	0.0	0.0	0.0	0.0	0.0	0.0	0.0	0.0	0.0	0.0	0.0026	0.0	0.0
k__Bacteria|p__Actinobacteria|c__Actinobacteria|o__Bifidobacteriales|f__Bifidobacteriaceae|g__Bifidobacterium|s__Bifidobacterium_bifidum	0.0	0.58735	0.0	0.0	0.0	0.0	0.0	0.0	0.0	0.0	0.0	0.0	0.0	0.06127	0.0	0.0	0.0	0.0	0.0	0.0	0.0	0.0	0.0	0.0	0.0	0.0	0.0	0.0	0.0	0.0	0.0	0.0	0.0	0.0	0.0	0.0	0.0	0.0	0.0	0.0	0.0	0.0	0.0	0.0	0.0	0.0	0.0	0.0	0.0
k__Bacteria|p__Actinobacteria|c__Actinobacteria|o__Bifidobacteriales|f__Bifidobacteriaceae|g__Bifidobacterium|s__Bifidobacterium_bifidum|t__Bifidobacterium_bifidum_unclassified	0.0	0.58735	0.0	0.0	0.0	0.0	0.0	0.0	0.0	0.0	0.0	0.0	0.0	0.06127	0.0	0.0	0.0	0.0	0.0	0.0	0.0	0.0	0.0	0.0	0.0	0.0	0.0	0.0	0.0	0.0	0.0	0.0	0.0	0.0	0.0	0.0	0.0	0.0	0.0	0.0	0.0	0.0	0.0	0.0	0.0	0.0	0.0	0.0	0.0
k__Bacteria|p__Actinobacteria|c__Actinobacteria|o__Bifidobacteriales|f__Bifidobacteriaceae|g__Bifidobacterium|s__Bifidobacterium_breve	0.0	0.0	0.0	0.0	0.00888	0.0	0.0	0.0	0.0	0.0	0.01577	0.00634	0.0	0.0	0.0	0.0	0.0	0.0	0.0	0.0	0.0	0.0	0.0	0.0	0.1275	0.03296	0.0	0.0	0.0	0.0	0.0	0.45756	0.04375	0.05396	0.07195	0.0	0.0	0.0	0.0	0.0	0.0	0.0	0.0	0.0	0.0	0.0	0.0	0.0	0.0
k__Bacteria|p__Actinobacteria|c__Actinobacteria|o__Bifidobacteriales|f__Bifidobacteriaceae|g__Bifidobacterium|s__Bifidobacterium_breve|t__Bifidobacterium_breve_unclassified	0.0	0.0	0.0	0.0	0.00888	0.0	0.0	0.0	0.0	0.0	0.01577	0.00634	0.0	0.0	0.0	0.0	0.0	0.0	0.0	0.0	0.0	0.0	0.0	0.0	0.1275	0.03296	0.0	0.0	0.0	0.0	0.0	0.45756	0.04375	0.05396	0.07195	0.0	0.0	0.0	0.0	0.0	0.0	0.0	0.0	0.0	0.0	0.0	0.0	0.0	0.0
k__Bacteria|p__Actinobacteria|c__Actinobacteria|o__Bifidobacteriales|f__Bifidobacteriaceae|g__Bifidobacterium|s__Bifidobacterium_catenulatum	0.0	0.0	0.0	0.0	0.0	0.0	0.0	0.0	0.0	0.0	0.0	0.0	0.0	0.0	0.0	0.0	0.0	0.0	0.0	0.0	0.0	0.0	0.0	0.0	0.0	0.0	0.0	0.0	0.0	0.0	0.0	0.0	0.00528	0.0	0.0	0.0	0.0	0.0	0.0	0.0	0.0	0.0	0.0	0.0	0.0	0.0	0.0	0.0	0.0
k__Bacteria|p__Actinobacteria|c__Actinobacteria|o__Bifidobacteriales|f__Bifidobacteriaceae|g__Bifidobacterium|s__Bifidobacterium_catenulatum|t__GCF_000173455	0.0	0.0	0.0	0.0	0.0	0.0	0.0	0.0	0.0	0.0	0.0	0.0	0.0	0.0	0.0	0.0	0.0	0.0	0.0	0.0	0.0	0.0	0.0	0.0	0.0	0.0	0.0	0.0	0.0	0.0	0.0	0.0	0.00528	0.0	0.0	0.0	0.0	0.0	0.0	0.0	0.0	0.0	0.0	0.0	0.0	0.0	0.0	0.0	0.0
k__Bacteria|p__Actinobacteria|c__Actinobacteria|o__Bifidobacteriales|f__Bifidobacteriaceae|g__Bifidobacterium|s__Bifidobacterium_dentium	0.0	0.0	0.00344	0.0	0.02818	0.25975	0.09306	0.06684	0.20085	0.0	0.0	0.16029	0.0	0.0	0.0	0.12417	0.0	0.0	1.50919	0.02176	0.32314	0.29554	0.02151	0.06344	0.0	0.0	0.0	0.25639	0.19445	0.03453	0.42899	0.0	0.10763	0.0	0.04135	0.0	0.0	0.0	0.0	0.03089	1.03264	0.0	0.0	0.0	0.0	0.0	0.0	0.0	0.0
k__Bacteria|p__Actinobacteria|c__Actinobacteria|o__Bifidobacteriales|f__Bifidobacteriaceae|g__Bifidobacterium|s__Bifidobacterium_dentium|t__Bifidobacterium_dentium_unclassified	0.0	0.0	0.00344	0.0	0.02818	0.25975	0.09306	0.06684	0.20085	0.0	0.0	0.16029	0.0	0.0	0.0	0.12417	0.0	0.0	1.50919	0.02176	0.32314	0.29554	0.02151	0.06344	0.0	0.0	0.0	0.25639	0.19445	0.03453	0.42899	0.0	0.10763	0.0	0.04135	0.0	0.0	0.0	0.0	0.03089	1.03264	0.0	0.0	0.0	0.0	0.0	0.0	0.0	0.0
k__Bacteria|p__Actinobacteria|c__Actinobacteria|o__Bifidobacteriales|f__Bifidobacteriaceae|g__Bifidobacterium|s__Bifidobacterium_longum	0.0	0.97473	0.31371	0.50055	0.02308	6.05214	3.01135	0.0	0.0	0.47198	2.10905	0.45486	1.56499	0.36023	0.17127	0.15068	0.0	0.0	0.0	0.0	0.0	0.0	0.00406	0.08431	4.16476	0.26701	0.22856	0.04086	0.0	0.0	0.19405	4.85096	1.44609	0.50876	0.93065	0.0	0.0	0.30719	0.61652	0.04995	0.18347	0.51593	0.15013	0.00121	0.0	0.00701	0.00877	0.94638	0.17078
k__Bacteria|p__Actinobacteria|c__Actinobacteria|o__Bifidobacteriales|f__Bifidobacteriaceae|g__Bifidobacterium|s__Bifidobacterium_longum|t__Bifidobacterium_longum_unclassified	0.0	0.97473	0.31371	0.50055	0.02308	6.05214	3.01135	0.0	0.0	0.47198	2.10905	0.45486	1.56499	0.36023	0.17127	0.15068	0.0	0.0	0.0	0.0	0.0	0.0	0.00406	0.08431	4.16476	0.26701	0.22856	0.04086	0.0	0.0	0.19405	4.85096	1.44609	0.50876	0.93065	0.0	0.0	0.30719	0.61652	0.04995	0.18347	0.51593	0.15013	0.00121	0.0	0.00701	0.00877	0.94638	0.17078
k__Bacteria|p__Actinobacteria|c__Actinobacteria|o__Bifidobacteriales|f__Bifidobacteriaceae|g__Bifidobacterium|s__Bifidobacterium_pseudocatenulatum	0.0	0.18545	0.63235	0.34196	0.0	0.51897	0.65186	0.009	0.0	0.0	0.3559	0.11239	1.82325	1.66185	0.1166	0.09018	0.0	0.0	0.0	0.0	0.0	0.0	0.0188	0.0507	0.2151	0.0	0.40393	0.06769	0.0	0.02156	0.08099	0.0	1.90211	0.24549	0.27706	0.0	0.0	0.0	0.0	0.00877	0.091	0.10181	0.00042	0.08963	0.00264	0.0	0.0	0.51579	0.17333
k__Bacteria|p__Actinobacteria|c__Actinobacteria|o__Bifidobacteriales|f__Bifidobacteriaceae|g__Bifidobacterium|s__Bifidobacterium_pseudocatenulatum|t__GCF_000173435	0.0	0.18545	0.63235	0.34196	0.0	0.51897	0.65186	0.009	0.0	0.0	0.3559	0.11239	1.82325	1.66185	0.1166	0.09018	0.0	0.0	0.0	0.0	0.0	0.0	0.0188	0.0507	0.2151	0.0	0.40393	0.06769	0.0	0.02156	0.08099	0.0	1.90211	0.24549	0.27706	0.0	0.0	0.0	0.0	0.00877	0.091	0.10181	0.00042	0.08963	0.00264	0.0	0.0	0.51579	0.17333
k__Bacteria|p__Actinobacteria|c__Actinobacteria|o__Bifidobacteriales|f__Bifidobacteriaceae|g__Parascardovia	0.0	0.0	0.0	0.0	0.0	0.00262	0.0	0.0	0.0	0.0	0.0	0.0	0.0	0.0	0.0	0.0	0.0	0.0	0.0	0.0	0.0	0.0	0.0	0.0	0.0	0.0	0.0	0.0	0.0	0.0	0.0	0.0	0.0	0.0	0.0	0.0	0.0	0.0	0.0	0.0	0.0	0.0	0.0	0.0	0.0	0.0	0.0	0.0	0.0
k__Bacteria|p__Actinobacteria|c__Actinobacteria|o__Bifidobacteriales|f__Bifidobacteriaceae|g__Parascardovia|s__Parascardovia_denticolens	0.0	0.0	0.0	0.0	0.0	0.00262	0.0	0.0	0.0	0.0	0.0	0.0	0.0	0.0	0.0	0.0	0.0	0.0	0.0	0.0	0.0	0.0	0.0	0.0	0.0	0.0	0.0	0.0	0.0	0.0	0.0	0.0	0.0	0.0	0.0	0.0	0.0	0.0	0.0	0.0	0.0	0.0	0.0	0.0	0.0	0.0	0.0	0.0	0.0
k__Bacteria|p__Actinobacteria|c__Actinobacteria|o__Bifidobacteriales|f__Bifidobacteriaceae|g__Parascardovia|s__Parascardovia_denticolens|t__Parascardovia_denticolens_unclassified	0.0	0.0	0.0	0.0	0.0	0.00262	0.0	0.0	0.0	0.0	0.0	0.0	0.0	0.0	0.0	0.0	0.0	0.0	0.0	0.0	0.0	0.0	0.0	0.0	0.0	0.0	0.0	0.0	0.0	0.0	0.0	0.0	0.0	0.0	0.0	0.0	0.0	0.0	0.0	0.0	0.0	0.0	0.0	0.0	0.0	0.0	0.0	0.0	0.0
k__Bacteria|p__Actinobacteria|c__Actinobacteria|o__Bifidobacteriales|f__Bifidobacteriaceae|g__Scardovia	0.0	0.0	0.0	0.0	0.0	0.0	0.0	0.0	0.0	0.0	0.0	0.0	0.08506	0.01771	0.0	0.01093	0.0	0.0159	0.00037	0.0	0.0	0.0	0.0	0.0	0.0	0.0	0.0	0.0	0.0	0.0	0.0	0.0	0.00057	0.0	0.0	0.0488	0.01418	0.0	0.0	0.0	0.0	0.0	0.0	0.0	0.0	0.0	0.0	0.01509	0.00987
k__Bacteria|p__Actinobacteria|c__Actinobacteria|o__Bifidobacteriales|f__Bifidobacteriaceae|g__Scardovia|s__Scardovia_unclassified	0.0	0.0	0.0	0.0	0.0	0.0	0.0	0.0	0.0	0.0	0.0	0.0	0.0	0.0	0.0	0.01093	0.0	0.0	0.0	0.0	0.0	0.0	0.0	0.0	0.0	0.0	0.0	0.0	0.0	0.0	0.0	0.0	0.0	0.0	0.0	0.01006	0.00782	0.0	0.0	0.0	0.0	0.0	0.0	0.0	0.0	0.0	0.0	0.0	0.00987
k__Bacteria|p__Actinobacteria|c__Actinobacteria|o__Bifidobacteriales|f__Bifidobacteriaceae|g__Scardovia|s__Scardovia_wiggsiae	0.0	0.0	0.0	0.0	0.0	0.0	0.0	0.0	0.0	0.0	0.0	0.0	0.08506	0.01771	0.0	0.0	0.0	0.0159	0.00037	0.0	0.0	0.0	0.0	0.0	0.0	0.0	0.0	0.0	0.0	0.0	0.0	0.0	0.00057	0.0	0.0	0.03873	0.00636	0.0	0.0	0.0	0.0	0.0	0.0	0.0	0.0	0.0	0.0	0.01509	0.0
k__Bacteria|p__Actinobacteria|c__Actinobacteria|o__Bifidobacteriales|f__Bifidobacteriaceae|g__Scardovia|s__Scardovia_wiggsiae|t__Scardovia_wiggsiae_unclassified	0.0	0.0	0.0	0.0	0.0	0.0	0.0	0.0	0.0	0.0	0.0	0.0	0.08506	0.01771	0.0	0.0	0.0	0.0159	0.00037	0.0	0.0	0.0	0.0	0.0	0.0	0.0	0.0	0.0	0.0	0.0	0.0	0.0	0.00057	0.0	0.0	0.03873	0.00636	0.0	0.0	0.0	0.0	0.0	0.0	0.0	0.0	0.0	0.0	0.01509	0.0
k__Bacteria|p__Actinobacteria|c__Actinobacteria|o__Coriobacteriales	0.0	0.52134	1.13902	1.01682	0.01529	0.53643	0.25384	0.52308	0.19341	0.02827	0.52144	0.42004	0.49583	0.16967	0.1101	0.31245	0.0	0.0	0.53975	0.07294	0.21971	0.01356	0.34808	0.86636	0.01319	0.04301	0.47948	2.62204	0.79616	0.99073	0.12144	0.26921	1.18462	0.23968	0.16509	0.00086	0.03676	0.0	0.03086	0.32499	3.1463	0.05488	0.4016	0.01258	0.00384	1.39263	1.37202	0.13585	0.14256
k__Bacteria|p__Actinobacteria|c__Actinobacteria|o__Coriobacteriales|f__Coriobacteriaceae	0.0	0.52134	1.13902	1.01682	0.01529	0.53643	0.25384	0.52308	0.19341	0.02827	0.52144	0.42004	0.49583	0.16967	0.1101	0.31245	0.0	0.0	0.53975	0.07294	0.21971	0.01356	0.34808	0.86636	0.01319	0.04301	0.47948	2.62204	0.79616	0.99073	0.12144	0.26921	1.18462	0.23968	0.16509	0.00086	0.03676	0.0	0.03086	0.32499	3.1463	0.05488	0.4016	0.01258	0.00384	1.39263	1.37202	0.13585	0.14256
k__Bacteria|p__Actinobacteria|c__Actinobacteria|o__Coriobacteriales|f__Coriobacteriaceae|g__Adlercreutzia	0.0	0.0	0.0	0.0	0.0	0.0	0.0	0.00382	0.0	0.0	0.0	0.0	0.0	0.0	0.0	0.0	0.0	0.0	0.0	0.0	0.0	0.00873	0.01404	0.00028	0.0	0.0	0.0005	0.0	0.00833	0.00166	0.00051	0.0	0.0	0.0	0.0	0.0	0.0	0.0	0.0	0.0	0.05454	0.0	0.0	0.0	0.0	0.01394	0.04692	0.0	0.00134
k__Bacteria|p__Actinobacteria|c__Actinobacteria|o__Coriobacteriales|f__Coriobacteriaceae|g__Adlercreutzia|s__Adlercreutzia_equolifaciens	0.0	0.0	0.0	0.0	0.0	0.0	0.0	0.00382	0.0	0.0	0.0	0.0	0.0	0.0	0.0	0.0	0.0	0.0	0.0	0.0	0.0	0.00873	0.01404	0.00028	0.0	0.0	0.0005	0.0	0.00833	0.00166	0.00051	0.0	0.0	0.0	0.0	0.0	0.0	0.0	0.0	0.0	0.05454	0.0	0.0	0.0	0.0	0.01394	0.04692	0.0	0.00134
k__Bacteria|p__Actinobacteria|c__Actinobacteria|o__Coriobacteriales|f__Coriobacteriaceae|g__Adlercreutzia|s__Adlercreutzia_equolifaciens|t__GCF_000478885	0.0	0.0	0.0	0.0	0.0	0.0	0.0	0.00382	0.0	0.0	0.0	0.0	0.0	0.0	0.0	0.0	0.0	0.0	0.0	0.0	0.0	0.00873	0.01404	0.00028	0.0	0.0	0.0005	0.0	0.00833	0.00166	0.00051	0.0	0.0	0.0	0.0	0.0	0.0	0.0	0.0	0.0	0.05454	0.0	0.0	0.0	0.0	0.01394	0.04692	0.0	0.00134
k__Bacteria|p__Actinobacteria|c__Actinobacteria|o__Coriobacteriales|f__Coriobacteriaceae|g__Atopobium	0.0	0.00027	0.0	0.0	0.00174	0.04711	0.01765	0.00194	0.0	0.02596	0.0	0.0	0.00493	0.00051	0.0	0.00127	0.0	0.0	0.46794	0.01312	0.0	0.0	0.0	0.0	0.00605	0.0	0.0	0.0	0.0	0.0	0.0014	0.0	0.0	0.0	0.0	0.0	0.0	0.0	0.01949	0.0	0.00302	0.0	0.0	0.0	0.0	0.00797	0.00768	0.0	0.0016
k__Bacteria|p__Actinobacteria|c__Actinobacteria|o__Coriobacteriales|f__Coriobacteriaceae|g__Atopobium|s__Atopobium_parvulum	0.0	0.00027	0.0	0.0	0.00174	0.03386	0.01425	0.00194	0.0	0.02354	0.0	0.0	0.00493	0.00051	0.0	0.0002	0.0	0.0	0.39421	0.01312	0.0	0.0	0.0	0.0	0.00605	0.0	0.0	0.0	0.0	0.0	0.0014	0.0	0.0	0.0	0.0	0.0	0.0	0.0	0.01949	0.0	0.00302	0.0	0.0	0.0	0.0	0.00797	0.00768	0.0	0.0016
k__Bacteria|p__Actinobacteria|c__Actinobacteria|o__Coriobacteriales|f__Coriobacteriaceae|g__Atopobium|s__Atopobium_parvulum|t__GCF_000024225	0.0	0.00027	0.0	0.0	0.00174	0.03386	0.01425	0.00194	0.0	0.02354	0.0	0.0	0.00493	0.00051	0.0	0.0002	0.0	0.0	0.39421	0.01312	0.0	0.0	0.0	0.0	0.00605	0.0	0.0	0.0	0.0	0.0	0.0014	0.0	0.0	0.0	0.0	0.0	0.0	0.0	0.01949	0.0	0.00302	0.0	0.0	0.0	0.0	0.00797	0.00768	0.0	0.0016
k__Bacteria|p__Actinobacteria|c__Actinobacteria|o__Coriobacteriales|f__Coriobacteriaceae|g__Atopobium|s__Atopobium_rimae	0.0	0.0	0.0	0.0	0.0	0.01324	0.00341	0.0	0.0	0.00243	0.0	0.0	0.0	0.0	0.0	0.00107	0.0	0.0	0.07374	0.0	0.0	0.0	0.0	0.0	0.0	0.0	0.0	0.0	0.0	0.0	0.0	0.0	0.0	0.0	0.0	0.0	0.0	0.0	0.0	0.0	0.0	0.0	0.0	0.0	0.0	0.0	0.0	0.0	0.0
k__Bacteria|p__Actinobacteria|c__Actinobacteria|o__Coriobacteriales|f__Coriobacteriaceae|g__Atopobium|s__Atopobium_rimae|t__GCF_000174015	0.0	0.0	0.0	0.0	0.0	0.01324	0.00341	0.0	0.0	0.00243	0.0	0.0	0.0	0.0	0.0	0.00107	0.0	0.0	0.07374	0.0	0.0	0.0	0.0	0.0	0.0	0.0	0.0	0.0	0.0	0.0	0.0	0.0	0.0	0.0	0.0	0.0	0.0	0.0	0.0	0.0	0.0	0.0	0.0	0.0	0.0	0.0	0.0	0.0	0.0
k__Bacteria|p__Actinobacteria|c__Actinobacteria|o__Coriobacteriales|f__Coriobacteriaceae|g__Collinsella	0.0	0.4888	1.1168	0.85703	0.0	0.0	0.0	0.51732	0.19341	0.0	0.4946	0.39893	0.0	0.0	0.08165	0.28176	0.0	0.0	0.0	0.0	0.21971	0.00483	0.33404	0.86608	0.00714	0.03973	0.43863	2.5007	0.75172	0.98907	0.10312	0.11403	0.90035	0.23602	0.16441	0.0	0.0	0.0	0.0	0.32499	3.08673	0.04495	0.32068	0.01258	0.00384	1.19339	1.06259	0.10692	0.12057
k__Bacteria|p__Actinobacteria|c__Actinobacteria|o__Coriobacteriales|f__Coriobacteriaceae|g__Collinsella|s__Collinsella_aerofaciens	0.0	0.48597	1.1168	0.85703	0.0	0.0	0.0	0.51732	0.19341	0.0	0.4946	0.39893	0.0	0.0	0.08165	0.27824	0.0	0.0	0.0	0.0	0.21971	0.00483	0.33404	0.86608	0.00714	0.03973	0.43863	2.5007	0.75172	0.98907	0.10312	0.11403	0.90035	0.23602	0.16441	0.0	0.0	0.0	0.0	0.32499	3.08673	0.0308	0.28867	0.01258	0.00384	1.19339	1.06259	0.10692	0.09715
k__Bacteria|p__Actinobacteria|c__Actinobacteria|o__Coriobacteriales|f__Coriobacteriaceae|g__Collinsella|s__Collinsella_aerofaciens|t__GCF_000169035	0.0	0.48597	1.1168	0.85703	0.0	0.0	0.0	0.51732	0.19341	0.0	0.4946	0.39893	0.0	0.0	0.08165	0.27824	0.0	0.0	0.0	0.0	0.21971	0.00483	0.33404	0.86608	0.00714	0.03973	0.43863	2.5007	0.75172	0.98907	0.10312	0.11403	0.90035	0.23602	0.16441	0.0	0.0	0.0	0.0	0.32499	3.08673	0.0308	0.28867	0.01258	0.00384	1.19339	1.06259	0.10692	0.09715
k__Bacteria|p__Actinobacteria|c__Actinobacteria|o__Coriobacteriales|f__Coriobacteriaceae|g__Collinsella|s__Collinsella_intestinalis	0.0	0.00284	0.0	0.0	0.0	0.0	0.0	0.0	0.0	0.0	0.0	0.0	0.0	0.0	0.0	0.00352	0.0	0.0	0.0	0.0	0.0	0.0	0.0	0.0	0.0	0.0	0.0	0.0	0.0	0.0	0.0	0.0	0.0	0.0	0.0	0.0	0.0	0.0	0.0	0.0	0.0	0.01301	0.0	0.0	0.0	0.0	0.0	0.0	0.02342
k__Bacteria|p__Actinobacteria|c__Actinobacteria|o__Coriobacteriales|f__Coriobacteriaceae|g__Collinsella|s__Collinsella_intestinalis|t__GCF_000156175	0.0	0.00284	0.0	0.0	0.0	0.0	0.0	0.0	0.0	0.0	0.0	0.0	0.0	0.0	0.0	0.00352	0.0	0.0	0.0	0.0	0.0	0.0	0.0	0.0	0.0	0.0	0.0	0.0	0.0	0.0	0.0	0.0	0.0	0.0	0.0	0.0	0.0	0.0	0.0	0.0	0.0	0.01301	0.0	0.0	0.0	0.0	0.0	0.0	0.02342
k__Bacteria|p__Actinobacteria|c__Actinobacteria|o__Coriobacteriales|f__Coriobacteriaceae|g__Collinsella|s__Collinsella_unclassified	0.0	0.0	0.0	0.0	0.0	0.0	0.0	0.0	0.0	0.0	0.0	0.0	0.0	0.0	0.0	0.0	0.0	0.0	0.0	0.0	0.0	0.0	0.0	0.0	0.0	0.0	0.0	0.0	0.0	0.0	0.0	0.0	0.0	0.0	0.0	0.0	0.0	0.0	0.0	0.0	0.0	0.00113	0.03201	0.0	0.0	0.0	0.0	0.0	0.0
k__Bacteria|p__Actinobacteria|c__Actinobacteria|o__Coriobacteriales|f__Coriobacteriaceae|g__Coriobacteriaceae_noname	0.0	0.0	0.0	0.0	0.0	0.0	0.0	0.0	0.0	0.00231	0.0	0.0	0.0	0.0	0.01959	0.02835	0.0	0.0	0.0	0.0	0.0	0.0	0.0	0.0	0.0	0.0	0.0	0.0	0.0	0.0	0.01641	0.0	0.0	0.0	0.0	0.0	0.0	0.0	0.0	0.0	0.0	0.00974	0.0562	0.0	0.0	0.0	0.0	0.01695	0.01905
k__Bacteria|p__Actinobacteria|c__Actinobacteria|o__Coriobacteriales|f__Coriobacteriaceae|g__Coriobacteriaceae_noname|s__Coriobacteriaceae_bacterium_phI	0.0	0.0	0.0	0.0	0.0	0.0	0.0	0.0	0.0	0.00231	0.0	0.0	0.0	0.0	0.01959	0.02835	0.0	0.0	0.0	0.0	0.0	0.0	0.0	0.0	0.0	0.0	0.0	0.0	0.0	0.0	0.01641	0.0	0.0	0.0	0.0	0.0	0.0	0.0	0.0	0.0	0.0	0.00974	0.0562	0.0	0.0	0.0	0.0	0.01695	0.01905
k__Bacteria|p__Actinobacteria|c__Actinobacteria|o__Coriobacteriales|f__Coriobacteriaceae|g__Coriobacteriaceae_noname|s__Coriobacteriaceae_bacterium_phI|t__GCF_000311845	0.0	0.0	0.0	0.0	0.0	0.0	0.0	0.0	0.0	0.00231	0.0	0.0	0.0	0.0	0.01959	0.02835	0.0	0.0	0.0	0.0	0.0	0.0	0.0	0.0	0.0	0.0	0.0	0.0	0.0	0.0	0.01641	0.0	0.0	0.0	0.0	0.0	0.0	0.0	0.0	0.0	0.0	0.00974	0.0562	0.0	0.0	0.0	0.0	0.01695	0.01905
k__Bacteria|p__Actinobacteria|c__Actinobacteria|o__Coriobacteriales|f__Coriobacteriaceae|g__Cryptobacterium	0.0	0.0	0.0	0.0	0.00681	0.0	0.0	0.0	0.0	0.0	0.0	0.0	0.0	0.0	0.0	0.0	0.0	0.0	0.05922	0.04021	0.0	0.0	0.0	0.0	0.0	0.0	0.0	0.0	0.0361	0.0	0.0	0.0	0.0	0.0	0.0	0.0	0.0	0.0	0.0	0.0	0.0	0.0	0.0	0.0	0.0	0.0	0.0	0.0	0.0
k__Bacteria|p__Actinobacteria|c__Actinobacteria|o__Coriobacteriales|f__Coriobacteriaceae|g__Cryptobacterium|s__Cryptobacterium_curtum	0.0	0.0	0.0	0.0	0.00681	0.0	0.0	0.0	0.0	0.0	0.0	0.0	0.0	0.0	0.0	0.0	0.0	0.0	0.05922	0.04021	0.0	0.0	0.0	0.0	0.0	0.0	0.0	0.0	0.0361	0.0	0.0	0.0	0.0	0.0	0.0	0.0	0.0	0.0	0.0	0.0	0.0	0.0	0.0	0.0	0.0	0.0	0.0	0.0	0.0
k__Bacteria|p__Actinobacteria|c__Actinobacteria|o__Coriobacteriales|f__Coriobacteriaceae|g__Cryptobacterium|s__Cryptobacterium_curtum|t__GCF_000023845	0.0	0.0	0.0	0.0	0.00681	0.0	0.0	0.0	0.0	0.0	0.0	0.0	0.0	0.0	0.0	0.0	0.0	0.0	0.05922	0.04021	0.0	0.0	0.0	0.0	0.0	0.0	0.0	0.0	0.0361	0.0	0.0	0.0	0.0	0.0	0.0	0.0	0.0	0.0	0.0	0.0	0.0	0.0	0.0	0.0	0.0	0.0	0.0	0.0	0.0
k__Bacteria|p__Actinobacteria|c__Actinobacteria|o__Coriobacteriales|f__Coriobacteriaceae|g__Eggerthella	0.0	0.03227	0.02221	0.15979	0.00675	0.48842	0.23444	0.0	0.0	0.0	0.02684	0.02111	0.37912	0.16811	0.00886	0.00108	0.0	0.0	0.0	0.0	0.0	0.0	0.0	0.0	0.0	0.00328	0.0	0.07468	0.0	0.0	0.0	0.15519	0.28427	0.00366	0.00068	0.00086	0.03676	0.0	0.01137	0.0	0.00201	0.00019	0.02472	0.0	0.0	0.11411	0.13596	0.0	0.0
k__Bacteria|p__Actinobacteria|c__Actinobacteria|o__Coriobacteriales|f__Coriobacteriaceae|g__Eggerthella|s__Eggerthella_lenta	0.0	0.0	0.0	0.01879	0.00046	0.01984	0.01082	0.0	0.0	0.0	0.0	0.0	0.12582	0.04697	0.0	0.0	0.0	0.0	0.0	0.0	0.0	0.0	0.0	0.0	0.0	0.0	0.0	0.00939	0.0	0.0	0.0	0.01602	0.03298	0.0	0.0	0.0	0.00641	0.0	0.00095	0.0	0.0	0.0	0.0	0.0	0.0	0.01484	0.03134	0.0	0.0
k__Bacteria|p__Actinobacteria|c__Actinobacteria|o__Coriobacteriales|f__Coriobacteriaceae|g__Eggerthella|s__Eggerthella_lenta|t__GCF_000024265	0.0	0.0	0.0	0.01879	0.00046	0.01984	0.01082	0.0	0.0	0.0	0.0	0.0	0.12582	0.04697	0.0	0.0	0.0	0.0	0.0	0.0	0.0	0.0	0.0	0.0	0.0	0.0	0.0	0.00939	0.0	0.0	0.0	0.01602	0.03298	0.0	0.0	0.0	0.00641	0.0	0.00095	0.0	0.0	0.0	0.0	0.0	0.0	0.01484	0.03134	0.0	0.0
k__Bacteria|p__Actinobacteria|c__Actinobacteria|o__Coriobacteriales|f__Coriobacteriaceae|g__Eggerthella|s__Eggerthella_unclassified	0.0	0.03227	0.02221	0.141	0.00629	0.46858	0.22361	0.0	0.0	0.0	0.02684	0.02111	0.25331	0.12114	0.00886	0.00108	0.0	0.0	0.0	0.0	0.0	0.0	0.0	0.0	0.0	0.00328	0.0	0.06528	0.0	0.0	0.0	0.13916	0.25129	0.00366	0.00068	0.00086	0.03035	0.0	0.01042	0.0	0.00201	0.00019	0.02472	0.0	0.0	0.09926	0.10462	0.0	0.0
k__Bacteria|p__Actinobacteria|c__Actinobacteria|o__Coriobacteriales|f__Coriobacteriaceae|g__Gordonibacter	0.0	0.0	0.0	0.0	0.0	0.00091	0.00174	0.0	0.0	0.0	0.0	0.0	0.11178	0.00105	0.0	0.0	0.0	0.0	0.0	0.0	0.0	0.0	0.0	0.0	0.0	0.0	0.04035	0.04666	0.0	0.0	0.0	0.0	0.0	0.0	0.0	0.0	0.0	0.0	0.0	0.0	0.0	0.0	0.0	0.0	0.0	0.06322	0.11887	0.01199	0.0
k__Bacteria|p__Actinobacteria|c__Actinobacteria|o__Coriobacteriales|f__Coriobacteriaceae|g__Gordonibacter|s__Gordonibacter_pamelaeae	0.0	0.0	0.0	0.0	0.0	0.00091	0.00174	0.0	0.0	0.0	0.0	0.0	0.11178	0.00105	0.0	0.0	0.0	0.0	0.0	0.0	0.0	0.0	0.0	0.0	0.0	0.0	0.04035	0.04666	0.0	0.0	0.0	0.0	0.0	0.0	0.0	0.0	0.0	0.0	0.0	0.0	0.0	0.0	0.0	0.0	0.0	0.06322	0.11887	0.01199	0.0
k__Bacteria|p__Actinobacteria|c__Actinobacteria|o__Coriobacteriales|f__Coriobacteriaceae|g__Gordonibacter|s__Gordonibacter_pamelaeae|t__GCF_000210055	0.0	0.0	0.0	0.0	0.0	0.00091	0.00174	0.0	0.0	0.0	0.0	0.0	0.11178	0.00105	0.0	0.0	0.0	0.0	0.0	0.0	0.0	0.0	0.0	0.0	0.0	0.0	0.04035	0.04666	0.0	0.0	0.0	0.0	0.0	0.0	0.0	0.0	0.0	0.0	0.0	0.0	0.0	0.0	0.0	0.0	0.0	0.06322	0.11887	0.01199	0.0
k__Bacteria|p__Actinobacteria|c__Actinobacteria|o__Coriobacteriales|f__Coriobacteriaceae|g__Olsenella	0.0	0.0	0.0	0.0	0.0	0.0	0.0	0.0	0.0	0.0	0.0	0.0	0.0	0.0	0.0	0.0	0.0	0.0	0.0	0.0069	0.0	0.0	0.0	0.0	0.0	0.0	0.0	0.0	0.0	0.0	0.0	0.0	0.0	0.0	0.0	0.0	0.0	0.0	0.0	0.0	0.0	0.0	0.0	0.0	0.0	0.0	0.0	0.0	0.0
k__Bacteria|p__Actinobacteria|c__Actinobacteria|o__Coriobacteriales|f__Coriobacteriaceae|g__Olsenella|s__Olsenella_unclassified	0.0	0.0	0.0	0.0	0.0	0.0	0.0	0.0	0.0	0.0	0.0	0.0	0.0	0.0	0.0	0.0	0.0	0.0	0.0	0.0069	0.0	0.0	0.0	0.0	0.0	0.0	0.0	0.0	0.0	0.0	0.0	0.0	0.0	0.0	0.0	0.0	0.0	0.0	0.0	0.0	0.0	0.0	0.0	0.0	0.0	0.0	0.0	0.0	0.0
k__Bacteria|p__Actinobacteria|c__Actinobacteria|o__Coriobacteriales|f__Coriobacteriaceae|g__Slackia	0.0	0.0	0.0	0.0	0.0	0.0	0.0	0.0	0.0	0.0	0.0	0.0	0.0	0.0	0.0	0.0	0.0	0.0	0.01259	0.01271	0.0	0.0	0.0	0.0	0.0	0.0	0.0	0.0	0.0	0.0	0.0	0.0	0.0	0.0	0.0	0.0	0.0	0.0	0.0	0.0	0.0	0.0	0.0	0.0	0.0	0.0	0.0	0.0	0.0
k__Bacteria|p__Actinobacteria|c__Actinobacteria|o__Coriobacteriales|f__Coriobacteriaceae|g__Slackia|s__Slackia_exigua	0.0	0.0	0.0	0.0	0.0	0.0	0.0	0.0	0.0	0.0	0.0	0.0	0.0	0.0	0.0	0.0	0.0	0.0	0.00053	0.0	0.0	0.0	0.0	0.0	0.0	0.0	0.0	0.0	0.0	0.0	0.0	0.0	0.0	0.0	0.0	0.0	0.0	0.0	0.0	0.0	0.0	0.0	0.0	0.0	0.0	0.0	0.0	0.0	0.0
k__Bacteria|p__Actinobacteria|c__Actinobacteria|o__Coriobacteriales|f__Coriobacteriaceae|g__Slackia|s__Slackia_exigua|t__GCF_000162875	0.0	0.0	0.0	0.0	0.0	0.0	0.0	0.0	0.0	0.0	0.0	0.0	0.0	0.0	0.0	0.0	0.0	0.0	0.00053	0.0	0.0	0.0	0.0	0.0	0.0	0.0	0.0	0.0	0.0	0.0	0.0	0.0	0.0	0.0	0.0	0.0	0.0	0.0	0.0	0.0	0.0	0.0	0.0	0.0	0.0	0.0	0.0	0.0	0.0
k__Bacteria|p__Actinobacteria|c__Actinobacteria|o__Coriobacteriales|f__Coriobacteriaceae|g__Slackia|s__Slackia_unclassified	0.0	0.0	0.0	0.0	0.0	0.0	0.0	0.0	0.0	0.0	0.0	0.0	0.0	0.0	0.0	0.0	0.0	0.0	0.01206	0.01271	0.0	0.0	0.0	0.0	0.0	0.0	0.0	0.0	0.0	0.0	0.0	0.0	0.0	0.0	0.0	0.0	0.0	0.0	0.0	0.0	0.0	0.0	0.0	0.0	0.0	0.0	0.0	0.0	0.0
k__Bacteria|p__Bacteroidetes	0.10019	63.60733	3.29757	40.49512	43.94697	7.78253	11.87675	43.20661	78.78703	6.40043	36.06168	0.87123	36.53031	54.73253	72.92159	24.23352	0.0003	0.01773	2.16608	2.33896	34.08099	37.78036	70.63627	63.57122	8.47833	58.6668	63.85317	15.05547	50.9845	61.63181	48.74385	46.48155	52.09632	62.31413	75.5711	59.67822	37.30505	23.49288	58.06977	65.18213	37.97728	67.75229	64.17605	35.30832	29.08991	30.61392	19.46828	31.29667	24.81756
k__Bacteria|p__Bacteroidetes|c__Bacteroidetes_noname	0.0	0.0	0.0	0.0	0.0	0.0	0.0	0.0	0.0	0.0	0.0	0.0	0.0	0.0	0.0	0.0	0.0	0.0	0.0	0.0	0.0	0.0	0.0	0.0	0.0	0.0	0.0	0.0	0.0	0.0	0.0	0.0	0.0	0.0	0.0	0.0	0.0	0.0	0.0	0.0	0.0	0.0	0.0	0.0	0.0	0.0	0.0	0.0	0.0
k__Bacteria|p__Bacteroidetes|c__Bacteroidetes_noname|o__Bacteroidetes_noname	0.0	0.0	0.0	0.0	0.0	0.0	0.0	0.0	0.0	0.0	0.0	0.0	0.0	0.0	0.0	0.0	0.0	0.0	0.0	0.0	0.0	0.0	0.0	0.0	0.0	0.0	0.0	0.0	0.0	0.0	0.0	0.0	0.0	0.0	0.0	0.0	0.0	0.0	0.0	0.0	0.0	0.0	0.0	0.0	0.0	0.0	0.0	0.0	0.0
k__Bacteria|p__Bacteroidetes|c__Bacteroidetes_noname|o__Bacteroidetes_noname|f__Bacteroidetes_noname	0.0	0.0	0.0	0.0	0.0	0.0	0.0	0.0	0.0	0.0	0.0	0.0	0.0	0.0	0.0	0.0	0.0	0.0	0.0	0.0	0.0	0.0	0.0	0.0	0.0	0.0	0.0	0.0	0.0	0.0	0.0	0.0	0.0	0.0	0.0	0.0	0.0	0.0	0.0	0.0	0.0	0.0	0.0	0.0	0.0	0.0	0.0	0.0	0.0
k__Bacteria|p__Bacteroidetes|c__Bacteroidetes_noname|o__Bacteroidetes_noname|f__Bacteroidetes_noname|g__Bacteroidetes_noname	0.0	0.0	0.0	0.0	0.0	0.0	0.0	0.0	0.0	0.0	0.0	0.0	0.0	0.0	0.0	0.0	0.0	0.0	0.0	0.0	0.0	0.0	0.0	0.0	0.0	0.0	0.0	0.0	0.0	0.0	0.0	0.0	0.0	0.0	0.0	0.0	0.0	0.0	0.0	0.0	0.0	0.0	0.0	0.0	0.0	0.0	0.0	0.0	0.0
k__Bacteria|p__Bacteroidetes|c__Bacteroidetes_noname|o__Bacteroidetes_noname|f__Bacteroidetes_noname|g__Bacteroidetes_noname|s__Bacteroidetes_bacterium_oral_taxon_272	0.0	0.0	0.0	0.0	0.0	0.0	0.0	0.0	0.0	0.0	0.0	0.0	0.0	0.0	0.0	0.0	0.0	0.0	0.0	0.0	0.0	0.0	0.0	0.0	0.0	0.0	0.0	0.0	0.0	0.0	0.0	0.0	0.0	0.0	0.0	0.0	0.0	0.0	0.0	0.0	0.0	0.0	0.0	0.0	0.0	0.0	0.0	0.0	0.0
k__Bacteria|p__Bacteroidetes|c__Bacteroidetes_noname|o__Bacteroidetes_noname|f__Bacteroidetes_noname|g__Bacteroidetes_noname|s__Bacteroidetes_bacterium_oral_taxon_272|t__GCF_000442105	0.0	0.0	0.0	0.0	0.0	0.0	0.0	0.0	0.0	0.0	0.0	0.0	0.0	0.0	0.0	0.0	0.0	0.0	0.0	0.0	0.0	0.0	0.0	0.0	0.0	0.0	0.0	0.0	0.0	0.0	0.0	0.0	0.0	0.0	0.0	0.0	0.0	0.0	0.0	0.0	0.0	0.0	0.0	0.0	0.0	0.0	0.0	0.0	0.0
k__Bacteria|p__Bacteroidetes|c__Bacteroidia	0.0919	63.60733	3.29757	40.49512	43.94697	7.78253	11.87675	43.20661	78.78703	6.40043	36.06168	0.87123	36.53031	54.73253	72.92159	24.23352	0.0003	0.01773	2.16608	2.33896	34.08099	37.78036	70.63627	63.57122	8.47833	58.6668	63.85317	15.05547	50.9845	61.63181	48.74385	46.48155	52.09632	62.31413	75.5711	59.67822	37.30505	23.49288	58.06977	65.18213	37.97728	67.75229	64.17605	35.30832	29.08991	30.61392	19.46828	31.29667	24.81756
k__Bacteria|p__Bacteroidetes|c__Bacteroidia|o__Bacteroidales	0.0919	63.60733	3.29757	40.49512	43.94697	7.78253	11.87675	43.20661	78.78703	6.40043	36.06168	0.87123	36.53031	54.73253	72.92159	24.23352	0.0003	0.01773	2.16608	2.33896	34.08099	37.78036	70.63627	63.57122	8.47833	58.6668	63.85317	15.05547	50.9845	61.63181	48.74385	46.48155	52.09632	62.31413	75.5711	59.67822	37.30505	23.49288	58.06977	65.18213	37.97728	67.75229	64.17605	35.30832	29.08991	30.61392	19.46828	31.29667	24.81756
k__Bacteria|p__Bacteroidetes|c__Bacteroidia|o__Bacteroidales|f__Bacteroidaceae	0.0919	41.55564	1.59012	28.35763	41.48598	5.99624	8.60045	20.11825	29.90495	4.71866	13.68576	0.36267	19.23517	33.34772	62.03334	20.86894	0.0	0.0	0.0	0.0	22.34188	26.60572	32.91626	24.68496	3.08426	26.17375	18.99207	10.38151	24.1163	18.18647	40.24989	11.52799	22.68571	38.56079	32.63639	47.63751	29.74466	18.90055	53.88769	38.17905	14.9556	63.83066	59.0098	32.14708	19.30512	15.92708	12.40787	27.46096	20.81411
k__Bacteria|p__Bacteroidetes|c__Bacteroidia|o__Bacteroidales|f__Bacteroidaceae|g__Bacteroides	0.0919	41.55564	1.59012	28.35763	41.48598	5.99624	8.60045	20.11825	29.90495	4.71866	13.68576	0.36267	19.23517	33.34772	62.03334	20.86894	0.0	0.0	0.0	0.0	22.34188	26.60572	32.91626	24.68496	3.08426	26.17375	18.99207	10.38151	24.1163	18.18647	40.24989	11.52799	22.68571	38.56079	32.63639	47.63751	29.74466	18.90055	53.88769	38.17905	14.9556	63.83066	59.0098	32.14708	19.30512	15.92708	12.40787	27.46096	20.81411
k__Bacteria|p__Bacteroidetes|c__Bacteroidia|o__Bacteroidales|f__Bacteroidaceae|g__Bacteroides|s__Bacteroides_caccae	0.0	17.98221	0.0	0.0	0.0	0.28481	2.94084	3.64107	7.32822	0.10561	0.0	0.0	2.07216	4.7842	8.13519	1.35475	0.0	0.0	0.0	0.0	0.97143	0.48145	10.35255	8.58833	0.0	0.0	0.0	0.0	6.18651	3.88211	2.66471	0.0	0.0	0.0	0.0	0.0	0.0	5.49118	9.99161	6.9022	5.44469	5.41189	5.10413	1.82069	1.12434	2.43214	2.9248	2.10034	1.90322
k__Bacteria|p__Bacteroidetes|c__Bacteroidia|o__Bacteroidales|f__Bacteroidaceae|g__Bacteroides|s__Bacteroides_caccae|t__Bacteroides_caccae_unclassified	0.0	17.98221	0.0	0.0	0.0	0.28481	2.94084	3.64107	7.32822	0.10561	0.0	0.0	2.07216	4.7842	8.13519	1.35475	0.0	0.0	0.0	0.0	0.97143	0.48145	10.35255	8.58833	0.0	0.0	0.0	0.0	6.18651	3.88211	2.66471	0.0	0.0	0.0	0.0	0.0	0.0	5.49118	9.99161	6.9022	5.44469	5.41189	5.10413	1.82069	1.12434	2.43214	2.9248	2.10034	1.90322
k__Bacteria|p__Bacteroidetes|c__Bacteroidia|o__Bacteroidales|f__Bacteroidaceae|g__Bacteroides|s__Bacteroides_cellulosilyticus	0.0	0.19454	0.0	0.0	0.0	0.0	0.0	0.9557	0.25025	0.0	0.0	0.0	0.0	0.0	0.28636	0.04756	0.0	0.0	0.0	0.0	0.0	0.0	0.87425	0.77957	0.0	0.0	0.0	0.3202	1.3109	0.40788	0.17461	0.0	0.0	0.0	0.0	0.10297	0.88041	0.0	0.0	2.92831	0.59653	0.08561	0.07757	0.12696	0.08301	0.01851	0.0	0.26875	0.08705
k__Bacteria|p__Bacteroidetes|c__Bacteroidia|o__Bacteroidales|f__Bacteroidaceae|g__Bacteroides|s__Bacteroides_cellulosilyticus|t__Bacteroides_cellulosilyticus_unclassified	0.0	0.19454	0.0	0.0	0.0	0.0	0.0	0.9557	0.25025	0.0	0.0	0.0	0.0	0.0	0.28636	0.04756	0.0	0.0	0.0	0.0	0.0	0.0	0.87425	0.77957	0.0	0.0	0.0	0.3202	1.3109	0.40788	0.17461	0.0	0.0	0.0	0.0	0.10297	0.88041	0.0	0.0	2.92831	0.59653	0.08561	0.07757	0.12696	0.08301	0.01851	0.0	0.26875	0.08705
k__Bacteria|p__Bacteroidetes|c__Bacteroidia|o__Bacteroidales|f__Bacteroidaceae|g__Bacteroides|s__Bacteroides_clarus	0.0	0.06226	0.0	0.0	0.0	0.0	0.0	0.04726	0.0	0.0	0.0	0.0	0.0	0.0	0.0	0.0	0.0	0.0	0.0	0.0	0.04001	0.10204	2.50082	0.43817	0.0	0.0	0.0	0.0	0.0113	0.00512	0.0	0.0	0.0	0.0	0.0	0.0	0.0	0.0	0.0	0.20924	0.10077	0.0	0.0	0.0	0.0	0.0	0.0	0.0	0.0
k__Bacteria|p__Bacteroidetes|c__Bacteroidia|o__Bacteroidales|f__Bacteroidaceae|g__Bacteroides|s__Bacteroides_clarus|t__GCF_000195615	0.0	0.06226	0.0	0.0	0.0	0.0	0.0	0.04726	0.0	0.0	0.0	0.0	0.0	0.0	0.0	0.0	0.0	0.0	0.0	0.0	0.04001	0.10204	2.50082	0.43817	0.0	0.0	0.0	0.0	0.0113	0.00512	0.0	0.0	0.0	0.0	0.0	0.0	0.0	0.0	0.0	0.20924	0.10077	0.0	0.0	0.0	0.0	0.0	0.0	0.0	0.0
k__Bacteria|p__Bacteroidetes|c__Bacteroidia|o__Bacteroidales|f__Bacteroidaceae|g__Bacteroides|s__Bacteroides_coprocola	0.0	0.0	0.0	0.0	0.0	0.0	0.0	4.72143	9.54906	0.0	0.0	0.0	0.0	0.0	6.55652	0.55669	0.0	0.0	0.0	0.0	0.0	0.0	0.18528	4.10129	0.0	0.0	1.06373	0.0	2.33036	6.64569	3.39491	0.0	0.0	0.0	0.0	0.0	0.0	0.0	0.0	13.56315	0.54003	8.03971	0.10958	2.39063	2.1613	0.0	0.0	2.72361	0.61784
k__Bacteria|p__Bacteroidetes|c__Bacteroidia|o__Bacteroidales|f__Bacteroidaceae|g__Bacteroides|s__Bacteroides_coprocola|t__GCF_000154845	0.0	0.0	0.0	0.0	0.0	0.0	0.0	4.72143	9.54906	0.0	0.0	0.0	0.0	0.0	6.55652	0.55669	0.0	0.0	0.0	0.0	0.0	0.0	0.18528	4.10129	0.0	0.0	1.06373	0.0	2.33036	6.64569	3.39491	0.0	0.0	0.0	0.0	0.0	0.0	0.0	0.0	13.56315	0.54003	8.03971	0.10958	2.39063	2.1613	0.0	0.0	2.72361	0.61784
k__Bacteria|p__Bacteroidetes|c__Bacteroidia|o__Bacteroidales|f__Bacteroidaceae|g__Bacteroides|s__Bacteroides_dorei	0.03685	0.74865	0.0	0.0	0.0	0.0	0.0	0.11467	0.16764	0.0	0.0	0.0	1.30195	0.59945	3.25778	0.74497	0.0	0.0	0.0	0.0	0.124	0.14436	0.30535	0.14524	0.0	0.0	0.0	0.00835	0.17417	0.12743	1.5238	0.00079	0.00118	0.0	0.0	0.0	0.0	0.0	0.0	0.21904	0.09527	0.42365	0.72637	1.02165	0.60432	1.24227	4.44025	0.89147	0.38107
k__Bacteria|p__Bacteroidetes|c__Bacteroidia|o__Bacteroidales|f__Bacteroidaceae|g__Bacteroides|s__Bacteroides_dorei|t__Bacteroides_dorei_unclassified	0.03685	0.74865	0.0	0.0	0.0	0.0	0.0	0.11467	0.16764	0.0	0.0	0.0	1.30195	0.59945	3.25778	0.74497	0.0	0.0	0.0	0.0	0.124	0.14436	0.30535	0.14524	0.0	0.0	0.0	0.00835	0.17417	0.12743	1.5238	0.00079	0.00118	0.0	0.0	0.0	0.0	0.0	0.0	0.21904	0.09527	0.42365	0.72637	1.02165	0.60432	1.24227	4.44025	0.89147	0.38107
k__Bacteria|p__Bacteroidetes|c__Bacteroidia|o__Bacteroidales|f__Bacteroidaceae|g__Bacteroides|s__Bacteroides_eggerthii	0.0	0.0	0.0	0.0	0.0	0.0	0.0	0.06737	0.12304	0.0	0.0	0.0	0.0	0.14395	0.0	0.0	0.0	0.0	0.0	0.0	1.3718	1.23278	0.20481	0.06463	0.0	0.0	0.0	0.0	0.12376	0.02625	0.0	0.0	0.0	0.0	0.0	0.0	0.0	0.0	0.0	0.13089	0.13833	0.0	0.0	0.0	0.0	0.3017	0.05033	0.0	0.0
k__Bacteria|p__Bacteroidetes|c__Bacteroidia|o__Bacteroidales|f__Bacteroidaceae|g__Bacteroides|s__Bacteroides_eggerthii|t__Bacteroides_eggerthii_unclassified	0.0	0.0	0.0	0.0	0.0	0.0	0.0	0.06737	0.12304	0.0	0.0	0.0	0.0	0.14395	0.0	0.0	0.0	0.0	0.0	0.0	1.3718	1.23278	0.20481	0.06463	0.0	0.0	0.0	0.0	0.12376	0.02625	0.0	0.0	0.0	0.0	0.0	0.0	0.0	0.0	0.0	0.13089	0.13833	0.0	0.0	0.0	0.0	0.3017	0.05033	0.0	0.0
k__Bacteria|p__Bacteroidetes|c__Bacteroidia|o__Bacteroidales|f__Bacteroidaceae|g__Bacteroides|s__Bacteroides_faecis	0.0	0.00159	0.06941	0.25601	0.0	0.0	0.0	0.54338	1.86526	0.00094	0.0	0.0	0.0	0.00061	0.0	0.0	0.0	0.0	0.0	0.0	0.00035	0.00983	0.1676	0.08582	0.0	0.0	0.01789	0.00056	0.04485	0.25668	0.0	1.39276	3.5277	0.0	0.0	0.0	0.0	0.0	0.00026	0.82951	0.21306	0.0	0.0	0.0	0.0	0.0	0.0	0.0	0.0
k__Bacteria|p__Bacteroidetes|c__Bacteroidia|o__Bacteroidales|f__Bacteroidaceae|g__Bacteroides|s__Bacteroides_faecis|t__GCF_000226135	0.0	0.00159	0.06941	0.25601	0.0	0.0	0.0	0.54338	1.86526	0.00094	0.0	0.0	0.0	0.00061	0.0	0.0	0.0	0.0	0.0	0.0	0.00035	0.00983	0.1676	0.08582	0.0	0.0	0.01789	0.00056	0.04485	0.25668	0.0	1.39276	3.5277	0.0	0.0	0.0	0.0	0.0	0.00026	0.82951	0.21306	0.0	0.0	0.0	0.0	0.0	0.0	0.0	0.0
k__Bacteria|p__Bacteroidetes|c__Bacteroidia|o__Bacteroidales|f__Bacteroidaceae|g__Bacteroides|s__Bacteroides_finegoldii	0.0	0.32359	0.0	0.0	0.0	0.0	0.0	0.02971	0.04307	0.0	0.0	0.0	0.0	0.0	0.8102	0.35789	0.0	0.0	0.0	0.0	0.30832	3.74864	0.02789	0.03821	0.0	0.0	2.18758	0.0	0.00565	0.02138	0.51683	0.0	0.0	0.0	0.0	0.0	0.0	0.0	0.0	0.01075	0.0	0.272	0.48868	0.0	0.0	0.00979	0.0	0.00534	0.31783
k__Bacteria|p__Bacteroidetes|c__Bacteroidia|o__Bacteroidales|f__Bacteroidaceae|g__Bacteroides|s__Bacteroides_finegoldii|t__Bacteroides_finegoldii_unclassified	0.0	0.32359	0.0	0.0	0.0	0.0	0.0	0.02971	0.04307	0.0	0.0	0.0	0.0	0.0	0.8102	0.35789	0.0	0.0	0.0	0.0	0.30832	3.74864	0.02789	0.03821	0.0	0.0	2.18758	0.0	0.00565	0.02138	0.51683	0.0	0.0	0.0	0.0	0.0	0.0	0.0	0.0	0.01075	0.0	0.272	0.48868	0.0	0.0	0.00979	0.0	0.00534	0.31783
k__Bacteria|p__Bacteroidetes|c__Bacteroidia|o__Bacteroidales|f__Bacteroidaceae|g__Bacteroides|s__Bacteroides_fragilis	0.0049	0.0	0.11711	1.59633	2.3229	0.09595	1.86786	0.0938	0.20415	0.42236	10.98628	0.30264	0.90273	1.68401	0.52614	0.20662	0.0	0.0	0.0	0.0	0.0377	0.0	0.5251	2.04033	1.12315	21.07446	0.18627	0.00134	0.04042	0.09255	0.31987	1.64982	1.02949	36.19359	30.63894	2.20394	0.34113	0.52682	5.25694	0.10923	3.82454	0.24484	0.24261	0.03825	0.0907	8.97623	4.16083	0.06798	0.11632
k__Bacteria|p__Bacteroidetes|c__Bacteroidia|o__Bacteroidales|f__Bacteroidaceae|g__Bacteroides|s__Bacteroides_fragilis|t__Bacteroides_fragilis_unclassified	0.0049	0.0	0.11711	1.59633	2.3229	0.09595	1.86786	0.0938	0.20415	0.42236	10.98628	0.30264	0.90273	1.68401	0.52614	0.20662	0.0	0.0	0.0	0.0	0.0377	0.0	0.5251	2.04033	1.12315	21.07446	0.18627	0.00134	0.04042	0.09255	0.31987	1.64982	1.02949	36.19359	30.63894	2.20394	0.34113	0.52682	5.25694	0.10923	3.82454	0.24484	0.24261	0.03825	0.0907	8.97623	4.16083	0.06798	0.11632
k__Bacteria|p__Bacteroidetes|c__Bacteroidia|o__Bacteroidales|f__Bacteroidaceae|g__Bacteroides|s__Bacteroides_fragilis|t__GCF_000025985	0.0	0.0	0.0	0.0	0.0	0.0	0.0	0.0	0.0	0.0	0.0	0.0	0.0	0.0	0.0	0.0	0.0	0.0	0.0	0.0	0.0	0.0	0.0	0.0	0.0	0.0	0.0	0.0	0.0	0.0	0.0	0.0	0.0	0.0	0.0	0.0	0.0	0.0	0.0	0.0	0.0	0.0	0.0	0.0	0.0	0.0	0.0	0.0	0.0
k__Bacteria|p__Bacteroidetes|c__Bacteroidia|o__Bacteroidales|f__Bacteroidaceae|g__Bacteroides|s__Bacteroides_fragilis|t__GCF_000297735	0.0	0.0	0.0	0.0	0.0	0.0	0.0	0.0	0.0	0.0	0.0	0.0	0.0	0.0	0.0	0.0	0.0	0.0	0.0	0.0	0.0	0.0	0.0	0.0	0.0	0.0	0.0	0.0	0.0	0.0	0.0	0.0	0.0	0.0	0.0	0.0	0.0	0.0	0.0	0.0	0.0	0.0	0.0	0.0	0.0	0.0	0.0	0.0	0.0
k__Bacteria|p__Bacteroidetes|c__Bacteroidia|o__Bacteroidales|f__Bacteroidaceae|g__Bacteroides|s__Bacteroides_intestinalis	0.0	0.9202	0.0	0.0	1.0511	0.0	0.0	0.62068	0.28668	0.01696	0.0	0.0	0.0	0.0	4.43137	0.80068	0.0	0.0	0.0	0.0	0.0462	0.04032	0.43602	0.05939	0.0	0.0	0.22883	0.0	0.69978	0.05171	1.93591	0.0	0.0	0.0	0.0	0.0	0.0	0.0	0.0	0.56535	0.03452	4.15712	5.73905	0.05758	0.24834	0.04867	0.00781	1.13022	1.10934
k__Bacteria|p__Bacteroidetes|c__Bacteroidia|o__Bacteroidales|f__Bacteroidaceae|g__Bacteroides|s__Bacteroides_intestinalis|t__GCF_000172175	0.0	0.9202	0.0	0.0	1.0511	0.0	0.0	0.62068	0.28668	0.01696	0.0	0.0	0.0	0.0	4.43137	0.80068	0.0	0.0	0.0	0.0	0.0462	0.04032	0.43602	0.05939	0.0	0.0	0.22883	0.0	0.69978	0.05171	1.93591	0.0	0.0	0.0	0.0	0.0	0.0	0.0	0.0	0.56535	0.03452	4.15712	5.73905	0.05758	0.24834	0.04867	0.00781	1.13022	1.10934
k__Bacteria|p__Bacteroidetes|c__Bacteroidia|o__Bacteroidales|f__Bacteroidaceae|g__Bacteroides|s__Bacteroides_massiliensis	0.0	2.58545	0.0	0.0	0.0	0.0	0.0	0.0	0.0	0.0	0.0	0.0	0.0	0.0	0.0	0.0	0.0	0.0	0.0	0.0	0.0	0.0	0.0	0.0	0.0	0.0	0.0	1.67926	0.0	0.0	0.0	0.0	0.00193	0.0	0.0	0.0	0.0	0.0	0.0	0.0	0.0	0.0	0.0	0.48032	0.95393	0.0	0.0	0.0	0.0
k__Bacteria|p__Bacteroidetes|c__Bacteroidia|o__Bacteroidales|f__Bacteroidaceae|g__Bacteroides|s__Bacteroides_massiliensis|t__Bacteroides_massiliensis_unclassified	0.0	2.58545	0.0	0.0	0.0	0.0	0.0	0.0	0.0	0.0	0.0	0.0	0.0	0.0	0.0	0.0	0.0	0.0	0.0	0.0	0.0	0.0	0.0	0.0	0.0	0.0	0.0	1.67926	0.0	0.0	0.0	0.0	0.00193	0.0	0.0	0.0	0.0	0.0	0.0	0.0	0.0	0.0	0.0	0.48032	0.95393	0.0	0.0	0.0	0.0
k__Bacteria|p__Bacteroidetes|c__Bacteroidia|o__Bacteroidales|f__Bacteroidaceae|g__Bacteroides|s__Bacteroides_nordii	0.0	0.04862	0.0	0.01112	0.0	0.0	0.0	0.0	0.0	0.0	0.0	0.0	0.0	0.0	0.22423	0.03464	0.0	0.0	0.0	0.0	0.00113	0.0	0.0	0.0	0.0	0.0	0.0	0.02291	0.0	0.0	0.18409	0.0	0.0	0.0	0.0	0.0	0.0	0.0	0.0	0.0	0.0	0.01449	0.07504	0.0	0.00024	0.0	0.0	0.0386	0.05556
k__Bacteria|p__Bacteroidetes|c__Bacteroidia|o__Bacteroidales|f__Bacteroidaceae|g__Bacteroides|s__Bacteroides_nordii|t__GCF_000273175	0.0	0.04862	0.0	0.01112	0.0	0.0	0.0	0.0	0.0	0.0	0.0	0.0	0.0	0.0	0.22423	0.03464	0.0	0.0	0.0	0.0	0.00113	0.0	0.0	0.0	0.0	0.0	0.0	0.02291	0.0	0.0	0.18409	0.0	0.0	0.0	0.0	0.0	0.0	0.0	0.0	0.0	0.0	0.01449	0.07504	0.0	0.00024	0.0	0.0	0.0386	0.05556
k__Bacteria|p__Bacteroidetes|c__Bacteroidia|o__Bacteroidales|f__Bacteroidaceae|g__Bacteroides|s__Bacteroides_oleiciplenus	0.0	0.0	0.0	0.0	0.0	0.0	0.0	0.0	0.0	0.0	0.0	0.0	0.0	0.0	0.01342	0.00543	0.0	0.0	0.0	0.0	0.0	0.0	0.0	0.0	0.0	0.0	0.0	0.0	0.0	0.0	0.01926	0.0	0.0	0.0	0.0	0.0	0.0	0.0	0.0	0.0	0.0	0.0512	0.05005	0.0	0.0	0.0	0.0	0.00767	0.00398
k__Bacteria|p__Bacteroidetes|c__Bacteroidia|o__Bacteroidales|f__Bacteroidaceae|g__Bacteroides|s__Bacteroides_oleiciplenus|t__GCF_000315485	0.0	0.0	0.0	0.0	0.0	0.0	0.0	0.0	0.0	0.0	0.0	0.0	0.0	0.0	0.01342	0.00543	0.0	0.0	0.0	0.0	0.0	0.0	0.0	0.0	0.0	0.0	0.0	0.0	0.0	0.0	0.01926	0.0	0.0	0.0	0.0	0.0	0.0	0.0	0.0	0.0	0.0	0.0512	0.05005	0.0	0.0	0.0	0.0	0.00767	0.00398
k__Bacteria|p__Bacteroidetes|c__Bacteroidia|o__Bacteroidales|f__Bacteroidaceae|g__Bacteroides|s__Bacteroides_ovatus	0.01	0.28016	0.06179	0.91748	1.42658	0.2992	1.95138	0.97892	2.68271	0.3937	0.07058	0.00396	0.03887	0.05893	0.13988	0.0647	0.0	0.0	0.0	0.0	1.94701	1.48873	5.91662	2.73311	0.01771	0.05069	6.8297	3.65159	4.32679	2.06957	0.1359	0.01287	0.03132	0.10874	0.1486	0.85329	0.07583	4.61015	4.02179	2.18212	0.48859	0.31373	0.04368	0.81696	0.43906	0.0095	0.00067	0.07304	0.0603
k__Bacteria|p__Bacteroidetes|c__Bacteroidia|o__Bacteroidales|f__Bacteroidaceae|g__Bacteroides|s__Bacteroides_ovatus|t__Bacteroides_ovatus_unclassified	0.01	0.28016	0.06179	0.91748	1.42658	0.2992	1.95138	0.97892	2.68271	0.01825	0.07058	0.00396	0.03887	0.05893	0.13988	0.0647	0.0	0.0	0.0	0.0	1.94701	1.48873	5.91662	2.73311	0.01771	0.05069	6.8297	3.65159	4.32679	2.06957	0.1359	0.01287	0.03132	0.10874	0.1486	0.85329	0.07583	0.66444	0.34493	2.18212	0.48859	0.31373	0.04368	0.81696	0.43906	0.0095	0.00067	0.07304	0.0603
k__Bacteria|p__Bacteroidetes|c__Bacteroidia|o__Bacteroidales|f__Bacteroidaceae|g__Bacteroides|s__Bacteroides_ovatus|t__GCF_000273215	0.0	0.0	0.0	0.0	0.0	0.0	0.0	0.0	0.0	0.37544	0.0	0.0	0.0	0.0	0.0	0.0	0.0	0.0	0.0	0.0	0.0	0.0	0.0	0.0	0.0	0.0	0.0	0.0	0.0	0.0	0.0	0.0	0.0	0.0	0.0	0.0	0.0	3.94571	3.67686	0.0	0.0	0.0	0.0	0.0	0.0	0.0	0.0	0.0	0.0
k__Bacteria|p__Bacteroidetes|c__Bacteroidia|o__Bacteroidales|f__Bacteroidaceae|g__Bacteroides|s__Bacteroides_plebeius	0.0	0.0	0.01571	1.19107	0.0	0.0	0.0	0.20387	0.57364	0.0	0.0	0.0	0.0	0.0	0.52563	0.149	0.0	0.0	0.0	0.0	10.23592	14.16154	0.01578	0.45595	0.0	0.0	0.0	2.61058	0.19324	1.23242	0.76351	0.02944	3.91319	0.0	0.0	0.0	0.0	0.0	0.0	2.23213	0.0489	0.8714	0.27345	0.0	0.0	0.0	0.0	0.50491	0.3392
k__Bacteria|p__Bacteroidetes|c__Bacteroidia|o__Bacteroidales|f__Bacteroidaceae|g__Bacteroides|s__Bacteroides_plebeius|t__GCF_000187895	0.0	0.0	0.01571	1.19107	0.0	0.0	0.0	0.20387	0.57364	0.0	0.0	0.0	0.0	0.0	0.52563	0.149	0.0	0.0	0.0	0.0	10.23592	14.16154	0.01578	0.45595	0.0	0.0	0.0	2.61058	0.19324	1.23242	0.76351	0.02944	3.91319	0.0	0.0	0.0	0.0	0.0	0.0	2.23213	0.0489	0.8714	0.27345	0.0	0.0	0.0	0.0	0.50491	0.3392
k__Bacteria|p__Bacteroidetes|c__Bacteroidia|o__Bacteroidales|f__Bacteroidaceae|g__Bacteroides|s__Bacteroides_salyersiae	0.0	5.08752	0.062	1.60097	0.0	0.0	0.0	0.08932	0.27959	0.0	0.0	0.0	0.0	0.0	0.35893	0.12563	0.0	0.0	0.0	0.0	0.01257	0.57029	0.61974	0.41192	0.0	0.0	0.0	0.01327	1.18285	0.23781	0.32821	5.80563	4.00311	0.0	0.0	0.0	0.0	0.0	0.0	0.1142	0.12971	0.64412	0.91367	0.36207	0.5045	0.0	0.0	0.167	0.16097
k__Bacteria|p__Bacteroidetes|c__Bacteroidia|o__Bacteroidales|f__Bacteroidaceae|g__Bacteroides|s__Bacteroides_salyersiae|t__Bacteroides_salyersiae_unclassified	0.0	5.08752	0.062	1.60097	0.0	0.0	0.0	0.08932	0.27959	0.0	0.0	0.0	0.0	0.0	0.35893	0.12563	0.0	0.0	0.0	0.0	0.01257	0.57029	0.61974	0.41192	0.0	0.0	0.0	0.01327	1.18285	0.23781	0.32821	5.80563	4.00311	0.0	0.0	0.0	0.0	0.0	0.0	0.1142	0.12971	0.64412	0.91367	0.36207	0.5045	0.0	0.0	0.167	0.16097
k__Bacteria|p__Bacteroidetes|c__Bacteroidia|o__Bacteroidales|f__Bacteroidaceae|g__Bacteroides|s__Bacteroides_sp_3_1_19	0.0	1.52947	0.0	0.0	0.0	0.0	0.0	1.23917	1.82107	0.0	0.0	0.0	0.0	0.0	0.0	0.0	0.0	0.0	0.0	0.0	0.0	0.0	3.96637	1.45512	0.0	0.0	0.0	0.0	1.8165	0.55732	0.0	0.0	0.0	0.0	0.0	0.0	0.0	0.0	0.0	1.28284	0.8104	0.0	0.0	0.0	0.0	0.0	0.0	0.0	0.0
k__Bacteria|p__Bacteroidetes|c__Bacteroidia|o__Bacteroidales|f__Bacteroidaceae|g__Bacteroides|s__Bacteroides_sp_3_1_19|t__GCF_000163655	0.0	1.52947	0.0	0.0	0.0	0.0	0.0	1.23917	1.82107	0.0	0.0	0.0	0.0	0.0	0.0	0.0	0.0	0.0	0.0	0.0	0.0	0.0	3.96637	1.45512	0.0	0.0	0.0	0.0	1.8165	0.55732	0.0	0.0	0.0	0.0	0.0	0.0	0.0	0.0	0.0	1.28284	0.8104	0.0	0.0	0.0	0.0	0.0	0.0	0.0	0.0
k__Bacteria|p__Bacteroidetes|c__Bacteroidia|o__Bacteroidales|f__Bacteroidaceae|g__Bacteroides|s__Bacteroides_stercoris	0.02779	6.25035	0.0	0.0	20.17788	4.7102	0.98025	0.22126	0.27784	1.70459	0.0	0.0	0.0	0.0	0.0	0.0	0.0	0.0	0.0	0.0	0.0	0.0	0.20128	0.12276	0.0	0.0	1.84919	0.0	0.51017	0.51551	0.0	0.0	0.0	0.0	0.0	0.0	0.0	1.83962	18.46281	0.91187	0.2176	0.0	0.0	13.59728	11.73742	0.0	0.0	0.0	0.0
k__Bacteria|p__Bacteroidetes|c__Bacteroidia|o__Bacteroidales|f__Bacteroidaceae|g__Bacteroides|s__Bacteroides_stercoris|t__Bacteroides_stercoris_unclassified	0.02779	6.25035	0.0	0.0	20.17788	4.7102	0.98025	0.22126	0.27784	1.70459	0.0	0.0	0.0	0.0	0.0	0.0	0.0	0.0	0.0	0.0	0.0	0.0	0.20128	0.12276	0.0	0.0	1.84919	0.0	0.51017	0.51551	0.0	0.0	0.0	0.0	0.0	0.0	0.0	1.83962	18.46281	0.91187	0.2176	0.0	0.0	13.59728	11.73742	0.0	0.0	0.0	0.0
k__Bacteria|p__Bacteroidetes|c__Bacteroidia|o__Bacteroidales|f__Bacteroidaceae|g__Bacteroides|s__Bacteroides_thetaiotaomicron	0.0	0.79791	0.07646	0.6494	0.0	0.06878	0.02551	1.26747	0.54845	0.34259	0.0	0.0	1.35245	3.64958	2.93294	1.18078	0.0	0.0	0.0	0.0	0.41695	0.66502	0.76631	0.75492	0.0	0.0	1.49016	0.73136	0.56063	0.32401	1.24066	0.0043	0.02787	0.0	0.0	12.08089	7.94498	4.10747	4.66121	0.35956	0.25123	2.08275	1.81244	0.30016	0.02082	0.10665	0.05467	0.81487	1.09992
k__Bacteria|p__Bacteroidetes|c__Bacteroidia|o__Bacteroidales|f__Bacteroidaceae|g__Bacteroides|s__Bacteroides_thetaiotaomicron|t__Bacteroides_thetaiotaomicron_unclassified	0.0	0.79791	0.07646	0.6494	0.0	0.06878	0.02551	1.26747	0.54845	0.34259	0.0	0.0	1.35245	3.64958	2.93294	1.18078	0.0	0.0	0.0	0.0	0.41695	0.66502	0.76631	0.75492	0.0	0.0	1.49016	0.73136	0.56063	0.32401	1.24066	0.0043	0.02787	0.0	0.0	12.08089	7.94498	4.10747	4.66121	0.35956	0.25123	2.08275	1.81244	0.30016	0.02082	0.10665	0.05467	0.81487	1.09992
k__Bacteria|p__Bacteroidetes|c__Bacteroidia|o__Bacteroidales|f__Bacteroidaceae|g__Bacteroides|s__Bacteroides_uniformis	0.0	3.92303	0.52624	20.27198	8.77587	0.10893	0.18241	3.7399	2.33077	0.55174	2.07685	0.00722	1.68658	3.51284	23.27071	10.12628	0.0	0.0	0.0	0.0	3.06021	2.219	3.7516	1.32346	0.04109	0.24622	4.2629	0.14328	3.10061	0.9469	18.05126	1.81381	5.9062	1.25952	0.60553	0.0	0.0	0.55758	2.13054	3.98019	1.28714	36.31954	36.23174	9.61252	0.79366	1.51091	0.21668	16.17195	9.76732
k__Bacteria|p__Bacteroidetes|c__Bacteroidia|o__Bacteroidales|f__Bacteroidaceae|g__Bacteroides|s__Bacteroides_uniformis|t__Bacteroides_uniformis_unclassified	0.0	3.92303	0.52624	20.27198	8.77587	0.10893	0.18241	3.7399	2.33077	0.55174	2.07685	0.00722	1.68658	3.51284	23.27071	10.12628	0.0	0.0	0.0	0.0	3.06021	2.219	3.7516	1.32346	0.04109	0.24622	4.2629	0.14328	3.10061	0.9469	18.05126	1.81381	5.9062	1.25952	0.60553	0.0	0.0	0.55758	2.13054	3.98019	1.28714	36.31954	36.23174	9.61252	0.79366	1.51091	0.21668	16.17195	9.76732
k__Bacteria|p__Bacteroidetes|c__Bacteroidia|o__Bacteroidales|f__Bacteroidaceae|g__Bacteroides|s__Bacteroides_vulgatus	0.01235	0.28702	0.59433	0.90182	7.73166	0.42458	0.39052	1.52191	1.54296	1.13837	0.00401	0.0	9.56377	15.17753	9.93347	4.44159	0.0	0.0	0.0	0.0	3.53032	1.28066	2.06147	1.08037	0.0	0.0	0.79069	1.19854	1.35152	0.78116	7.83883	0.68989	1.69223	0.0	0.0	21.98259	15.70161	1.74863	9.0984	1.64754	0.72906	4.10222	5.9073	0.81551	0.12602	1.23309	0.53945	1.81203	3.95315
k__Bacteria|p__Bacteroidetes|c__Bacteroidia|o__Bacteroidales|f__Bacteroidaceae|g__Bacteroides|s__Bacteroides_vulgatus|t__Bacteroides_vulgatus_unclassified	0.01235	0.28702	0.59433	0.90182	7.73166	0.42458	0.39052	1.52191	1.54296	1.13837	0.00401	0.0	9.56377	15.17753	9.93347	4.44159	0.0	0.0	0.0	0.0	3.53032	1.28066	2.06147	1.08037	0.0	0.0	0.79069	1.19854	1.35152	0.78116	7.83883	0.68989	1.69223	0.0	0.0	21.98259	15.70161	1.74863	9.0984	1.64754	0.72906	4.10222	5.9073	0.81551	0.12602	1.23309	0.53945	1.81203	3.95315
k__Bacteria|p__Bacteroidetes|c__Bacteroidia|o__Bacteroidales|f__Bacteroidaceae|g__Bacteroides|s__Bacteroides_xylanisolvens	0.0	0.53305	0.06707	0.96146	0.0	0.00379	0.26168	0.02138	0.03054	0.0418	0.54804	0.04885	2.31665	3.73663	0.63057	0.67173	0.0	0.0	0.0	0.0	0.23795	0.46105	0.03742	0.00638	1.90232	4.80237	0.08513	0.00026	0.14628	0.00497	1.15751	0.12867	2.5515	0.99894	1.24332	10.41383	4.8007	0.01911	0.26412	0.00092	0.00523	0.79639	1.21444	0.70651	0.41746	0.03761	0.01239	0.68319	0.84104
k__Bacteria|p__Bacteroidetes|c__Bacteroidia|o__Bacteroidales|f__Bacteroidaceae|g__Bacteroides|s__Bacteroides_xylanisolvens|t__Bacteroides_xylanisolvens_unclassified	0.0	0.53305	0.06707	0.96146	0.0	0.00379	0.26168	0.02138	0.03054	0.0418	0.54804	0.04885	2.31665	3.73663	0.63057	0.67173	0.0	0.0	0.0	0.0	0.23795	0.46105	0.03742	0.00638	1.90232	4.80237	0.08513	0.00026	0.14628	0.00497	1.15751	0.12867	2.5515	0.99894	1.24332	10.41383	4.8007	0.01911	0.26412	0.00092	0.00523	0.79639	1.21444	0.70651	0.41746	0.03761	0.01239	0.68319	0.84104
k__Bacteria|p__Bacteroidetes|c__Bacteroidia|o__Bacteroidales|f__Bacteroidales_noname	0.0	0.0	0.0	0.0	0.0	0.0	0.0	0.03766	0.23205	0.02583	0.0	0.0	0.0	0.0	3.95752	1.29978	0.0	0.0	0.0	0.0	0.8202	0.22071	0.14428	0.32881	0.0	0.0	0.98161	0.0	0.2001	0.12371	3.15016	0.0	0.0	0.0	0.0	0.0	0.0	0.0	0.0	0.37825	0.73943	1.58102	2.21937	0.00422	0.44337	0.0	0.0	2.19264	2.15334
k__Bacteria|p__Bacteroidetes|c__Bacteroidia|o__Bacteroidales|f__Bacteroidales_noname|g__Bacteroidales_noname	0.0	0.0	0.0	0.0	0.0	0.0	0.0	0.03766	0.23205	0.02583	0.0	0.0	0.0	0.0	3.95752	1.29978	0.0	0.0	0.0	0.0	0.8202	0.22071	0.14428	0.32881	0.0	0.0	0.98161	0.0	0.2001	0.12371	3.15016	0.0	0.0	0.0	0.0	0.0	0.0	0.0	0.0	0.37825	0.73943	1.58102	2.21937	0.00422	0.44337	0.0	0.0	2.19264	2.15334
k__Bacteria|p__Bacteroidetes|c__Bacteroidia|o__Bacteroidales|f__Bacteroidales_noname|g__Bacteroidales_noname|s__Bacteroidales_bacterium_ph8	0.0	0.0	0.0	0.0	0.0	0.0	0.0	0.03766	0.23205	0.02583	0.0	0.0	0.0	0.0	3.95752	1.29978	0.0	0.0	0.0	0.0	0.8202	0.22071	0.14428	0.32881	0.0	0.0	0.98161	0.0	0.2001	0.12371	3.15016	0.0	0.0	0.0	0.0	0.0	0.0	0.0	0.0	0.37825	0.73943	1.58102	2.21937	0.00422	0.44337	0.0	0.0	2.19264	2.15334
k__Bacteria|p__Bacteroidetes|c__Bacteroidia|o__Bacteroidales|f__Bacteroidales_noname|g__Bacteroidales_noname|s__Bacteroidales_bacterium_ph8|t__GCF_000311925	0.0	0.0	0.0	0.0	0.0	0.0	0.0	0.03766	0.23205	0.02583	0.0	0.0	0.0	0.0	3.95752	1.29978	0.0	0.0	0.0	0.0	0.8202	0.22071	0.14428	0.32881	0.0	0.0	0.98161	0.0	0.2001	0.12371	3.15016	0.0	0.0	0.0	0.0	0.0	0.0	0.0	0.0	0.37825	0.73943	1.58102	2.21937	0.00422	0.44337	0.0	0.0	2.19264	2.15334
k__Bacteria|p__Bacteroidetes|c__Bacteroidia|o__Bacteroidales|f__Porphyromonadaceae	0.0	4.00448	0.23837	1.88883	0.56986	1.06147	3.05655	11.7527	10.05811	0.75758	4.46236	0.32553	4.2238	8.88225	3.2935	0.92269	0.0	0.0	0.0	0.0	7.28414	5.06596	15.18493	10.39745	5.30272	26.88736	15.30687	1.67492	10.11446	7.58845	4.24452	4.04059	5.14052	23.7529	42.25984	12.04071	7.52093	0.41575	3.26123	15.88984	6.11132	2.00224	2.2027	1.29197	1.59792	8.03798	4.4155	0.9625	1.49394
k__Bacteria|p__Bacteroidetes|c__Bacteroidia|o__Bacteroidales|f__Porphyromonadaceae|g__Barnesiella	0.0	0.0	0.0	0.0	0.0	0.326	0.29236	3.63045	2.00454	0.11295	0.0	0.0	2.52141	5.86615	0.0	0.0	0.0	0.0	0.0	0.0	1.80326	0.9765	0.68059	2.49232	0.0	0.0	0.01434	0.0	1.19188	2.41666	0.0	0.0	0.0	0.0	0.0	0.0	0.0	0.0	0.1196	7.13349	1.20836	0.0	0.0	0.0	0.0	3.5245	1.61206	0.0	0.0
k__Bacteria|p__Bacteroidetes|c__Bacteroidia|o__Bacteroidales|f__Porphyromonadaceae|g__Barnesiella|s__Barnesiella_intestinihominis	0.0	0.0	0.0	0.0	0.0	0.326	0.29236	3.63045	2.00454	0.11295	0.0	0.0	2.52141	5.86615	0.0	0.0	0.0	0.0	0.0	0.0	1.80326	0.9765	0.68059	2.49232	0.0	0.0	0.01434	0.0	1.19188	2.41666	0.0	0.0	0.0	0.0	0.0	0.0	0.0	0.0	0.1196	7.13349	1.20836	0.0	0.0	0.0	0.0	3.5245	1.61206	0.0	0.0
k__Bacteria|p__Bacteroidetes|c__Bacteroidia|o__Bacteroidales|f__Porphyromonadaceae|g__Barnesiella|s__Barnesiella_intestinihominis|t__GCF_000296465	0.0	0.0	0.0	0.0	0.0	0.326	0.29236	3.63045	2.00454	0.11295	0.0	0.0	2.52141	5.86615	0.0	0.0	0.0	0.0	0.0	0.0	1.80326	0.9765	0.68059	2.49232	0.0	0.0	0.01434	0.0	1.19188	2.41666	0.0	0.0	0.0	0.0	0.0	0.0	0.0	0.0	0.1196	7.13349	1.20836	0.0	0.0	0.0	0.0	3.5245	1.61206	0.0	0.0
k__Bacteria|p__Bacteroidetes|c__Bacteroidia|o__Bacteroidales|f__Porphyromonadaceae|g__Butyricimonas	0.0	0.0	0.0	0.0	0.0	0.0	0.0	0.0	0.0	0.0	0.0	0.0	0.0	0.0	0.0	0.0	0.0	0.0	0.0	0.0	0.0	0.0	0.00569	0.00697	0.0	0.0	0.0	0.0	0.00047	0.0	0.0	0.0	0.0	0.0	0.0	0.0	0.0	0.0	0.0	0.00434	0.0	0.0	0.0	0.0	0.0	0.0	0.0	0.0	0.0
k__Bacteria|p__Bacteroidetes|c__Bacteroidia|o__Bacteroidales|f__Porphyromonadaceae|g__Butyricimonas|s__Butyricimonas_synergistica	0.0	0.0	0.0	0.0	0.0	0.0	0.0	0.0	0.0	0.0	0.0	0.0	0.0	0.0	0.0	0.0	0.0	0.0	0.0	0.0	0.0	0.0	0.00569	0.00697	0.0	0.0	0.0	0.0	0.00047	0.0	0.0	0.0	0.0	0.0	0.0	0.0	0.0	0.0	0.0	0.00434	0.0	0.0	0.0	0.0	0.0	0.0	0.0	0.0	0.0
k__Bacteria|p__Bacteroidetes|c__Bacteroidia|o__Bacteroidales|f__Porphyromonadaceae|g__Butyricimonas|s__Butyricimonas_synergistica|t__GCF_000379665	0.0	0.0	0.0	0.0	0.0	0.0	0.0	0.0	0.0	0.0	0.0	0.0	0.0	0.0	0.0	0.0	0.0	0.0	0.0	0.0	0.0	0.0	0.00569	0.00697	0.0	0.0	0.0	0.0	0.00047	0.0	0.0	0.0	0.0	0.0	0.0	0.0	0.0	0.0	0.0	0.00434	0.0	0.0	0.0	0.0	0.0	0.0	0.0	0.0	0.0
k__Bacteria|p__Bacteroidetes|c__Bacteroidia|o__Bacteroidales|f__Porphyromonadaceae|g__Coprobacter	0.0	0.0	0.0	0.0	0.0	0.0	0.0	0.0	0.0	0.0	0.0	0.0	0.0	0.0	0.0	0.0	0.0	0.0	0.0	0.0	0.02382	0.0	0.0	0.0	0.0	0.0	0.0	0.0	0.0	0.0	0.0	0.0	0.0	0.0	0.0	0.0	0.0	0.0	0.0	0.0	0.0	0.0	0.0	0.0	0.0	0.0063	0.00061	0.0	0.0
k__Bacteria|p__Bacteroidetes|c__Bacteroidia|o__Bacteroidales|f__Porphyromonadaceae|g__Coprobacter|s__Coprobacter_fastidiosus	0.0	0.0	0.0	0.0	0.0	0.0	0.0	0.0	0.0	0.0	0.0	0.0	0.0	0.0	0.0	0.0	0.0	0.0	0.0	0.0	0.02382	0.0	0.0	0.0	0.0	0.0	0.0	0.0	0.0	0.0	0.0	0.0	0.0	0.0	0.0	0.0	0.0	0.0	0.0	0.0	0.0	0.0	0.0	0.0	0.0	0.0063	0.00061	0.0	0.0
k__Bacteria|p__Bacteroidetes|c__Bacteroidia|o__Bacteroidales|f__Porphyromonadaceae|g__Coprobacter|s__Coprobacter_fastidiosus|t__GCF_000473955	0.0	0.0	0.0	0.0	0.0	0.0	0.0	0.0	0.0	0.0	0.0	0.0	0.0	0.0	0.0	0.0	0.0	0.0	0.0	0.0	0.02382	0.0	0.0	0.0	0.0	0.0	0.0	0.0	0.0	0.0	0.0	0.0	0.0	0.0	0.0	0.0	0.0	0.0	0.0	0.0	0.0	0.0	0.0	0.0	0.0	0.0063	0.00061	0.0	0.0
k__Bacteria|p__Bacteroidetes|c__Bacteroidia|o__Bacteroidales|f__Porphyromonadaceae|g__Odoribacter	0.0	2.85493	0.0	0.0	0.0	0.0	0.0	0.23044	0.4672	0.0	0.0	0.0	0.81141	1.20307	0.0	0.0	0.0	0.0	0.0	0.0	0.67709	0.31995	0.68981	1.05075	0.0	0.0	0.01183	0.14606	1.36996	0.56944	0.0	0.0	0.0	0.0	0.0	0.0	0.0	0.0	0.0	1.6168	0.38796	0.0	0.0	0.0	0.0	0.49217	0.27633	0.0	0.0
k__Bacteria|p__Bacteroidetes|c__Bacteroidia|o__Bacteroidales|f__Porphyromonadaceae|g__Odoribacter|s__Odoribacter_splanchnicus	0.0	2.85493	0.0	0.0	0.0	0.0	0.0	0.23044	0.4672	0.0	0.0	0.0	0.81141	1.20307	0.0	0.0	0.0	0.0	0.0	0.0	0.67709	0.31995	0.68981	1.05075	0.0	0.0	0.0	0.14606	1.36996	0.56944	0.0	0.0	0.0	0.0	0.0	0.0	0.0	0.0	0.0	1.6168	0.38796	0.0	0.0	0.0	0.0	0.49217	0.27633	0.0	0.0
k__Bacteria|p__Bacteroidetes|c__Bacteroidia|o__Bacteroidales|f__Porphyromonadaceae|g__Odoribacter|s__Odoribacter_splanchnicus|t__GCF_000190535	0.0	2.85493	0.0	0.0	0.0	0.0	0.0	0.23044	0.4672	0.0	0.0	0.0	0.81141	1.20307	0.0	0.0	0.0	0.0	0.0	0.0	0.67709	0.31995	0.68981	1.05075	0.0	0.0	0.0	0.14606	1.36996	0.56944	0.0	0.0	0.0	0.0	0.0	0.0	0.0	0.0	0.0	1.6168	0.38796	0.0	0.0	0.0	0.0	0.49217	0.27633	0.0	0.0
k__Bacteria|p__Bacteroidetes|c__Bacteroidia|o__Bacteroidales|f__Porphyromonadaceae|g__Odoribacter|s__Odoribacter_unclassified	0.0	0.0	0.0	0.0	0.0	0.0	0.0	0.0	0.0	0.0	0.0	0.0	0.0	0.0	0.0	0.0	0.0	0.0	0.0	0.0	0.0	0.0	0.0	0.0	0.0	0.0	0.01183	0.0	0.0	0.0	0.0	0.0	0.0	0.0	0.0	0.0	0.0	0.0	0.0	0.0	0.0	0.0	0.0	0.0	0.0	0.0	0.0	0.0	0.0
k__Bacteria|p__Bacteroidetes|c__Bacteroidia|o__Bacteroidales|f__Porphyromonadaceae|g__Parabacteroides	0.0	1.14955	0.23837	1.88883	0.56986	0.73548	2.76313	7.89181	7.58636	0.64464	4.46236	0.32553	0.89098	1.81302	3.2935	0.92269	0.0	0.0	0.0	0.0	4.77998	3.76951	13.80884	6.8474	5.30272	26.88736	15.28069	1.52886	7.55214	4.60235	4.24452	4.04059	5.14052	23.7529	42.25984	12.04071	7.52093	0.41575	3.14163	7.13521	4.515	2.00224	2.2027	1.29197	1.58679	4.01501	2.51828	0.9625	1.49394
k__Bacteria|p__Bacteroidetes|c__Bacteroidia|o__Bacteroidales|f__Porphyromonadaceae|g__Parabacteroides|s__Parabacteroides_distasonis	0.0	0.01077	0.03117	0.07829	0.32843	0.26615	0.09691	0.41885	0.71233	0.06107	2.94799	0.22528	0.62717	0.65634	3.27565	0.88966	0.0	0.0	0.0	0.0	0.77321	2.07752	2.35836	0.69685	3.39879	17.98297	0.8383	0.0	1.11231	0.21844	4.22875	0.08071	0.23762	15.20861	29.69246	1.12688	0.72603	0.08175	0.00619	0.18989	0.14857	1.61576	2.19436	0.00534	0.02006	2.54335	1.52653	0.96223	1.35241
k__Bacteria|p__Bacteroidetes|c__Bacteroidia|o__Bacteroidales|f__Porphyromonadaceae|g__Parabacteroides|s__Parabacteroides_distasonis|t__Parabacteroides_distasonis_unclassified	0.0	0.01077	0.03117	0.07829	0.32843	0.26615	0.09691	0.41885	0.71233	0.06107	2.94799	0.22528	0.62717	0.65634	3.27565	0.88966	0.0	0.0	0.0	0.0	0.77321	2.07752	2.35836	0.69685	3.39879	17.98297	0.8383	0.0	1.11231	0.21844	4.22875	0.08071	0.23762	15.20861	29.69246	1.12688	0.72603	0.08175	0.00619	0.18989	0.14857	1.61576	2.19436	0.00534	0.02006	2.54335	1.52653	0.96223	1.35241
k__Bacteria|p__Bacteroidetes|c__Bacteroidia|o__Bacteroidales|f__Porphyromonadaceae|g__Parabacteroides|s__Parabacteroides_goldsteinii	0.0	0.0	0.0	0.0	0.0	0.0	0.0	0.17373	0.0	0.0	0.0	0.0	0.0	0.0	0.01785	0.03304	0.0	0.0	0.0	0.0	0.0	0.0	0.86293	0.97279	0.0	0.0	0.0	0.0	0.0012	0.00086	0.01577	0.0	0.0	0.0	0.0	0.0	0.0	0.0	0.0	0.04803	1.10929	0.01181	0.00834	0.0	0.0	0.0	0.0	0.00027	0.00339
k__Bacteria|p__Bacteroidetes|c__Bacteroidia|o__Bacteroidales|f__Porphyromonadaceae|g__Parabacteroides|s__Parabacteroides_goldsteinii|t__Parabacteroides_goldsteinii_unclassified	0.0	0.0	0.0	0.0	0.0	0.0	0.0	0.17373	0.0	0.0	0.0	0.0	0.0	0.0	0.01785	0.03304	0.0	0.0	0.0	0.0	0.0	0.0	0.86293	0.97279	0.0	0.0	0.0	0.0	0.0012	0.00086	0.01577	0.0	0.0	0.0	0.0	0.0	0.0	0.0	0.0	0.04803	1.10929	0.01181	0.00834	0.0	0.0	0.0	0.0	0.00027	0.00339
k__Bacteria|p__Bacteroidetes|c__Bacteroidia|o__Bacteroidales|f__Porphyromonadaceae|g__Parabacteroides|s__Parabacteroides_johnsonii	0.0	0.0	0.0	0.0	0.0	0.0	0.0	0.27007	0.28657	0.13389	0.0	0.0	0.26381	1.15222	0.0	0.0	0.0	0.0	0.0	0.0	0.0	0.0	0.57844	0.13062	0.0	0.0	0.0	0.0	0.2256	0.1953	0.0	0.0	0.0	0.0	0.0	0.0	0.0	0.0	0.0	0.26259	0.09475	0.0	0.0	0.0	0.0	0.0	0.0	0.0	0.0
k__Bacteria|p__Bacteroidetes|c__Bacteroidia|o__Bacteroidales|f__Porphyromonadaceae|g__Parabacteroides|s__Parabacteroides_johnsonii|t__Parabacteroides_johnsonii_unclassified	0.0	0.0	0.0	0.0	0.0	0.0	0.0	0.27007	0.28657	0.13389	0.0	0.0	0.26381	1.15222	0.0	0.0	0.0	0.0	0.0	0.0	0.0	0.0	0.57844	0.13062	0.0	0.0	0.0	0.0	0.2256	0.1953	0.0	0.0	0.0	0.0	0.0	0.0	0.0	0.0	0.0	0.26259	0.09475	0.0	0.0	0.0	0.0	0.0	0.0	0.0	0.0
k__Bacteria|p__Bacteroidetes|c__Bacteroidia|o__Bacteroidales|f__Porphyromonadaceae|g__Parabacteroides|s__Parabacteroides_merdae	0.0	0.0	0.18052	1.81054	0.0	0.46933	2.66622	7.02915	6.58746	0.44968	0.0	0.0	0.0	0.00447	0.0	0.0	0.0	0.0	0.0	0.0	4.00677	1.69199	10.00912	5.04714	0.0	0.0	14.44239	1.52886	6.21304	4.18774	0.0	3.95987	4.9029	0.0	0.0	0.0	0.0	0.0	0.10617	6.6347	3.16239	0.0	0.0	1.28663	1.56673	1.47166	0.99175	0.0	0.0
k__Bacteria|p__Bacteroidetes|c__Bacteroidia|o__Bacteroidales|f__Porphyromonadaceae|g__Parabacteroides|s__Parabacteroides_merdae|t__Parabacteroides_merdae_unclassified	0.0	0.0	0.18052	1.81054	0.0	0.46933	2.66622	7.02915	6.58746	0.44968	0.0	0.0	0.0	0.00447	0.0	0.0	0.0	0.0	0.0	0.0	4.00677	1.69199	10.00912	5.04714	0.0	0.0	14.44239	1.52886	6.21304	4.18774	0.0	3.95987	4.9029	0.0	0.0	0.0	0.0	0.0	0.10617	6.6347	3.16239	0.0	0.0	1.28663	1.56673	1.47166	0.99175	0.0	0.0
k__Bacteria|p__Bacteroidetes|c__Bacteroidia|o__Bacteroidales|f__Porphyromonadaceae|g__Parabacteroides|s__Parabacteroides_unclassified	0.0	1.13878	0.02668	0.0	0.24143	0.0	0.0	0.0	0.0	0.0	1.51437	0.10025	0.0	0.0	0.0	0.0	0.0	0.0	0.0	0.0	0.0	0.0	0.0	0.0	1.90393	8.90439	0.0	0.0	0.0	0.0	0.0	0.0	0.0	8.54429	12.56738	10.91384	6.7949	0.334	3.02927	0.0	0.0	0.37468	0.0	0.0	0.0	0.0	0.0	0.0	0.13814
k__Bacteria|p__Bacteroidetes|c__Bacteroidia|o__Bacteroidales|f__Porphyromonadaceae|g__Porphyromonas	0.0	0.0	0.0	0.0	0.0	0.0	0.00106	0.0	0.0	0.0	0.0	0.0	0.0	0.0	0.0	0.0	0.0	0.0	0.0	0.0	0.0	0.0	0.0	0.0	0.0	0.0	0.0	0.0	0.0	0.0	0.0	0.0	0.0	0.0	0.0	0.0	0.0	0.0	0.0	0.0	0.0	0.0	0.0	0.0	0.01113	0.0	0.00821	0.0	0.0
k__Bacteria|p__Bacteroidetes|c__Bacteroidia|o__Bacteroidales|f__Porphyromonadaceae|g__Porphyromonas|s__Porphyromonas_asaccharolytica	0.0	0.0	0.0	0.0	0.0	0.0	0.0	0.0	0.0	0.0	0.0	0.0	0.0	0.0	0.0	0.0	0.0	0.0	0.0	0.0	0.0	0.0	0.0	0.0	0.0	0.0	0.0	0.0	0.0	0.0	0.0	0.0	0.0	0.0	0.0	0.0	0.0	0.0	0.0	0.0	0.0	0.0	0.0	0.0	0.01113	0.0	0.00162	0.0	0.0
k__Bacteria|p__Bacteroidetes|c__Bacteroidia|o__Bacteroidales|f__Porphyromonadaceae|g__Porphyromonas|s__Porphyromonas_asaccharolytica|t__Porphyromonas_asaccharolytica_unclassified	0.0	0.0	0.0	0.0	0.0	0.0	0.0	0.0	0.0	0.0	0.0	0.0	0.0	0.0	0.0	0.0	0.0	0.0	0.0	0.0	0.0	0.0	0.0	0.0	0.0	0.0	0.0	0.0	0.0	0.0	0.0	0.0	0.0	0.0	0.0	0.0	0.0	0.0	0.0	0.0	0.0	0.0	0.0	0.0	0.01113	0.0	0.00162	0.0	0.0
k__Bacteria|p__Bacteroidetes|c__Bacteroidia|o__Bacteroidales|f__Porphyromonadaceae|g__Porphyromonas|s__Porphyromonas_bennonis	0.0	0.0	0.0	0.0	0.0	0.0	0.00106	0.0	0.0	0.0	0.0	0.0	0.0	0.0	0.0	0.0	0.0	0.0	0.0	0.0	0.0	0.0	0.0	0.0	0.0	0.0	0.0	0.0	0.0	0.0	0.0	0.0	0.0	0.0	0.0	0.0	0.0	0.0	0.0	0.0	0.0	0.0	0.0	0.0	0.0	0.0	0.0	0.0	0.0
k__Bacteria|p__Bacteroidetes|c__Bacteroidia|o__Bacteroidales|f__Porphyromonadaceae|g__Porphyromonas|s__Porphyromonas_bennonis|t__GCF_000375645	0.0	0.0	0.0	0.0	0.0	0.0	0.00106	0.0	0.0	0.0	0.0	0.0	0.0	0.0	0.0	0.0	0.0	0.0	0.0	0.0	0.0	0.0	0.0	0.0	0.0	0.0	0.0	0.0	0.0	0.0	0.0	0.0	0.0	0.0	0.0	0.0	0.0	0.0	0.0	0.0	0.0	0.0	0.0	0.0	0.0	0.0	0.0	0.0	0.0
k__Bacteria|p__Bacteroidetes|c__Bacteroidia|o__Bacteroidales|f__Porphyromonadaceae|g__Porphyromonas|s__Porphyromonas_endodontalis	0.0	0.0	0.0	0.0	0.0	0.0	0.0	0.0	0.0	0.0	0.0	0.0	0.0	0.0	0.0	0.0	0.0	0.0	0.0	0.0	0.0	0.0	0.0	0.0	0.0	0.0	0.0	0.0	0.0	0.0	0.0	0.0	0.0	0.0	0.0	0.0	0.0	0.0	0.0	0.0	0.0	0.0	0.0	0.0	0.0	0.0	0.0	0.0	0.0
k__Bacteria|p__Bacteroidetes|c__Bacteroidia|o__Bacteroidales|f__Porphyromonadaceae|g__Porphyromonas|s__Porphyromonas_endodontalis|t__GCF_000174815	0.0	0.0	0.0	0.0	0.0	0.0	0.0	0.0	0.0	0.0	0.0	0.0	0.0	0.0	0.0	0.0	0.0	0.0	0.0	0.0	0.0	0.0	0.0	0.0	0.0	0.0	0.0	0.0	0.0	0.0	0.0	0.0	0.0	0.0	0.0	0.0	0.0	0.0	0.0	0.0	0.0	0.0	0.0	0.0	0.0	0.0	0.0	0.0	0.0
k__Bacteria|p__Bacteroidetes|c__Bacteroidia|o__Bacteroidales|f__Porphyromonadaceae|g__Porphyromonas|s__Porphyromonas_somerae	0.0	0.0	0.0	0.0	0.0	0.0	0.0	0.0	0.0	0.0	0.0	0.0	0.0	0.0	0.0	0.0	0.0	0.0	0.0	0.0	0.0	0.0	0.0	0.0	0.0	0.0	0.0	0.0	0.0	0.0	0.0	0.0	0.0	0.0	0.0	0.0	0.0	0.0	0.0	0.0	0.0	0.0	0.0	0.0	0.0	0.0	0.0	0.0	0.0
k__Bacteria|p__Bacteroidetes|c__Bacteroidia|o__Bacteroidales|f__Porphyromonadaceae|g__Porphyromonas|s__Porphyromonas_somerae|t__GCF_000372405	0.0	0.0	0.0	0.0	0.0	0.0	0.0	0.0	0.0	0.0	0.0	0.0	0.0	0.0	0.0	0.0	0.0	0.0	0.0	0.0	0.0	0.0	0.0	0.0	0.0	0.0	0.0	0.0	0.0	0.0	0.0	0.0	0.0	0.0	0.0	0.0	0.0	0.0	0.0	0.0	0.0	0.0	0.0	0.0	0.0	0.0	0.0	0.0	0.0
k__Bacteria|p__Bacteroidetes|c__Bacteroidia|o__Bacteroidales|f__Porphyromonadaceae|g__Porphyromonas|s__Porphyromonas_uenonis	0.0	0.0	0.0	0.0	0.0	0.0	0.0	0.0	0.0	0.0	0.0	0.0	0.0	0.0	0.0	0.0	0.0	0.0	0.0	0.0	0.0	0.0	0.0	0.0	0.0	0.0	0.0	0.0	0.0	0.0	0.0	0.0	0.0	0.0	0.0	0.0	0.0	0.0	0.0	0.0	0.0	0.0	0.0	0.0	0.0	0.0	0.00659	0.0	0.0
k__Bacteria|p__Bacteroidetes|c__Bacteroidia|o__Bacteroidales|f__Porphyromonadaceae|g__Porphyromonas|s__Porphyromonas_uenonis|t__GCF_000174775	0.0	0.0	0.0	0.0	0.0	0.0	0.0	0.0	0.0	0.0	0.0	0.0	0.0	0.0	0.0	0.0	0.0	0.0	0.0	0.0	0.0	0.0	0.0	0.0	0.0	0.0	0.0	0.0	0.0	0.0	0.0	0.0	0.0	0.0	0.0	0.0	0.0	0.0	0.0	0.0	0.0	0.0	0.0	0.0	0.0	0.0	0.00659	0.0	0.0
k__Bacteria|p__Bacteroidetes|c__Bacteroidia|o__Bacteroidales|f__Prevotellaceae	0.0	0.0	0.0	0.0	0.0	0.10418	0.17182	7.41225	30.19201	0.00876	0.0	0.18181	0.0	0.22795	0.0	0.0	0.0003	0.01773	2.16608	2.33896	0.68955	1.95649	11.26747	1.89735	0.0	0.54052	21.43589	0.0	4.55341	25.14464	0.0	0.0	0.00098	0.00044	0.67488	0.0	0.03946	4.1739	0.85964	4.47674	0.20388	0.0	0.0	0.0	0.00114	0.35964	0.0379	0.0	0.0
k__Bacteria|p__Bacteroidetes|c__Bacteroidia|o__Bacteroidales|f__Prevotellaceae|g__Alloprevotella	0.0	0.0	0.0	0.0	0.0	0.0	0.0	0.03789	0.0	0.0	0.0	0.0	0.0	0.0	0.0	0.0	0.0	0.0	0.03451	0.0	0.0	0.0	0.0	0.0	0.0	0.0	0.0	0.0	0.0	0.0	0.0	0.0	0.0	0.0	0.0	0.0	0.0	0.0	0.0	0.0	0.0	0.0	0.0	0.0	0.0	0.0	0.0	0.0	0.0
k__Bacteria|p__Bacteroidetes|c__Bacteroidia|o__Bacteroidales|f__Prevotellaceae|g__Alloprevotella|s__Alloprevotella_rava	0.0	0.0	0.0	0.0	0.0	0.0	0.0	0.0	0.0	0.0	0.0	0.0	0.0	0.0	0.0	0.0	0.0	0.0	0.03451	0.0	0.0	0.0	0.0	0.0	0.0	0.0	0.0	0.0	0.0	0.0	0.0	0.0	0.0	0.0	0.0	0.0	0.0	0.0	0.0	0.0	0.0	0.0	0.0	0.0	0.0	0.0	0.0	0.0	0.0
k__Bacteria|p__Bacteroidetes|c__Bacteroidia|o__Bacteroidales|f__Prevotellaceae|g__Alloprevotella|s__Alloprevotella_rava|t__GCF_000234115	0.0	0.0	0.0	0.0	0.0	0.0	0.0	0.0	0.0	0.0	0.0	0.0	0.0	0.0	0.0	0.0	0.0	0.0	0.03451	0.0	0.0	0.0	0.0	0.0	0.0	0.0	0.0	0.0	0.0	0.0	0.0	0.0	0.0	0.0	0.0	0.0	0.0	0.0	0.0	0.0	0.0	0.0	0.0	0.0	0.0	0.0	0.0	0.0	0.0
k__Bacteria|p__Bacteroidetes|c__Bacteroidia|o__Bacteroidales|f__Prevotellaceae|g__Alloprevotella|s__Alloprevotella_unclassified	0.0	0.0	0.0	0.0	0.0	0.0	0.0	0.03789	0.0	0.0	0.0	0.0	0.0	0.0	0.0	0.0	0.0	0.0	0.0	0.0	0.0	0.0	0.0	0.0	0.0	0.0	0.0	0.0	0.0	0.0	0.0	0.0	0.0	0.0	0.0	0.0	0.0	0.0	0.0	0.0	0.0	0.0	0.0	0.0	0.0	0.0	0.0	0.0	0.0
k__Bacteria|p__Bacteroidetes|c__Bacteroidia|o__Bacteroidales|f__Prevotellaceae|g__Paraprevotella	0.0	0.0	0.0	0.0	0.0	0.10418	0.17182	0.0	0.0	0.0	0.0	0.0	0.0	0.22235	0.0	0.0	0.0	0.0	0.0	0.0	0.68135	1.95649	0.0	0.0	0.0	0.0	1.29057	0.0	0.0	0.0	0.0	0.0	0.0	0.0	0.0	0.0	0.0	0.0	0.0	0.0	0.0	0.0	0.0	0.0	0.0	0.02711	0.0	0.0	0.0
k__Bacteria|p__Bacteroidetes|c__Bacteroidia|o__Bacteroidales|f__Prevotellaceae|g__Paraprevotella|s__Paraprevotella_clara	0.0	0.0	0.0	0.0	0.0	0.01587	0.0505	0.0	0.0	0.0	0.0	0.0	0.0	0.07587	0.0	0.0	0.0	0.0	0.0	0.0	0.0	0.0	0.0	0.0	0.0	0.0	0.17873	0.0	0.0	0.0	0.0	0.0	0.0	0.0	0.0	0.0	0.0	0.0	0.0	0.0	0.0	0.0	0.0	0.0	0.0	0.00325	0.0	0.0	0.0
k__Bacteria|p__Bacteroidetes|c__Bacteroidia|o__Bacteroidales|f__Prevotellaceae|g__Paraprevotella|s__Paraprevotella_clara|t__GCF_000233955	0.0	0.0	0.0	0.0	0.0	0.01587	0.0505	0.0	0.0	0.0	0.0	0.0	0.0	0.07587	0.0	0.0	0.0	0.0	0.0	0.0	0.0	0.0	0.0	0.0	0.0	0.0	0.17873	0.0	0.0	0.0	0.0	0.0	0.0	0.0	0.0	0.0	0.0	0.0	0.0	0.0	0.0	0.0	0.0	0.0	0.0	0.00325	0.0	0.0	0.0
k__Bacteria|p__Bacteroidetes|c__Bacteroidia|o__Bacteroidales|f__Prevotellaceae|g__Paraprevotella|s__Paraprevotella_unclassified	0.0	0.0	0.0	0.0	0.0	0.08831	0.12132	0.0	0.0	0.0	0.0	0.0	0.0	0.13474	0.0	0.0	0.0	0.0	0.0	0.0	0.17587	0.55821	0.0	0.0	0.0	0.0	1.10037	0.0	0.0	0.0	0.0	0.0	0.0	0.0	0.0	0.0	0.0	0.0	0.0	0.0	0.0	0.0	0.0	0.0	0.0	0.02386	0.0	0.0	0.0
k__Bacteria|p__Bacteroidetes|c__Bacteroidia|o__Bacteroidales|f__Prevotellaceae|g__Paraprevotella|s__Paraprevotella_xylaniphila	0.0	0.0	0.0	0.0	0.0	0.0	0.0	0.0	0.0	0.0	0.0	0.0	0.0	0.01173	0.0	0.0	0.0	0.0	0.0	0.0	0.50548	1.39828	0.0	0.0	0.0	0.0	0.01147	0.0	0.0	0.0	0.0	0.0	0.0	0.0	0.0	0.0	0.0	0.0	0.0	0.0	0.0	0.0	0.0	0.0	0.0	0.0	0.0	0.0	0.0
k__Bacteria|p__Bacteroidetes|c__Bacteroidia|o__Bacteroidales|f__Prevotellaceae|g__Paraprevotella|s__Paraprevotella_xylaniphila|t__GCF_000205165	0.0	0.0	0.0	0.0	0.0	0.0	0.0	0.0	0.0	0.0	0.0	0.0	0.0	0.01173	0.0	0.0	0.0	0.0	0.0	0.0	0.50548	1.39828	0.0	0.0	0.0	0.0	0.01147	0.0	0.0	0.0	0.0	0.0	0.0	0.0	0.0	0.0	0.0	0.0	0.0	0.0	0.0	0.0	0.0	0.0	0.0	0.0	0.0	0.0	0.0
k__Bacteria|p__Bacteroidetes|c__Bacteroidia|o__Bacteroidales|f__Prevotellaceae|g__Prevotella	0.0	0.0	0.0	0.0	0.0	0.0	0.0	7.37436	30.19201	0.00876	0.0	0.18181	0.0	0.0056	0.0	0.0	0.0003	0.01773	2.13156	2.33896	0.00821	0.0	11.26747	1.89735	0.0	0.54052	20.14532	0.0	4.55341	25.14464	0.0	0.0	0.00098	0.00044	0.67488	0.0	0.03946	4.1739	0.85964	4.47674	0.20388	0.0	0.0	0.0	0.00114	0.33253	0.0379	0.0	0.0
k__Bacteria|p__Bacteroidetes|c__Bacteroidia|o__Bacteroidales|f__Prevotellaceae|g__Prevotella|s__Prevotella_bivia	0.0	0.0	0.0	0.0	0.0	0.0	0.0	0.0	0.0	0.0	0.0	0.18132	0.0	0.0	0.0	0.0	0.0	0.01773	0.0	0.0	0.0	0.0	0.0	0.0	0.0	0.54052	0.0	0.0	0.0	0.0	0.0	0.0	0.0	0.0	0.66435	0.0	0.0	0.00675	0.39137	0.0	0.0	0.0	0.0	0.0	0.0	0.00214	0.02084	0.0	0.0
k__Bacteria|p__Bacteroidetes|c__Bacteroidia|o__Bacteroidales|f__Prevotellaceae|g__Prevotella|s__Prevotella_bivia|t__Prevotella_bivia_unclassified	0.0	0.0	0.0	0.0	0.0	0.0	0.0	0.0	0.0	0.0	0.0	0.18132	0.0	0.0	0.0	0.0	0.0	0.01773	0.0	0.0	0.0	0.0	0.0	0.0	0.0	0.54052	0.0	0.0	0.0	0.0	0.0	0.0	0.0	0.0	0.66435	0.0	0.0	0.00675	0.39137	0.0	0.0	0.0	0.0	0.0	0.0	0.00214	0.02084	0.0	0.0
k__Bacteria|p__Bacteroidetes|c__Bacteroidia|o__Bacteroidales|f__Prevotellaceae|g__Prevotella|s__Prevotella_buccae	0.0	0.0	0.0	0.0	0.0	0.0	0.0	0.0	0.0	0.0	0.0	0.0	0.0	0.0	0.0	0.0	0.0003	0.0	1.46359	0.72895	0.00821	0.0	0.0	0.0	0.0	0.0	0.0	0.0	0.0	0.0	0.0	0.0	0.0	0.0	0.0	0.0	0.03946	3.89649	0.35875	0.0	0.0	0.0	0.0	0.0	0.00114	0.0	0.0	0.0	0.0
k__Bacteria|p__Bacteroidetes|c__Bacteroidia|o__Bacteroidales|f__Prevotellaceae|g__Prevotella|s__Prevotella_buccae|t__Prevotella_buccae_unclassified	0.0	0.0	0.0	0.0	0.0	0.0	0.0	0.0	0.0	0.0	0.0	0.0	0.0	0.0	0.0	0.0	0.0003	0.0	1.46359	0.72895	0.00821	0.0	0.0	0.0	0.0	0.0	0.0	0.0	0.0	0.0	0.0	0.0	0.0	0.0	0.0	0.0	0.03946	3.89649	0.35875	0.0	0.0	0.0	0.0	0.0	0.00114	0.0	0.0	0.0	0.0
k__Bacteria|p__Bacteroidetes|c__Bacteroidia|o__Bacteroidales|f__Prevotellaceae|g__Prevotella|s__Prevotella_buccalis	0.0	0.0	0.0	0.0	0.0	0.0	0.0	0.0	0.0	0.0	0.0	0.0	0.0	0.0	0.0	0.0	0.0	0.0	0.0	0.0	0.0	0.0	0.0	0.0	0.0	0.0	0.0	0.0	0.0	0.0	0.0	0.0	0.0	0.0	0.0	0.0	0.0	0.0	0.0	0.0	0.0	0.0	0.0	0.0	0.0	0.0	0.0	0.0	0.0
k__Bacteria|p__Bacteroidetes|c__Bacteroidia|o__Bacteroidales|f__Prevotellaceae|g__Prevotella|s__Prevotella_buccalis|t__GCF_000177075	0.0	0.0	0.0	0.0	0.0	0.0	0.0	0.0	0.0	0.0	0.0	0.0	0.0	0.0	0.0	0.0	0.0	0.0	0.0	0.0	0.0	0.0	0.0	0.0	0.0	0.0	0.0	0.0	0.0	0.0	0.0	0.0	0.0	0.0	0.0	0.0	0.0	0.0	0.0	0.0	0.0	0.0	0.0	0.0	0.0	0.0	0.0	0.0	0.0
k__Bacteria|p__Bacteroidetes|c__Bacteroidia|o__Bacteroidales|f__Prevotellaceae|g__Prevotella|s__Prevotella_copri	0.0	0.0	0.0	0.0	0.0	0.0	0.0	7.32333	30.19201	0.0	0.0	0.0	0.0	0.0	0.0	0.0	0.0	0.0	0.0	0.0	0.0	0.0	11.26747	1.89735	0.0	0.0	15.21696	0.0	4.55341	25.14464	0.0	0.0	0.00098	0.00044	0.0	0.0	0.0	0.0	0.0	4.47544	0.20388	0.0	0.0	0.0	0.0	0.33038	0.00664	0.0	0.0
k__Bacteria|p__Bacteroidetes|c__Bacteroidia|o__Bacteroidales|f__Prevotellaceae|g__Prevotella|s__Prevotella_copri|t__GCF_000157935	0.0	0.0	0.0	0.0	0.0	0.0	0.0	7.32333	30.19201	0.0	0.0	0.0	0.0	0.0	0.0	0.0	0.0	0.0	0.0	0.0	0.0	0.0	11.26747	1.89735	0.0	0.0	15.21696	0.0	4.55341	25.14464	0.0	0.0	0.00098	0.00044	0.0	0.0	0.0	0.0	0.0	4.47544	0.20388	0.0	0.0	0.0	0.0	0.33038	0.00664	0.0	0.0
k__Bacteria|p__Bacteroidetes|c__Bacteroidia|o__Bacteroidales|f__Prevotellaceae|g__Prevotella|s__Prevotella_dentalis	0.0	0.0	0.0	0.0	0.0	0.0	0.0	0.0	0.0	0.0	0.0	0.0	0.0	0.0	0.0	0.0	0.0	0.0	0.00529	0.00274	0.0	0.0	0.0	0.0	0.0	0.0	0.0	0.0	0.0	0.0	0.0	0.0	0.0	0.0	0.0	0.0	0.0	0.0	0.0	0.0	0.0	0.0	0.0	0.0	0.0	0.0	0.0	0.0	0.0
k__Bacteria|p__Bacteroidetes|c__Bacteroidia|o__Bacteroidales|f__Prevotellaceae|g__Prevotella|s__Prevotella_dentalis|t__Prevotella_dentalis_unclassified	0.0	0.0	0.0	0.0	0.0	0.0	0.0	0.0	0.0	0.0	0.0	0.0	0.0	0.0	0.0	0.0	0.0	0.0	0.00529	0.00274	0.0	0.0	0.0	0.0	0.0	0.0	0.0	0.0	0.0	0.0	0.0	0.0	0.0	0.0	0.0	0.0	0.0	0.0	0.0	0.0	0.0	0.0	0.0	0.0	0.0	0.0	0.0	0.0	0.0
k__Bacteria|p__Bacteroidetes|c__Bacteroidia|o__Bacteroidales|f__Prevotellaceae|g__Prevotella|s__Prevotella_denticola	0.0	0.0	0.0	0.0	0.0	0.0	0.0	0.0	0.0	0.00746	0.0	0.0	0.0	0.0	0.0	0.0	0.0	0.0	0.15974	0.43155	0.0	0.0	0.0	0.0	0.0	0.0	0.0	0.0	0.0	0.0	0.0	0.0	0.0	0.0	0.0	0.0	0.0	0.04138	0.0303	0.00129	0.0	0.0	0.0	0.0	0.0	0.0	0.0	0.0	0.0
k__Bacteria|p__Bacteroidetes|c__Bacteroidia|o__Bacteroidales|f__Prevotellaceae|g__Prevotella|s__Prevotella_denticola|t__Prevotella_denticola_unclassified	0.0	0.0	0.0	0.0	0.0	0.0	0.0	0.0	0.0	0.00746	0.0	0.0	0.0	0.0	0.0	0.0	0.0	0.0	0.15974	0.43155	0.0	0.0	0.0	0.0	0.0	0.0	0.0	0.0	0.0	0.0	0.0	0.0	0.0	0.0	0.0	0.0	0.0	0.04138	0.0303	0.00129	0.0	0.0	0.0	0.0	0.0	0.0	0.0	0.0	0.0
k__Bacteria|p__Bacteroidetes|c__Bacteroidia|o__Bacteroidales|f__Prevotellaceae|g__Prevotella|s__Prevotella_disiens	0.0	0.0	0.0	0.0	0.0	0.0	0.0	0.0	0.0	0.0	0.0	0.0	0.0	0.0	0.0	0.0	0.0	0.0	0.0	0.0	0.0	0.0	0.0	0.0	0.0	0.0	0.0	0.0	0.0	0.0	0.0	0.0	0.0	0.0	0.0	0.0	0.0	0.0	0.0	0.0	0.0	0.0	0.0	0.0	0.0	0.0	0.01042	0.0	0.0
k__Bacteria|p__Bacteroidetes|c__Bacteroidia|o__Bacteroidales|f__Prevotellaceae|g__Prevotella|s__Prevotella_disiens|t__Prevotella_disiens_unclassified	0.0	0.0	0.0	0.0	0.0	0.0	0.0	0.0	0.0	0.0	0.0	0.0	0.0	0.0	0.0	0.0	0.0	0.0	0.0	0.0	0.0	0.0	0.0	0.0	0.0	0.0	0.0	0.0	0.0	0.0	0.0	0.0	0.0	0.0	0.0	0.0	0.0	0.0	0.0	0.0	0.0	0.0	0.0	0.0	0.0	0.0	0.01042	0.0	0.0
k__Bacteria|p__Bacteroidetes|c__Bacteroidia|o__Bacteroidales|f__Prevotellaceae|g__Prevotella|s__Prevotella_histicola	0.0	0.0	0.0	0.0	0.0	0.0	0.0	0.00299	0.0	0.0	0.0	0.0	0.0	0.0	0.0	0.0	0.0	0.0	0.0	0.0	0.0	0.0	0.0	0.0	0.0	0.0	0.0	0.0	0.0	0.0	0.0	0.0	0.0	0.0	0.0	0.0	0.0	0.0	0.0	0.0	0.0	0.0	0.0	0.0	0.0	0.0	0.0	0.0	0.0
k__Bacteria|p__Bacteroidetes|c__Bacteroidia|o__Bacteroidales|f__Prevotellaceae|g__Prevotella|s__Prevotella_histicola|t__GCF_000234055	0.0	0.0	0.0	0.0	0.0	0.0	0.0	0.00299	0.0	0.0	0.0	0.0	0.0	0.0	0.0	0.0	0.0	0.0	0.0	0.0	0.0	0.0	0.0	0.0	0.0	0.0	0.0	0.0	0.0	0.0	0.0	0.0	0.0	0.0	0.0	0.0	0.0	0.0	0.0	0.0	0.0	0.0	0.0	0.0	0.0	0.0	0.0	0.0	0.0
k__Bacteria|p__Bacteroidetes|c__Bacteroidia|o__Bacteroidales|f__Prevotellaceae|g__Prevotella|s__Prevotella_intermedia	0.0	0.0	0.0	0.0	0.0	0.0	0.0	0.0	0.0	0.0	0.0	0.0	0.0	0.0	0.0	0.0	0.0	0.0	0.0	0.0	0.0	0.0	0.0	0.0	0.0	0.0	0.0	0.0	0.0	0.0	0.0	0.0	0.0	0.0	0.0	0.0	0.0	0.0	0.0	0.0	0.0	0.0	0.0	0.0	0.0	0.0	0.0	0.0	0.0
k__Bacteria|p__Bacteroidetes|c__Bacteroidia|o__Bacteroidales|f__Prevotellaceae|g__Prevotella|s__Prevotella_intermedia|t__GCF_000261025	0.0	0.0	0.0	0.0	0.0	0.0	0.0	0.0	0.0	0.0	0.0	0.0	0.0	0.0	0.0	0.0	0.0	0.0	0.0	0.0	0.0	0.0	0.0	0.0	0.0	0.0	0.0	0.0	0.0	0.0	0.0	0.0	0.0	0.0	0.0	0.0	0.0	0.0	0.0	0.0	0.0	0.0	0.0	0.0	0.0	0.0	0.0	0.0	0.0
k__Bacteria|p__Bacteroidetes|c__Bacteroidia|o__Bacteroidales|f__Prevotellaceae|g__Prevotella|s__Prevotella_melaninogenica	0.0	0.0	0.0	0.0	0.0	0.0	0.0	0.0214	0.0	0.0	0.0	0.0	0.0	0.0	0.0	0.0	0.0	0.0	0.00096	0.00443	0.0	0.0	0.0	0.0	0.0	0.0	0.0	0.0	0.0	0.0	0.0	0.0	0.0	0.0	0.0	0.0	0.0	0.0	0.0	0.0	0.0	0.0	0.0	0.0	0.0	0.0	0.0	0.0	0.0
k__Bacteria|p__Bacteroidetes|c__Bacteroidia|o__Bacteroidales|f__Prevotellaceae|g__Prevotella|s__Prevotella_melaninogenica|t__Prevotella_melaninogenica_unclassified	0.0	0.0	0.0	0.0	0.0	0.0	0.0	0.0214	0.0	0.0	0.0	0.0	0.0	0.0	0.0	0.0	0.0	0.0	0.00096	0.00443	0.0	0.0	0.0	0.0	0.0	0.0	0.0	0.0	0.0	0.0	0.0	0.0	0.0	0.0	0.0	0.0	0.0	0.0	0.0	0.0	0.0	0.0	0.0	0.0	0.0	0.0	0.0	0.0	0.0
k__Bacteria|p__Bacteroidetes|c__Bacteroidia|o__Bacteroidales|f__Prevotellaceae|g__Prevotella|s__Prevotella_multisaccharivorax	0.0	0.0	0.0	0.0	0.0	0.0	0.0	0.0	0.0	0.0	0.0	0.0	0.0	0.0	0.0	0.0	0.0	0.0	0.00165	0.1448	0.0	0.0	0.0	0.0	0.0	0.0	0.0	0.0	0.0	0.0	0.0	0.0	0.0	0.0	0.0	0.0	0.0	0.0	0.0	0.0	0.0	0.0	0.0	0.0	0.0	0.0	0.0	0.0	0.0
k__Bacteria|p__Bacteroidetes|c__Bacteroidia|o__Bacteroidales|f__Prevotellaceae|g__Prevotella|s__Prevotella_multisaccharivorax|t__GCF_000218235	0.0	0.0	0.0	0.0	0.0	0.0	0.0	0.0	0.0	0.0	0.0	0.0	0.0	0.0	0.0	0.0	0.0	0.0	0.00165	0.1448	0.0	0.0	0.0	0.0	0.0	0.0	0.0	0.0	0.0	0.0	0.0	0.0	0.0	0.0	0.0	0.0	0.0	0.0	0.0	0.0	0.0	0.0	0.0	0.0	0.0	0.0	0.0	0.0	0.0
k__Bacteria|p__Bacteroidetes|c__Bacteroidia|o__Bacteroidales|f__Prevotellaceae|g__Prevotella|s__Prevotella_oralis	0.0	0.0	0.0	0.0	0.0	0.0	0.0	0.0	0.0	0.0013	0.0	0.0	0.0	0.0	0.0	0.0	0.0	0.0	0.09978	0.96633	0.0	0.0	0.0	0.0	0.0	0.0	0.0	0.0	0.0	0.0	0.0	0.0	0.0	0.0	0.0	0.0	0.0	0.2117	0.01801	0.0	0.0	0.0	0.0	0.0	0.0	0.0	0.0	0.0	0.0
k__Bacteria|p__Bacteroidetes|c__Bacteroidia|o__Bacteroidales|f__Prevotellaceae|g__Prevotella|s__Prevotella_oralis|t__Prevotella_oralis_unclassified	0.0	0.0	0.0	0.0	0.0	0.0	0.0	0.0	0.0	0.0013	0.0	0.0	0.0	0.0	0.0	0.0	0.0	0.0	0.09978	0.96633	0.0	0.0	0.0	0.0	0.0	0.0	0.0	0.0	0.0	0.0	0.0	0.0	0.0	0.0	0.0	0.0	0.0	0.2117	0.01801	0.0	0.0	0.0	0.0	0.0	0.0	0.0	0.0	0.0	0.0
k__Bacteria|p__Bacteroidetes|c__Bacteroidia|o__Bacteroidales|f__Prevotellaceae|g__Prevotella|s__Prevotella_oris	0.0	0.0	0.0	0.0	0.0	0.0	0.0	0.0	0.0	0.0	0.0	0.0	0.0	0.0	0.0	0.0	0.0	0.0	0.3892	0.0	0.0	0.0	0.0	0.0	0.0	0.0	0.0	0.0	0.0	0.0	0.0	0.0	0.0	0.0	0.0	0.0	0.0	0.00629	0.02996	0.0	0.0	0.0	0.0	0.0	0.0	0.0	0.0	0.0	0.0
k__Bacteria|p__Bacteroidetes|c__Bacteroidia|o__Bacteroidales|f__Prevotellaceae|g__Prevotella|s__Prevotella_oris|t__Prevotella_oris_unclassified	0.0	0.0	0.0	0.0	0.0	0.0	0.0	0.0	0.0	0.0	0.0	0.0	0.0	0.0	0.0	0.0	0.0	0.0	0.3892	0.0	0.0	0.0	0.0	0.0	0.0	0.0	0.0	0.0	0.0	0.0	0.0	0.0	0.0	0.0	0.0	0.0	0.0	0.00629	0.02996	0.0	0.0	0.0	0.0	0.0	0.0	0.0	0.0	0.0	0.0
k__Bacteria|p__Bacteroidetes|c__Bacteroidia|o__Bacteroidales|f__Prevotellaceae|g__Prevotella|s__Prevotella_oulorum	0.0	0.0	0.0	0.0	0.0	0.0	0.0	0.0	0.0	0.0	0.0	0.0	0.0	0.0	0.0	0.0	0.0	0.0	0.00102	0.0	0.0	0.0	0.0	0.0	0.0	0.0	0.0	0.0	0.0	0.0	0.0	0.0	0.0	0.0	0.0	0.0	0.0	0.0	0.0	0.0	0.0	0.0	0.0	0.0	0.0	0.0	0.0	0.0	0.0
k__Bacteria|p__Bacteroidetes|c__Bacteroidia|o__Bacteroidales|f__Prevotellaceae|g__Prevotella|s__Prevotella_oulorum|t__GCF_000224615	0.0	0.0	0.0	0.0	0.0	0.0	0.0	0.0	0.0	0.0	0.0	0.0	0.0	0.0	0.0	0.0	0.0	0.0	0.00102	0.0	0.0	0.0	0.0	0.0	0.0	0.0	0.0	0.0	0.0	0.0	0.0	0.0	0.0	0.0	0.0	0.0	0.0	0.0	0.0	0.0	0.0	0.0	0.0	0.0	0.0	0.0	0.0	0.0	0.0
k__Bacteria|p__Bacteroidetes|c__Bacteroidia|o__Bacteroidales|f__Prevotellaceae|g__Prevotella|s__Prevotella_salivae	0.0	0.0	0.0	0.0	0.0	0.0	0.0	0.0	0.0	0.0	0.0	0.0	0.0	0.0	0.0	0.0	0.0	0.0	0.01034	0.06016	0.0	0.0	0.0	0.0	0.0	0.0	0.0	0.0	0.0	0.0	0.0	0.0	0.0	0.0	0.0	0.0	0.0	0.0	0.0	0.0	0.0	0.0	0.0	0.0	0.0	0.0	0.0	0.0	0.0
k__Bacteria|p__Bacteroidetes|c__Bacteroidia|o__Bacteroidales|f__Prevotellaceae|g__Prevotella|s__Prevotella_salivae|t__GCF_000185845	0.0	0.0	0.0	0.0	0.0	0.0	0.0	0.0	0.0	0.0	0.0	0.0	0.0	0.0	0.0	0.0	0.0	0.0	0.01034	0.06016	0.0	0.0	0.0	0.0	0.0	0.0	0.0	0.0	0.0	0.0	0.0	0.0	0.0	0.0	0.0	0.0	0.0	0.0	0.0	0.0	0.0	0.0	0.0	0.0	0.0	0.0	0.0	0.0	0.0
k__Bacteria|p__Bacteroidetes|c__Bacteroidia|o__Bacteroidales|f__Prevotellaceae|g__Prevotella|s__Prevotella_stercorea	0.0	0.0	0.0	0.0	0.0	0.0	0.0	0.0	0.0	0.0	0.0	0.0	0.0	0.0	0.0	0.0	0.0	0.0	0.0	0.0	0.0	0.0	0.0	0.0	0.0	0.0	4.92837	0.0	0.0	0.0	0.0	0.0	0.0	0.0	0.0	0.0	0.0	0.0	0.0	0.0	0.0	0.0	0.0	0.0	0.0	0.0	0.0	0.0	0.0
k__Bacteria|p__Bacteroidetes|c__Bacteroidia|o__Bacteroidales|f__Prevotellaceae|g__Prevotella|s__Prevotella_stercorea|t__GCF_000235885	0.0	0.0	0.0	0.0	0.0	0.0	0.0	0.0	0.0	0.0	0.0	0.0	0.0	0.0	0.0	0.0	0.0	0.0	0.0	0.0	0.0	0.0	0.0	0.0	0.0	0.0	4.92837	0.0	0.0	0.0	0.0	0.0	0.0	0.0	0.0	0.0	0.0	0.0	0.0	0.0	0.0	0.0	0.0	0.0	0.0	0.0	0.0	0.0	0.0
k__Bacteria|p__Bacteroidetes|c__Bacteroidia|o__Bacteroidales|f__Prevotellaceae|g__Prevotella|s__Prevotella_timonensis	0.0	0.0	0.0	0.0	0.0	0.0	0.0	0.0	0.0	0.0	0.0	0.0005	0.0	0.0056	0.0	0.0	0.0	0.0	0.0	0.0	0.0	0.0	0.0	0.0	0.0	0.0	0.0	0.0	0.0	0.0	0.0	0.0	0.0	0.0	0.01053	0.0	0.0	0.0	0.0	0.0	0.0	0.0	0.0	0.0	0.0	0.0	0.0	0.0	0.0
k__Bacteria|p__Bacteroidetes|c__Bacteroidia|o__Bacteroidales|f__Prevotellaceae|g__Prevotella|s__Prevotella_timonensis|t__GCF_000177055	0.0	0.0	0.0	0.0	0.0	0.0	0.0	0.0	0.0	0.0	0.0	0.0005	0.0	0.0056	0.0	0.0	0.0	0.0	0.0	0.0	0.0	0.0	0.0	0.0	0.0	0.0	0.0	0.0	0.0	0.0	0.0	0.0	0.0	0.0	0.01053	0.0	0.0	0.0	0.0	0.0	0.0	0.0	0.0	0.0	0.0	0.0	0.0	0.0	0.0
k__Bacteria|p__Bacteroidetes|c__Bacteroidia|o__Bacteroidales|f__Prevotellaceae|g__Prevotella|s__Prevotella_veroralis	0.0	0.0	0.0	0.0	0.0	0.0	0.0	0.02665	0.0	0.0	0.0	0.0	0.0	0.0	0.0	0.0	0.0	0.0	0.0	0.0	0.0	0.0	0.0	0.0	0.0	0.0	0.0	0.0	0.0	0.0	0.0	0.0	0.0	0.0	0.0	0.0	0.0	0.01128	0.03125	0.0	0.0	0.0	0.0	0.0	0.0	0.0	0.0	0.0	0.0
k__Bacteria|p__Bacteroidetes|c__Bacteroidia|o__Bacteroidales|f__Prevotellaceae|g__Prevotella|s__Prevotella_veroralis|t__Prevotella_veroralis_unclassified	0.0	0.0	0.0	0.0	0.0	0.0	0.0	0.02665	0.0	0.0	0.0	0.0	0.0	0.0	0.0	0.0	0.0	0.0	0.0	0.0	0.0	0.0	0.0	0.0	0.0	0.0	0.0	0.0	0.0	0.0	0.0	0.0	0.0	0.0	0.0	0.0	0.0	0.01128	0.03125	0.0	0.0	0.0	0.0	0.0	0.0	0.0	0.0	0.0	0.0
k__Bacteria|p__Bacteroidetes|c__Bacteroidia|o__Bacteroidales|f__Rikenellaceae	0.0	18.04721	1.46909	10.24866	1.89112	0.62063	0.04794	3.88576	8.39991	0.88959	17.91356	0.00122	13.07134	12.27462	3.63724	1.1421	0.0	0.0	0.0	0.0	2.94523	3.93147	11.12334	26.26265	0.09135	5.06517	7.13673	2.99905	12.00023	10.58854	1.09928	30.91298	24.26911	0.0	0.0	0.0	0.0	0.00268	0.06121	6.25826	15.96705	0.33838	0.74419	1.86506	7.74236	6.28922	2.60701	0.68057	0.35616
k__Bacteria|p__Bacteroidetes|c__Bacteroidia|o__Bacteroidales|f__Rikenellaceae|g__Alistipes	0.0	18.04721	1.46909	10.24866	1.89112	0.62063	0.04794	3.88576	8.39991	0.88959	17.91356	0.00122	13.07134	12.27462	3.63724	1.1421	0.0	0.0	0.0	0.0	2.94523	3.93147	11.12334	26.26265	0.09135	5.06517	7.13673	2.99905	12.00023	10.58854	1.09928	30.91298	24.26911	0.0	0.0	0.0	0.0	0.00268	0.06121	6.25826	15.96705	0.33838	0.74419	1.86506	7.74236	6.28922	2.60701	0.68057	0.35616
k__Bacteria|p__Bacteroidetes|c__Bacteroidia|o__Bacteroidales|f__Rikenellaceae|g__Alistipes|s__Alistipes_finegoldii	0.0	1.06245	0.0	0.0	0.0	0.0	0.0	0.45042	0.55541	0.0089	0.0	0.0	0.0	0.0	0.02874	0.00658	0.0	0.0	0.0	0.0	0.09207	0.06276	0.70321	1.17071	0.0	0.0	0.06102	0.02239	0.29855	0.40883	0.03122	0.0	0.0	0.0	0.0	0.0	0.0	0.0	0.0	0.20633	0.70038	0.00841	0.02397	0.00164	0.05976	0.63563	0.22163	0.01365	0.00835
k__Bacteria|p__Bacteroidetes|c__Bacteroidia|o__Bacteroidales|f__Rikenellaceae|g__Alistipes|s__Alistipes_finegoldii|t__GCF_000265365	0.0	1.06245	0.0	0.0	0.0	0.0	0.0	0.45042	0.55541	0.0089	0.0	0.0	0.0	0.0	0.02874	0.00658	0.0	0.0	0.0	0.0	0.09207	0.06276	0.70321	1.17071	0.0	0.0	0.06102	0.02239	0.29855	0.40883	0.03122	0.0	0.0	0.0	0.0	0.0	0.0	0.0	0.0	0.20633	0.70038	0.00841	0.02397	0.00164	0.05976	0.63563	0.22163	0.01365	0.00835
k__Bacteria|p__Bacteroidetes|c__Bacteroidia|o__Bacteroidales|f__Rikenellaceae|g__Alistipes|s__Alistipes_indistinctus	0.0	0.22523	0.0	0.0	0.0	0.0	0.0	0.0	0.0	0.0	0.0	0.0	0.0	0.0	0.26357	0.20936	0.0	0.0	0.0	0.0	0.0	0.00122	0.0201	0.00152	0.0	0.0	1.80874	0.0	0.00627	0.0	0.42581	0.0	0.0	0.0	0.0	0.0	0.0	0.0	0.0	0.0	0.00324	0.0	0.0	0.0	0.00533	1.51357	0.57568	0.61787	0.29877
k__Bacteria|p__Bacteroidetes|c__Bacteroidia|o__Bacteroidales|f__Rikenellaceae|g__Alistipes|s__Alistipes_indistinctus|t__GCF_000231275	0.0	0.22523	0.0	0.0	0.0	0.0	0.0	0.0	0.0	0.0	0.0	0.0	0.0	0.0	0.26357	0.20936	0.0	0.0	0.0	0.0	0.0	0.00122	0.0201	0.00152	0.0	0.0	1.80874	0.0	0.00627	0.0	0.42581	0.0	0.0	0.0	0.0	0.0	0.0	0.0	0.0	0.0	0.00324	0.0	0.0	0.0	0.00533	1.51357	0.57568	0.61787	0.29877
k__Bacteria|p__Bacteroidetes|c__Bacteroidia|o__Bacteroidales|f__Rikenellaceae|g__Alistipes|s__Alistipes_onderdonkii	0.0	10.24518	1.13873	1.29754	0.0	0.25864	0.01299	0.0	0.0	0.00835	0.0	0.0	0.0	0.0	0.0	0.0	0.0	0.0	0.0	0.0	0.00298	0.0	0.0	0.0	0.0	0.0	0.0	0.88942	0.0	0.0	0.0	22.00372	14.88527	0.0	0.0	0.0	0.0	0.0	0.0517	0.0	0.0	0.0	0.0	0.6512	3.90622	0.42355	0.24658	0.0	0.0
k__Bacteria|p__Bacteroidetes|c__Bacteroidia|o__Bacteroidales|f__Rikenellaceae|g__Alistipes|s__Alistipes_onderdonkii|t__GCF_000374505	0.0	10.24518	1.13873	1.29754	0.0	0.25864	0.01299	0.0	0.0	0.00835	0.0	0.0	0.0	0.0	0.0	0.0	0.0	0.0	0.0	0.0	0.00298	0.0	0.0	0.0	0.0	0.0	0.0	0.88942	0.0	0.0	0.0	22.00372	14.88527	0.0	0.0	0.0	0.0	0.0	0.0517	0.0	0.0	0.0	0.0	0.6512	3.90622	0.42355	0.24658	0.0	0.0
k__Bacteria|p__Bacteroidetes|c__Bacteroidia|o__Bacteroidales|f__Rikenellaceae|g__Alistipes|s__Alistipes_putredinis	0.0	6.51435	0.0	8.95112	1.89112	0.34605	0.03494	1.71352	5.12022	0.50543	17.91356	0.00122	12.38686	11.36543	3.23357	0.88799	0.0	0.0	0.0	0.0	1.49682	3.72317	7.03945	19.47188	0.09135	5.06517	3.38926	2.05657	10.24743	8.04252	0.0	7.15338	9.38384	0.0	0.0	0.0	0.0	0.0	0.0	5.25436	12.36003	0.0	0.0	1.21222	3.55545	3.03172	1.38394	0.0	0.0
k__Bacteria|p__Bacteroidetes|c__Bacteroidia|o__Bacteroidales|f__Rikenellaceae|g__Alistipes|s__Alistipes_putredinis|t__GCF_000154465	0.0	6.51435	0.0	8.95112	1.89112	0.34605	0.03494	1.71352	5.12022	0.50543	17.91356	0.00122	12.38686	11.36543	3.23357	0.88799	0.0	0.0	0.0	0.0	1.49682	3.72317	7.03945	19.47188	0.09135	5.06517	3.38926	2.05657	10.24743	8.04252	0.0	7.15338	9.38384	0.0	0.0	0.0	0.0	0.0	0.0	5.25436	12.36003	0.0	0.0	1.21222	3.55545	3.03172	1.38394	0.0	0.0
k__Bacteria|p__Bacteroidetes|c__Bacteroidia|o__Bacteroidales|f__Rikenellaceae|g__Alistipes|s__Alistipes_senegalensis	0.0	0.0	0.0	0.0	0.0	0.0	0.0	0.08136	0.15377	0.0	0.0	0.0	0.0	0.0	0.0	0.0	0.0	0.0	0.0	0.0	0.04112	0.02937	0.1296	0.16056	0.0	0.0	0.02329	0.0	0.1161	0.09072	0.0	0.0	0.0	0.0	0.0	0.0	0.0	0.0	0.0	0.07285	0.12586	0.0	0.0	0.0	0.0	0.0	0.0	0.0	0.0
k__Bacteria|p__Bacteroidetes|c__Bacteroidia|o__Bacteroidales|f__Rikenellaceae|g__Alistipes|s__Alistipes_senegalensis|t__GCF_000312145	0.0	0.0	0.0	0.0	0.0	0.0	0.0	0.08136	0.15377	0.0	0.0	0.0	0.0	0.0	0.0	0.0	0.0	0.0	0.0	0.0	0.04112	0.02937	0.1296	0.16056	0.0	0.0	0.02329	0.0	0.1161	0.09072	0.0	0.0	0.0	0.0	0.0	0.0	0.0	0.0	0.0	0.07285	0.12586	0.0	0.0	0.0	0.0	0.0	0.0	0.0	0.0
k__Bacteria|p__Bacteroidetes|c__Bacteroidia|o__Bacteroidales|f__Rikenellaceae|g__Alistipes|s__Alistipes_shahii	0.0	0.0	0.0	0.0	0.0	0.01594	0.0	1.64046	2.57052	0.36691	0.0	0.0	0.0	0.0	0.11135	0.03816	0.0	0.0	0.0	0.0	1.31223	0.11495	3.23098	5.45798	0.0	0.0	1.25641	0.03067	1.33188	2.04646	0.1195	0.0	0.0	0.0	0.0	0.0	0.0	0.0	0.0	0.72472	2.77753	0.03639	0.07635	0.0	0.0	0.68476	0.17918	0.04906	0.03822
k__Bacteria|p__Bacteroidetes|c__Bacteroidia|o__Bacteroidales|f__Rikenellaceae|g__Alistipes|s__Alistipes_shahii|t__GCF_000210575	0.0	0.0	0.0	0.0	0.0	0.01594	0.0	1.64046	2.57052	0.36691	0.0	0.0	0.0	0.0	0.11135	0.03816	0.0	0.0	0.0	0.0	1.31223	0.11495	3.23098	5.45798	0.0	0.0	1.25641	0.03067	1.33188	2.04646	0.1195	0.0	0.0	0.0	0.0	0.0	0.0	0.0	0.0	0.72472	2.77753	0.03639	0.07635	0.0	0.0	0.68476	0.17918	0.04906	0.03822
k__Bacteria|p__Bacteroidetes|c__Bacteroidia|o__Bacteroidales|f__Rikenellaceae|g__Alistipes|s__Alistipes_sp_AP11	0.0	0.0	0.0	0.0	0.0	0.0	0.0	0.0	0.0	0.0	0.0	0.0	0.68449	0.90919	0.0	0.0	0.0	0.0	0.0	0.0	0.0	0.0	0.0	0.0	0.0	0.0	0.59802	0.0	0.0	0.0	0.0	0.0	0.0	0.0	0.0	0.0	0.0	0.0	0.0	0.0	0.0	0.0	0.0	0.0	0.21561	0.0	0.0	0.0	0.0
k__Bacteria|p__Bacteroidetes|c__Bacteroidia|o__Bacteroidales|f__Rikenellaceae|g__Alistipes|s__Alistipes_sp_AP11|t__GCF_000321205	0.0	0.0	0.0	0.0	0.0	0.0	0.0	0.0	0.0	0.0	0.0	0.0	0.68449	0.90919	0.0	0.0	0.0	0.0	0.0	0.0	0.0	0.0	0.0	0.0	0.0	0.0	0.59802	0.0	0.0	0.0	0.0	0.0	0.0	0.0	0.0	0.0	0.0	0.0	0.0	0.0	0.0	0.0	0.0	0.0	0.21561	0.0	0.0	0.0	0.0
k__Bacteria|p__Bacteroidetes|c__Bacteroidia|o__Bacteroidales|f__Rikenellaceae|g__Alistipes|s__Alistipes_unclassified	0.0	0.0	0.33036	0.0	0.0	0.0	0.0	0.0	0.0	0.0	0.0	0.0	0.0	0.0	0.0	0.0	0.0	0.0	0.0	0.0	0.0	0.0	0.0	0.0	0.0	0.0	0.0	0.0	0.0	0.0	0.52275	1.75588	0.0	0.0	0.0	0.0	0.0	0.00268	0.00952	0.0	0.0	0.29357	0.64386	0.0	0.0	0.0	0.0	0.0	0.01082
k__Bacteria|p__Bacteroidetes|c__Flavobacteriia	0.00829	0.0	0.0	0.0	0.0	0.0	0.0	0.0	0.0	0.0	0.0	0.0	0.0	0.0	0.0	0.0	0.0	0.0	0.0	0.0	0.0	0.0	0.0	0.0	0.0	0.0	0.0	0.0	0.0	0.0	0.0	0.0	0.0	0.0	0.0	0.0	0.0	0.0	0.0	0.0	0.0	0.0	0.0	0.0	0.0	0.0	0.0	0.0	0.0
k__Bacteria|p__Bacteroidetes|c__Flavobacteriia|o__Flavobacteriales	0.00829	0.0	0.0	0.0	0.0	0.0	0.0	0.0	0.0	0.0	0.0	0.0	0.0	0.0	0.0	0.0	0.0	0.0	0.0	0.0	0.0	0.0	0.0	0.0	0.0	0.0	0.0	0.0	0.0	0.0	0.0	0.0	0.0	0.0	0.0	0.0	0.0	0.0	0.0	0.0	0.0	0.0	0.0	0.0	0.0	0.0	0.0	0.0	0.0
k__Bacteria|p__Bacteroidetes|c__Flavobacteriia|o__Flavobacteriales|f__Flavobacteriaceae	0.00829	0.0	0.0	0.0	0.0	0.0	0.0	0.0	0.0	0.0	0.0	0.0	0.0	0.0	0.0	0.0	0.0	0.0	0.0	0.0	0.0	0.0	0.0	0.0	0.0	0.0	0.0	0.0	0.0	0.0	0.0	0.0	0.0	0.0	0.0	0.0	0.0	0.0	0.0	0.0	0.0	0.0	0.0	0.0	0.0	0.0	0.0	0.0	0.0
k__Bacteria|p__Bacteroidetes|c__Flavobacteriia|o__Flavobacteriales|f__Flavobacteriaceae|g__Capnocytophaga	0.00829	0.0	0.0	0.0	0.0	0.0	0.0	0.0	0.0	0.0	0.0	0.0	0.0	0.0	0.0	0.0	0.0	0.0	0.0	0.0	0.0	0.0	0.0	0.0	0.0	0.0	0.0	0.0	0.0	0.0	0.0	0.0	0.0	0.0	0.0	0.0	0.0	0.0	0.0	0.0	0.0	0.0	0.0	0.0	0.0	0.0	0.0	0.0	0.0
k__Bacteria|p__Bacteroidetes|c__Flavobacteriia|o__Flavobacteriales|f__Flavobacteriaceae|g__Capnocytophaga|s__Capnocytophaga_unclassified	0.00829	0.0	0.0	0.0	0.0	0.0	0.0	0.0	0.0	0.0	0.0	0.0	0.0	0.0	0.0	0.0	0.0	0.0	0.0	0.0	0.0	0.0	0.0	0.0	0.0	0.0	0.0	0.0	0.0	0.0	0.0	0.0	0.0	0.0	0.0	0.0	0.0	0.0	0.0	0.0	0.0	0.0	0.0	0.0	0.0	0.0	0.0	0.0	0.0
k__Bacteria|p__Candidatus_Saccharibacteria	0.0	0.0	0.00398	0.0	0.0	0.03211	0.01776	0.0	0.0	0.0	0.0	0.0	0.0	0.0	0.0	0.0	0.0	0.0	0.0	0.0	0.0	0.0	0.0	0.0	0.0	0.0	0.0	0.0	0.00874	0.0	0.0	0.0	0.0	0.0	0.0	0.0	0.0	0.0	0.0	0.00427	0.06156	0.0	0.0	0.0	0.0	0.0	0.0	0.0	0.0
k__Bacteria|p__Candidatus_Saccharibacteria|c__Candidatus_Saccharibacteria_noname	0.0	0.0	0.00398	0.0	0.0	0.03211	0.01776	0.0	0.0	0.0	0.0	0.0	0.0	0.0	0.0	0.0	0.0	0.0	0.0	0.0	0.0	0.0	0.0	0.0	0.0	0.0	0.0	0.0	0.00874	0.0	0.0	0.0	0.0	0.0	0.0	0.0	0.0	0.0	0.0	0.00427	0.06156	0.0	0.0	0.0	0.0	0.0	0.0	0.0	0.0
k__Bacteria|p__Candidatus_Saccharibacteria|c__Candidatus_Saccharibacteria_noname|o__Candidatus_Saccharibacteria_noname	0.0	0.0	0.00398	0.0	0.0	0.03211	0.01776	0.0	0.0	0.0	0.0	0.0	0.0	0.0	0.0	0.0	0.0	0.0	0.0	0.0	0.0	0.0	0.0	0.0	0.0	0.0	0.0	0.0	0.00874	0.0	0.0	0.0	0.0	0.0	0.0	0.0	0.0	0.0	0.0	0.00427	0.06156	0.0	0.0	0.0	0.0	0.0	0.0	0.0	0.0
k__Bacteria|p__Candidatus_Saccharibacteria|c__Candidatus_Saccharibacteria_noname|o__Candidatus_Saccharibacteria_noname|f__Candidatus_Saccharibacteria_noname	0.0	0.0	0.00398	0.0	0.0	0.03211	0.01776	0.0	0.0	0.0	0.0	0.0	0.0	0.0	0.0	0.0	0.0	0.0	0.0	0.0	0.0	0.0	0.0	0.0	0.0	0.0	0.0	0.0	0.00874	0.0	0.0	0.0	0.0	0.0	0.0	0.0	0.0	0.0	0.0	0.00427	0.06156	0.0	0.0	0.0	0.0	0.0	0.0	0.0	0.0
k__Bacteria|p__Candidatus_Saccharibacteria|c__Candidatus_Saccharibacteria_noname|o__Candidatus_Saccharibacteria_noname|f__Candidatus_Saccharibacteria_noname|g__Candidatus_Saccharibacteria_noname	0.0	0.0	0.0	0.0	0.0	0.03211	0.01436	0.0	0.0	0.0	0.0	0.0	0.0	0.0	0.0	0.0	0.0	0.0	0.0	0.0	0.0	0.0	0.0	0.0	0.0	0.0	0.0	0.0	0.0	0.0	0.0	0.0	0.0	0.0	0.0	0.0	0.0	0.0	0.0	0.0	0.03327	0.0	0.0	0.0	0.0	0.0	0.0	0.0	0.0
k__Bacteria|p__Candidatus_Saccharibacteria|c__Candidatus_Saccharibacteria_noname|o__Candidatus_Saccharibacteria_noname|f__Candidatus_Saccharibacteria_noname|g__Candidatus_Saccharibacteria_noname_unclassified	0.0	0.0	0.00398	0.0	0.0	0.0	0.00341	0.0	0.0	0.0	0.0	0.0	0.0	0.0	0.0	0.0	0.0	0.0	0.0	0.0	0.0	0.0	0.0	0.0	0.0	0.0	0.0	0.0	0.00874	0.0	0.0	0.0	0.0	0.0	0.0	0.0	0.0	0.0	0.0	0.00427	0.0283	0.0	0.0	0.0	0.0	0.0	0.0	0.0	0.0
k__Bacteria|p__Candidatus_Saccharibacteria|c__Candidatus_Saccharibacteria_noname|o__Candidatus_Saccharibacteria_noname|f__Candidatus_Saccharibacteria_noname|g__Candidatus_Saccharibacteria_noname|s__candidate_division_TM7_single_cell_isolate_TM7b	0.0	0.0	0.0	0.0	0.0	0.01172	0.00119	0.0	0.0	0.0	0.0	0.0	0.0	0.0	0.0	0.0	0.0	0.0	0.0	0.0	0.0	0.0	0.0	0.0	0.0	0.0	0.0	0.0	0.0	0.0	0.0	0.0	0.0	0.0	0.0	0.0	0.0	0.0	0.0	0.0	0.0	0.0	0.0	0.0	0.0	0.0	0.0	0.0	0.0
k__Bacteria|p__Candidatus_Saccharibacteria|c__Candidatus_Saccharibacteria_noname|o__Candidatus_Saccharibacteria_noname|f__Candidatus_Saccharibacteria_noname|g__Candidatus_Saccharibacteria_noname|s__candidate_division_TM7_single_cell_isolate_TM7b|t__GCF_000170655	0.0	0.0	0.0	0.0	0.0	0.01172	0.00119	0.0	0.0	0.0	0.0	0.0	0.0	0.0	0.0	0.0	0.0	0.0	0.0	0.0	0.0	0.0	0.0	0.0	0.0	0.0	0.0	0.0	0.0	0.0	0.0	0.0	0.0	0.0	0.0	0.0	0.0	0.0	0.0	0.0	0.0	0.0	0.0	0.0	0.0	0.0	0.0	0.0	0.0
k__Bacteria|p__Candidatus_Saccharibacteria|c__Candidatus_Saccharibacteria_noname|o__Candidatus_Saccharibacteria_noname|f__Candidatus_Saccharibacteria_noname|g__Candidatus_Saccharibacteria_noname|s__candidate_division_TM7_single_cell_isolate_TM7c	0.0	0.0	0.0	0.0	0.0	0.02039	0.01316	0.0	0.0	0.0	0.0	0.0	0.0	0.0	0.0	0.0	0.0	0.0	0.0	0.0	0.0	0.0	0.0	0.0	0.0	0.0	0.0	0.0	0.0	0.0	0.0	0.0	0.0	0.0	0.0	0.0	0.0	0.0	0.0	0.0	0.03327	0.0	0.0	0.0	0.0	0.0	0.0	0.0	0.0
k__Bacteria|p__Candidatus_Saccharibacteria|c__Candidatus_Saccharibacteria_noname|o__Candidatus_Saccharibacteria_noname|f__Candidatus_Saccharibacteria_noname|g__Candidatus_Saccharibacteria_noname|s__candidate_division_TM7_single_cell_isolate_TM7c|t__GCF_000170675	0.0	0.0	0.0	0.0	0.0	0.02039	0.01316	0.0	0.0	0.0	0.0	0.0	0.0	0.0	0.0	0.0	0.0	0.0	0.0	0.0	0.0	0.0	0.0	0.0	0.0	0.0	0.0	0.0	0.0	0.0	0.0	0.0	0.0	0.0	0.0	0.0	0.0	0.0	0.0	0.0	0.03327	0.0	0.0	0.0	0.0	0.0	0.0	0.0	0.0
k__Bacteria|p__Firmicutes	94.59163	30.80591	89.79507	53.7185	39.59483	39.85327	20.00988	54.65015	19.61699	33.76903	19.96533	50.76167	58.76114	41.85911	23.5375	73.40788	34.60987	27.22965	56.19526	14.74187	61.51422	60.70425	18.60706	27.83285	16.19507	16.2848	31.67141	73.42367	24.74627	35.17089	49.82747	17.29109	29.78141	18.77805	14.75313	36.76117	60.30162	37.88563	29.09658	32.38044	36.21899	31.2603	34.27977	7.38851	32.98778	34.14626	29.10088	64.4273	73.95802
k__Bacteria|p__Firmicutes|c__Bacilli	94.23128	2.62906	0.13245	3.79276	3.90116	3.66851	6.92737	9.36822	8.54672	7.81072	0.13606	18.09328	4.64298	6.02079	0.87859	51.78161	1.29726	6.79665	6.7504	0.90029	1.00225	51.00931	3.36748	2.03082	0.66954	0.05024	0.41908	22.87708	0.05803	0.62899	22.86852	0.63312	11.74149	0.16754	4.96027	1.08399	13.15521	3.69115	2.41023	0.20035	8.94068	2.13069	6.97886	0.0332	19.04674	19.19267	16.87697	5.24457	23.7674
k__Bacteria|p__Firmicutes|c__Bacilli|o__Bacillales	0.00614	0.00522	0.0	0.0	0.0	0.00695	0.00278	0.00224	0.0	0.0	0.0	0.00321	0.0	0.0	0.0	0.0	0.00897	0.0	0.0	0.0	0.0	0.0	0.0	0.0	0.00161	0.0	0.0	0.0	0.0	0.0	0.0	0.0	0.0074	0.0	0.0	0.0	0.0	0.0	0.0	0.0	0.0	0.00023	0.0	0.0	0.0	0.0	0.0	0.00657	0.00027
k__Bacteria|p__Firmicutes|c__Bacilli|o__Bacillales|f__Bacillales_noname	0.0	0.00522	0.0	0.0	0.0	0.00695	0.00278	0.00224	0.0	0.0	0.0	0.00321	0.0	0.0	0.0	0.0	0.00897	0.0	0.0	0.0	0.0	0.0	0.0	0.0	0.00161	0.0	0.0	0.0	0.0	0.0	0.0	0.0	0.0074	0.0	0.0	0.0	0.0	0.0	0.0	0.0	0.0	0.00023	0.0	0.0	0.0	0.0	0.0	0.00657	0.00027
k__Bacteria|p__Firmicutes|c__Bacilli|o__Bacillales|f__Bacillales_noname|g__Gemella	0.0	0.00522	0.0	0.0	0.0	0.00695	0.00278	0.00224	0.0	0.0	0.0	0.00321	0.0	0.0	0.0	0.0	0.00897	0.0	0.0	0.0	0.0	0.0	0.0	0.0	0.00161	0.0	0.0	0.0	0.0	0.0	0.0	0.0	0.0074	0.0	0.0	0.0	0.0	0.0	0.0	0.0	0.0	0.00023	0.0	0.0	0.0	0.0	0.0	0.00657	0.00027
k__Bacteria|p__Firmicutes|c__Bacilli|o__Bacillales|f__Bacillales_noname|g__Gemella|s__Gemella_haemolysans	0.0	0.0	0.0	0.0	0.0	0.0	0.0	0.00224	0.0	0.0	0.0	0.0	0.0	0.0	0.0	0.0	0.0	0.0	0.0	0.0	0.0	0.0	0.0	0.0	0.00161	0.0	0.0	0.0	0.0	0.0	0.0	0.0	0.0	0.0	0.0	0.0	0.0	0.0	0.0	0.0	0.0	0.0	0.0	0.0	0.0	0.0	0.0	0.0	0.0
k__Bacteria|p__Firmicutes|c__Bacilli|o__Bacillales|f__Bacillales_noname|g__Gemella|s__Gemella_haemolysans|t__Gemella_haemolysans_unclassified	0.0	0.0	0.0	0.0	0.0	0.0	0.0	0.00224	0.0	0.0	0.0	0.0	0.0	0.0	0.0	0.0	0.0	0.0	0.0	0.0	0.0	0.0	0.0	0.0	0.00161	0.0	0.0	0.0	0.0	0.0	0.0	0.0	0.0	0.0	0.0	0.0	0.0	0.0	0.0	0.0	0.0	0.0	0.0	0.0	0.0	0.0	0.0	0.0	0.0
k__Bacteria|p__Firmicutes|c__Bacilli|o__Bacillales|f__Bacillales_noname|g__Gemella|s__Gemella_sanguinis	0.0	0.0	0.0	0.0	0.0	0.0	0.0	0.0	0.0	0.0	0.0	0.0	0.0	0.0	0.0	0.0	0.00897	0.0	0.0	0.0	0.0	0.0	0.0	0.0	0.0	0.0	0.0	0.0	0.0	0.0	0.0	0.0	0.0074	0.0	0.0	0.0	0.0	0.0	0.0	0.0	0.0	0.0	0.0	0.0	0.0	0.0	0.0	0.00168	0.00027
k__Bacteria|p__Firmicutes|c__Bacilli|o__Bacillales|f__Bacillales_noname|g__Gemella|s__Gemella_sanguinis|t__GCF_000204335	0.0	0.0	0.0	0.0	0.0	0.0	0.0	0.0	0.0	0.0	0.0	0.0	0.0	0.0	0.0	0.0	0.00897	0.0	0.0	0.0	0.0	0.0	0.0	0.0	0.0	0.0	0.0	0.0	0.0	0.0	0.0	0.0	0.0074	0.0	0.0	0.0	0.0	0.0	0.0	0.0	0.0	0.0	0.0	0.0	0.0	0.0	0.0	0.00168	0.00027
k__Bacteria|p__Firmicutes|c__Bacilli|o__Bacillales|f__Bacillales_noname|g__Gemella|s__Gemella_unclassified	0.0	0.00522	0.0	0.0	0.0	0.00695	0.00278	0.0	0.0	0.0	0.0	0.00321	0.0	0.0	0.0	0.0	0.0	0.0	0.0	0.0	0.0	0.0	0.0	0.0	0.0	0.0	0.0	0.0	0.0	0.0	0.0	0.0	0.0	0.0	0.0	0.0	0.0	0.0	0.0	0.0	0.0	0.00023	0.0	0.0	0.0	0.0	0.0	0.00489	0.0
k__Bacteria|p__Firmicutes|c__Bacilli|o__Bacillales|f__Staphylococcaceae	0.00614	0.0	0.0	0.0	0.0	0.0	0.0	0.0	0.0	0.0	0.0	0.0	0.0	0.0	0.0	0.0	0.0	0.0	0.0	0.0	0.0	0.0	0.0	0.0	0.0	0.0	0.0	0.0	0.0	0.0	0.0	0.0	0.0	0.0	0.0	0.0	0.0	0.0	0.0	0.0	0.0	0.0	0.0	0.0	0.0	0.0	0.0	0.0	0.0
k__Bacteria|p__Firmicutes|c__Bacilli|o__Bacillales|f__Staphylococcaceae|g__Macrococcus	0.00045	0.0	0.0	0.0	0.0	0.0	0.0	0.0	0.0	0.0	0.0	0.0	0.0	0.0	0.0	0.0	0.0	0.0	0.0	0.0	0.0	0.0	0.0	0.0	0.0	0.0	0.0	0.0	0.0	0.0	0.0	0.0	0.0	0.0	0.0	0.0	0.0	0.0	0.0	0.0	0.0	0.0	0.0	0.0	0.0	0.0	0.0	0.0	0.0
k__Bacteria|p__Firmicutes|c__Bacilli|o__Bacillales|f__Staphylococcaceae|g__Macrococcus|s__Macrococcus_caseolyticus	0.00045	0.0	0.0	0.0	0.0	0.0	0.0	0.0	0.0	0.0	0.0	0.0	0.0	0.0	0.0	0.0	0.0	0.0	0.0	0.0	0.0	0.0	0.0	0.0	0.0	0.0	0.0	0.0	0.0	0.0	0.0	0.0	0.0	0.0	0.0	0.0	0.0	0.0	0.0	0.0	0.0	0.0	0.0	0.0	0.0	0.0	0.0	0.0	0.0
k__Bacteria|p__Firmicutes|c__Bacilli|o__Bacillales|f__Staphylococcaceae|g__Macrococcus|s__Macrococcus_caseolyticus|t__GCF_000010585	0.00045	0.0	0.0	0.0	0.0	0.0	0.0	0.0	0.0	0.0	0.0	0.0	0.0	0.0	0.0	0.0	0.0	0.0	0.0	0.0	0.0	0.0	0.0	0.0	0.0	0.0	0.0	0.0	0.0	0.0	0.0	0.0	0.0	0.0	0.0	0.0	0.0	0.0	0.0	0.0	0.0	0.0	0.0	0.0	0.0	0.0	0.0	0.0	0.0
k__Bacteria|p__Firmicutes|c__Bacilli|o__Bacillales|f__Staphylococcaceae|g__Staphylococcus	0.00569	0.0	0.0	0.0	0.0	0.0	0.0	0.0	0.0	0.0	0.0	0.0	0.0	0.0	0.0	0.0	0.0	0.0	0.0	0.0	0.0	0.0	0.0	0.0	0.0	0.0	0.0	0.0	0.0	0.0	0.0	0.0	0.0	0.0	0.0	0.0	0.0	0.0	0.0	0.0	0.0	0.0	0.0	0.0	0.0	0.0	0.0	0.0	0.0
k__Bacteria|p__Firmicutes|c__Bacilli|o__Bacillales|f__Staphylococcaceae|g__Staphylococcus|s__Staphylococcus_xylosus	0.00569	0.0	0.0	0.0	0.0	0.0	0.0	0.0	0.0	0.0	0.0	0.0	0.0	0.0	0.0	0.0	0.0	0.0	0.0	0.0	0.0	0.0	0.0	0.0	0.0	0.0	0.0	0.0	0.0	0.0	0.0	0.0	0.0	0.0	0.0	0.0	0.0	0.0	0.0	0.0	0.0	0.0	0.0	0.0	0.0	0.0	0.0	0.0	0.0
k__Bacteria|p__Firmicutes|c__Bacilli|o__Bacillales|f__Staphylococcaceae|g__Staphylococcus|s__Staphylococcus_xylosus|t__GCF_000338275	0.00569	0.0	0.0	0.0	0.0	0.0	0.0	0.0	0.0	0.0	0.0	0.0	0.0	0.0	0.0	0.0	0.0	0.0	0.0	0.0	0.0	0.0	0.0	0.0	0.0	0.0	0.0	0.0	0.0	0.0	0.0	0.0	0.0	0.0	0.0	0.0	0.0	0.0	0.0	0.0	0.0	0.0	0.0	0.0	0.0	0.0	0.0	0.0	0.0
k__Bacteria|p__Firmicutes|c__Bacilli|o__Lactobacillales	94.22515	2.62384	0.13245	3.79276	3.90116	3.66155	6.92459	9.36598	8.54672	7.81072	0.13606	18.09007	4.64298	6.02079	0.87859	51.78161	1.28829	6.79665	6.7504	0.90029	1.00225	51.00931	3.36748	2.03082	0.66794	0.05024	0.41908	22.87708	0.05803	0.62899	22.86852	0.63312	11.73409	0.16754	4.96027	1.08399	13.15521	3.69115	2.41023	0.20035	8.94068	2.13045	6.97886	0.0332	19.04674	19.19267	16.87697	5.238	23.76713
k__Bacteria|p__Firmicutes|c__Bacilli|o__Lactobacillales|f__Aerococcaceae	0.0	0.0	0.0	0.0	0.0	0.0	0.0	0.0	0.0	0.0	0.0	0.0	0.0	0.0	0.0	0.0	0.0	0.0033	0.0	0.0	0.0	0.0	0.0	0.0	0.0	0.0	0.0	0.0	0.0	0.0	0.0	0.00878	0.0	0.0	0.0	0.0	0.0	0.0	0.0	0.0	0.0	0.0	0.0	0.0	0.0	0.0	0.0	0.00087	0.0
k__Bacteria|p__Firmicutes|c__Bacilli|o__Lactobacillales|f__Aerococcaceae|g__Abiotrophia	0.0	0.0	0.0	0.0	0.0	0.0	0.0	0.0	0.0	0.0	0.0	0.0	0.0	0.0	0.0	0.0	0.0	0.0033	0.0	0.0	0.0	0.0	0.0	0.0	0.0	0.0	0.0	0.0	0.0	0.0	0.0	0.00878	0.0	0.0	0.0	0.0	0.0	0.0	0.0	0.0	0.0	0.0	0.0	0.0	0.0	0.0	0.0	0.00087	0.0
k__Bacteria|p__Firmicutes|c__Bacilli|o__Lactobacillales|f__Aerococcaceae|g__Abiotrophia|s__Abiotrophia_defectiva	0.0	0.0	0.0	0.0	0.0	0.0	0.0	0.0	0.0	0.0	0.0	0.0	0.0	0.0	0.0	0.0	0.0	0.0033	0.0	0.0	0.0	0.0	0.0	0.0	0.0	0.0	0.0	0.0	0.0	0.0	0.0	0.00878	0.0	0.0	0.0	0.0	0.0	0.0	0.0	0.0	0.0	0.0	0.0	0.0	0.0	0.0	0.0	0.00087	0.0
k__Bacteria|p__Firmicutes|c__Bacilli|o__Lactobacillales|f__Aerococcaceae|g__Abiotrophia|s__Abiotrophia_defectiva|t__GCF_000160075	0.0	0.0	0.0	0.0	0.0	0.0	0.0	0.0	0.0	0.0	0.0	0.0	0.0	0.0	0.0	0.0	0.0	0.0033	0.0	0.0	0.0	0.0	0.0	0.0	0.0	0.0	0.0	0.0	0.0	0.0	0.0	0.00878	0.0	0.0	0.0	0.0	0.0	0.0	0.0	0.0	0.0	0.0	0.0	0.0	0.0	0.0	0.0	0.00087	0.0
k__Bacteria|p__Firmicutes|c__Bacilli|o__Lactobacillales|f__Carnobacteriaceae	0.13135	0.00392	0.0	0.01726	0.0	0.01397	0.00533	0.0	0.0	0.00585	0.0	0.0	0.02387	0.03049	0.00179	0.0	0.01448	0.01041	0.00381	0.0002	0.0	0.0	0.0	0.0	0.00686	0.0	0.0	0.00325	0.0	0.0	0.0	0.01959	0.0236	0.0	0.0	0.00168	0.0	0.00352	0.01746	0.0	0.0	0.00744	0.00996	0.0	0.00076	0.0	0.0	0.0	0.0
k__Bacteria|p__Firmicutes|c__Bacilli|o__Lactobacillales|f__Carnobacteriaceae|g__Granulicatella	0.13135	0.00392	0.0	0.01726	0.0	0.01397	0.00533	0.0	0.0	0.00585	0.0	0.0	0.02387	0.03049	0.00179	0.0	0.01448	0.01041	0.00381	0.0002	0.0	0.0	0.0	0.0	0.00686	0.0	0.0	0.00325	0.0	0.0	0.0	0.01959	0.0236	0.0	0.0	0.00168	0.0	0.00352	0.01746	0.0	0.0	0.00744	0.00996	0.0	0.00076	0.0	0.0	0.0	0.0
k__Bacteria|p__Firmicutes|c__Bacilli|o__Lactobacillales|f__Carnobacteriaceae|g__Granulicatella|s__Granulicatella_adiacens	0.02183	0.0	0.0	0.0	0.0	0.00159	0.00533	0.0	0.0	0.0	0.0	0.0	0.00346	0.0	0.0	0.0	0.00392	0.00019	0.00102	0.0002	0.0	0.0	0.0	0.0	0.0	0.0	0.0	0.0	0.0	0.0	0.0	0.01278	0.01575	0.0	0.0	0.0	0.0	0.0	0.0	0.0	0.0	0.00158	0.0	0.0	0.0	0.0	0.0	0.0	0.0
k__Bacteria|p__Firmicutes|c__Bacilli|o__Lactobacillales|f__Carnobacteriaceae|g__Granulicatella|s__Granulicatella_adiacens|t__GCF_000160675	0.02183	0.0	0.0	0.0	0.0	0.00159	0.00533	0.0	0.0	0.0	0.0	0.0	0.00346	0.0	0.0	0.0	0.00392	0.00019	0.00102	0.0002	0.0	0.0	0.0	0.0	0.0	0.0	0.0	0.0	0.0	0.0	0.0	0.01278	0.01575	0.0	0.0	0.0	0.0	0.0	0.0	0.0	0.0	0.00158	0.0	0.0	0.0	0.0	0.0	0.0	0.0
k__Bacteria|p__Firmicutes|c__Bacilli|o__Lactobacillales|f__Carnobacteriaceae|g__Granulicatella|s__Granulicatella_elegans	0.0	0.0	0.0	0.0	0.0	0.0	0.0	0.0	0.0	0.0	0.0	0.0	0.0	0.0	0.0	0.0	0.0	0.0	0.0	0.0	0.0	0.0	0.0	0.0	0.0	0.0	0.0	0.0	0.0	0.0	0.0	0.0	0.0	0.0	0.0	0.0	0.0	0.0	0.0	0.0	0.0	0.0	0.0	0.0	0.0	0.0	0.0	0.0	0.0
k__Bacteria|p__Firmicutes|c__Bacilli|o__Lactobacillales|f__Carnobacteriaceae|g__Granulicatella|s__Granulicatella_elegans|t__GCF_000162475	0.0	0.0	0.0	0.0	0.0	0.0	0.0	0.0	0.0	0.0	0.0	0.0	0.0	0.0	0.0	0.0	0.0	0.0	0.0	0.0	0.0	0.0	0.0	0.0	0.0	0.0	0.0	0.0	0.0	0.0	0.0	0.0	0.0	0.0	0.0	0.0	0.0	0.0	0.0	0.0	0.0	0.0	0.0	0.0	0.0	0.0	0.0	0.0	0.0
k__Bacteria|p__Firmicutes|c__Bacilli|o__Lactobacillales|f__Carnobacteriaceae|g__Granulicatella|s__Granulicatella_unclassified	0.10951	0.00392	0.0	0.01726	0.0	0.01238	0.0	0.0	0.0	0.00585	0.0	0.0	0.02041	0.03049	0.00179	0.0	0.01057	0.01023	0.00279	0.0	0.0	0.0	0.0	0.0	0.00686	0.0	0.0	0.00325	0.0	0.0	0.0	0.00681	0.00785	0.0	0.0	0.00168	0.0	0.00352	0.01746	0.0	0.0	0.00586	0.00996	0.0	0.00076	0.0	0.0	0.0	0.0
k__Bacteria|p__Firmicutes|c__Bacilli|o__Lactobacillales|f__Enterococcaceae	86.18531	0.01064	0.0	0.70277	0.0	0.0	0.38967	0.0	0.0	0.0	0.0	0.0	0.29571	0.06686	0.0	0.0	0.43783	1.63916	0.05302	0.0	0.0	0.0	0.0	0.0	0.0	0.0	0.0	0.0	0.0	0.0	0.0	0.0671	0.00496	0.0	0.0	0.28943	0.0	0.0	0.0	0.0	0.0	0.0	0.0	0.0	0.0	0.0	0.0	0.0	0.0
k__Bacteria|p__Firmicutes|c__Bacilli|o__Lactobacillales|f__Enterococcaceae|g__Enterococcus	86.18531	0.01064	0.0	0.70277	0.0	0.0	0.38967	0.0	0.0	0.0	0.0	0.0	0.29571	0.06686	0.0	0.0	0.43783	1.63916	0.05302	0.0	0.0	0.0	0.0	0.0	0.0	0.0	0.0	0.0	0.0	0.0	0.0	0.0671	0.00496	0.0	0.0	0.28943	0.0	0.0	0.0	0.0	0.0	0.0	0.0	0.0	0.0	0.0	0.0	0.0	0.0
k__Bacteria|p__Firmicutes|c__Bacilli|o__Lactobacillales|f__Enterococcaceae|g__Enterococcus|s__Enterococcus_avium	0.0	0.0	0.0	0.0	0.0	0.0	0.04998	0.0	0.0	0.0	0.0	0.0	0.0	0.0	0.0	0.0	0.01468	0.00782	0.0	0.0	0.0	0.0	0.0	0.0	0.0	0.0	0.0	0.0	0.0	0.0	0.0	0.0	0.00496	0.0	0.0	0.0	0.0	0.0	0.0	0.0	0.0	0.0	0.0	0.0	0.0	0.0	0.0	0.0	0.0
k__Bacteria|p__Firmicutes|c__Bacilli|o__Lactobacillales|f__Enterococcaceae|g__Enterococcus|s__Enterococcus_avium|t__Enterococcus_avium_unclassified	0.0	0.0	0.0	0.0	0.0	0.0	0.04998	0.0	0.0	0.0	0.0	0.0	0.0	0.0	0.0	0.0	0.01468	0.00782	0.0	0.0	0.0	0.0	0.0	0.0	0.0	0.0	0.0	0.0	0.0	0.0	0.0	0.0	0.00496	0.0	0.0	0.0	0.0	0.0	0.0	0.0	0.0	0.0	0.0	0.0	0.0	0.0	0.0	0.0	0.0
k__Bacteria|p__Firmicutes|c__Bacilli|o__Lactobacillales|f__Enterococcaceae|g__Enterococcus|s__Enterococcus_casseliflavus	0.00321	0.0	0.0	0.0	0.0	0.0	0.0	0.0	0.0	0.0	0.0	0.0	0.0	0.0	0.0	0.0	0.27946	0.0	0.0016	0.0	0.0	0.0	0.0	0.0	0.0	0.0	0.0	0.0	0.0	0.0	0.0	0.0	0.0	0.0	0.0	0.0	0.0	0.0	0.0	0.0	0.0	0.0	0.0	0.0	0.0	0.0	0.0	0.0	0.0
k__Bacteria|p__Firmicutes|c__Bacilli|o__Lactobacillales|f__Enterococcaceae|g__Enterococcus|s__Enterococcus_casseliflavus|t__Enterococcus_casseliflavus_unclassified	0.00321	0.0	0.0	0.0	0.0	0.0	0.0	0.0	0.0	0.0	0.0	0.0	0.0	0.0	0.0	0.0	0.27946	0.0	0.0016	0.0	0.0	0.0	0.0	0.0	0.0	0.0	0.0	0.0	0.0	0.0	0.0	0.0	0.0	0.0	0.0	0.0	0.0	0.0	0.0	0.0	0.0	0.0	0.0	0.0	0.0	0.0	0.0	0.0	0.0
k__Bacteria|p__Firmicutes|c__Bacilli|o__Lactobacillales|f__Enterococcaceae|g__Enterococcus|s__Enterococcus_faecalis	0.0	0.0	0.0	0.0	0.0	0.0	0.0	0.0	0.0	0.0	0.0	0.0	0.0	0.0	0.0	0.0	0.03741	0.0	0.00342	0.0	0.0	0.0	0.0	0.0	0.0	0.0	0.0	0.0	0.0	0.0	0.0	0.0	0.0	0.0	0.0	0.16943	0.0	0.0	0.0	0.0	0.0	0.0	0.0	0.0	0.0	0.0	0.0	0.0	0.0
k__Bacteria|p__Firmicutes|c__Bacilli|o__Lactobacillales|f__Enterococcaceae|g__Enterococcus|s__Enterococcus_faecalis|t__Enterococcus_faecalis_unclassified	0.0	0.0	0.0	0.0	0.0	0.0	0.0	0.0	0.0	0.0	0.0	0.0	0.0	0.0	0.0	0.0	0.03741	0.0	0.00342	0.0	0.0	0.0	0.0	0.0	0.0	0.0	0.0	0.0	0.0	0.0	0.0	0.0	0.0	0.0	0.0	0.16943	0.0	0.0	0.0	0.0	0.0	0.0	0.0	0.0	0.0	0.0	0.0	0.0	0.0
k__Bacteria|p__Firmicutes|c__Bacilli|o__Lactobacillales|f__Enterococcaceae|g__Enterococcus|s__Enterococcus_faecium	86.18211	0.01064	0.0	0.70277	0.0	0.0	0.33969	0.0	0.0	0.0	0.0	0.0	0.29571	0.06686	0.0	0.0	0.10629	1.63134	0.04801	0.0	0.0	0.0	0.0	0.0	0.0	0.0	0.0	0.0	0.0	0.0	0.0	0.0671	0.0	0.0	0.0	0.12001	0.0	0.0	0.0	0.0	0.0	0.0	0.0	0.0	0.0	0.0	0.0	0.0	0.0
k__Bacteria|p__Firmicutes|c__Bacilli|o__Lactobacillales|f__Enterococcaceae|g__Enterococcus|s__Enterococcus_faecium|t__Enterococcus_faecium_unclassified	86.18211	0.01064	0.0	0.70277	0.0	0.0	0.33969	0.0	0.0	0.0	0.0	0.0	0.29571	0.06686	0.0	0.0	0.10629	1.63134	0.04801	0.0	0.0	0.0	0.0	0.0	0.0	0.0	0.0	0.0	0.0	0.0	0.0	0.0671	0.0	0.0	0.0	0.12001	0.0	0.0	0.0	0.0	0.0	0.0	0.0	0.0	0.0	0.0	0.0	0.0	0.0
k__Bacteria|p__Firmicutes|c__Bacilli|o__Lactobacillales|f__Enterococcaceae|g__Enterococcus|s__Enterococcus_raffinosus	0.0	0.0	0.0	0.0	0.0	0.0	0.0	0.0	0.0	0.0	0.0	0.0	0.0	0.0	0.0	0.0	0.0	0.0	0.0	0.0	0.0	0.0	0.0	0.0	0.0	0.0	0.0	0.0	0.0	0.0	0.0	0.0	0.0	0.0	0.0	0.0	0.0	0.0	0.0	0.0	0.0	0.0	0.0	0.0	0.0	0.0	0.0	0.0	0.0
k__Bacteria|p__Firmicutes|c__Bacilli|o__Lactobacillales|f__Enterococcaceae|g__Enterococcus|s__Enterococcus_raffinosus|t__Enterococcus_raffinosus_unclassified	0.0	0.0	0.0	0.0	0.0	0.0	0.0	0.0	0.0	0.0	0.0	0.0	0.0	0.0	0.0	0.0	0.0	0.0	0.0	0.0	0.0	0.0	0.0	0.0	0.0	0.0	0.0	0.0	0.0	0.0	0.0	0.0	0.0	0.0	0.0	0.0	0.0	0.0	0.0	0.0	0.0	0.0	0.0	0.0	0.0	0.0	0.0	0.0	0.0
k__Bacteria|p__Firmicutes|c__Bacilli|o__Lactobacillales|f__Lactobacillaceae	7.39097	0.0	0.04798	0.73505	3.54718	2.44809	4.99944	2.13997	8.36695	5.84866	0.0	14.23206	0.30499	0.0	0.69793	47.88719	0.49116	3.89018	1.22335	0.00018	0.27986	50.83278	3.35664	1.9538	0.05223	0.0	0.0	16.6029	0.03543	0.40783	19.0848	0.21529	4.86137	0.13519	4.24728	0.72761	10.81852	3.65759	1.67371	0.07274	8.84991	0.04702	5.36468	0.0	18.71664	7.85137	5.431	0.87115	19.02412
k__Bacteria|p__Firmicutes|c__Bacilli|o__Lactobacillales|f__Lactobacillaceae|g__Lactobacillus	7.39097	0.0	0.04798	0.73505	3.54718	2.44809	4.99944	2.13997	8.36695	5.84866	0.0	14.23206	0.0	0.0	0.69793	47.88719	0.49116	3.89018	1.22335	0.00018	0.27986	50.83278	3.35664	1.9538	0.05223	0.0	0.0	16.6029	0.03543	0.40783	19.0848	0.21529	4.86137	0.13519	4.24053	0.72761	10.81852	3.65759	1.67371	0.07274	8.84991	0.04702	5.36468	0.0	18.71664	7.85137	5.431	0.87115	19.02412
k__Bacteria|p__Firmicutes|c__Bacilli|o__Lactobacillales|f__Lactobacillaceae|g__Lactobacillus|s__Lactobacillus_amylovorus	0.0	0.0	0.0	0.0	0.0	0.0	0.0	0.0	0.0	2.66381	0.0	0.0	0.0	0.0	0.0	0.0	0.0	0.0	0.0	0.0	0.0	0.0	0.0	0.0	0.0	0.0	0.0	0.0	0.0	0.0	0.0	0.0	0.0	0.0	0.0	0.0	0.0	1.18428	0.22963	0.0	0.0	0.0	0.0	0.0	0.0	0.0	0.0	0.0	0.0
k__Bacteria|p__Firmicutes|c__Bacilli|o__Lactobacillales|f__Lactobacillaceae|g__Lactobacillus|s__Lactobacillus_amylovorus|t__Lactobacillus_amylovorus_unclassified	0.0	0.0	0.0	0.0	0.0	0.0	0.0	0.0	0.0	2.66381	0.0	0.0	0.0	0.0	0.0	0.0	0.0	0.0	0.0	0.0	0.0	0.0	0.0	0.0	0.0	0.0	0.0	0.0	0.0	0.0	0.0	0.0	0.0	0.0	0.0	0.0	0.0	1.18428	0.22963	0.0	0.0	0.0	0.0	0.0	0.0	0.0	0.0	0.0	0.0
k__Bacteria|p__Firmicutes|c__Bacilli|o__Lactobacillales|f__Lactobacillaceae|g__Lactobacillus|s__Lactobacillus_brevis	0.0	0.0	0.00367	0.0	0.0	0.0	0.0	0.0	0.0	0.0	0.0	0.0	0.0	0.0	0.0	0.0	0.0	0.0	0.0	0.0	0.0	0.0	0.0	0.0	0.0	0.0	0.0	0.0	0.0	0.0	0.0	0.0	0.0	0.0	0.0	0.0	0.0	0.0	0.0	0.0	0.0	0.0	0.0	0.0	0.0	0.0	0.0	0.0	0.0
k__Bacteria|p__Firmicutes|c__Bacilli|o__Lactobacillales|f__Lactobacillaceae|g__Lactobacillus|s__Lactobacillus_brevis|t__Lactobacillus_brevis_unclassified	0.0	0.0	0.00367	0.0	0.0	0.0	0.0	0.0	0.0	0.0	0.0	0.0	0.0	0.0	0.0	0.0	0.0	0.0	0.0	0.0	0.0	0.0	0.0	0.0	0.0	0.0	0.0	0.0	0.0	0.0	0.0	0.0	0.0	0.0	0.0	0.0	0.0	0.0	0.0	0.0	0.0	0.0	0.0	0.0	0.0	0.0	0.0	0.0	0.0
k__Bacteria|p__Firmicutes|c__Bacilli|o__Lactobacillales|f__Lactobacillaceae|g__Lactobacillus|s__Lactobacillus_casei_paracasei	0.28538	0.0	0.0	0.0	0.0	0.0	0.0	0.0	0.0	0.0	0.0	0.0	0.0	0.0	0.0	0.0	0.00163	0.02582	0.00212	0.0	0.0	0.0	0.0	0.0	0.0	0.0	0.0	0.0	0.0	0.0	0.0	0.0	0.0	0.0	0.0	0.0	0.0	0.0	0.0	0.0	0.0	0.0	0.0	0.0	0.0	0.0	0.0	0.0	0.0
k__Bacteria|p__Firmicutes|c__Bacilli|o__Lactobacillales|f__Lactobacillaceae|g__Lactobacillus|s__Lactobacillus_casei_paracasei|t__Lactobacillus_casei_paracasei_unclassified	0.28538	0.0	0.0	0.0	0.0	0.0	0.0	0.0	0.0	0.0	0.0	0.0	0.0	0.0	0.0	0.0	0.00163	0.02582	0.00212	0.0	0.0	0.0	0.0	0.0	0.0	0.0	0.0	0.0	0.0	0.0	0.0	0.0	0.0	0.0	0.0	0.0	0.0	0.0	0.0	0.0	0.0	0.0	0.0	0.0	0.0	0.0	0.0	0.0	0.0
k__Bacteria|p__Firmicutes|c__Bacilli|o__Lactobacillales|f__Lactobacillaceae|g__Lactobacillus|s__Lactobacillus_crispatus	0.0	0.0	0.0	0.0	0.0	0.02589	0.35408	0.0	0.0	0.0	0.0	0.0	0.0	0.0	0.0	0.0	0.0	0.0	0.0	0.0	0.0	0.0	0.0	0.0	0.0	0.0	0.0	2.50105	0.0	0.0	0.0	0.0	0.0	0.0	0.0	0.0	0.0	0.0	0.0	0.0	0.0	0.0	0.0	0.0	0.0	0.46337	0.02069	0.0	0.0
k__Bacteria|p__Firmicutes|c__Bacilli|o__Lactobacillales|f__Lactobacillaceae|g__Lactobacillus|s__Lactobacillus_crispatus|t__Lactobacillus_crispatus_unclassified	0.0	0.0	0.0	0.0	0.0	0.02589	0.35408	0.0	0.0	0.0	0.0	0.0	0.0	0.0	0.0	0.0	0.0	0.0	0.0	0.0	0.0	0.0	0.0	0.0	0.0	0.0	0.0	2.50105	0.0	0.0	0.0	0.0	0.0	0.0	0.0	0.0	0.0	0.0	0.0	0.0	0.0	0.0	0.0	0.0	0.0	0.46337	0.02069	0.0	0.0
k__Bacteria|p__Firmicutes|c__Bacilli|o__Lactobacillales|f__Lactobacillaceae|g__Lactobacillus|s__Lactobacillus_curvatus	0.00706	0.0	0.0	0.0	0.0	0.0	0.0	0.0	0.0	0.0	0.0	0.0	0.0	0.0	0.0	0.0	0.0	0.0	0.0	0.0	0.0	0.0	0.0	0.0	0.0	0.0	0.0	0.0	0.0	0.0	0.0	0.0	0.0	0.0	0.0	0.0	0.0	0.0	0.0	0.0	0.0	0.0	0.0	0.0	0.0	0.0	0.0	0.0	0.0
k__Bacteria|p__Firmicutes|c__Bacilli|o__Lactobacillales|f__Lactobacillaceae|g__Lactobacillus|s__Lactobacillus_curvatus|t__GCF_000235705	0.00706	0.0	0.0	0.0	0.0	0.0	0.0	0.0	0.0	0.0	0.0	0.0	0.0	0.0	0.0	0.0	0.0	0.0	0.0	0.0	0.0	0.0	0.0	0.0	0.0	0.0	0.0	0.0	0.0	0.0	0.0	0.0	0.0	0.0	0.0	0.0	0.0	0.0	0.0	0.0	0.0	0.0	0.0	0.0	0.0	0.0	0.0	0.0	0.0
k__Bacteria|p__Firmicutes|c__Bacilli|o__Lactobacillales|f__Lactobacillaceae|g__Lactobacillus|s__Lactobacillus_delbrueckii	0.0	0.0	0.0	0.0	1.18142	0.0	0.0	0.0	0.0	0.11004	0.0	0.0	0.0	0.0	0.0	0.0	0.0	0.0	0.0	0.0	0.0	0.0	0.0	0.0	0.0	0.0	0.0	0.0	0.0	0.0	0.0	0.0	0.0	0.0	0.0	0.0	0.0	0.0	0.0	0.0	0.0	0.0	0.0	0.0	4.70656	0.0	0.0	0.0	0.0
k__Bacteria|p__Firmicutes|c__Bacilli|o__Lactobacillales|f__Lactobacillaceae|g__Lactobacillus|s__Lactobacillus_delbrueckii|t__Lactobacillus_delbrueckii_unclassified	0.0	0.0	0.0	0.0	1.18142	0.0	0.0	0.0	0.0	0.11004	0.0	0.0	0.0	0.0	0.0	0.0	0.0	0.0	0.0	0.0	0.0	0.0	0.0	0.0	0.0	0.0	0.0	0.0	0.0	0.0	0.0	0.0	0.0	0.0	0.0	0.0	0.0	0.0	0.0	0.0	0.0	0.0	0.0	0.0	4.70656	0.0	0.0	0.0	0.0
k__Bacteria|p__Firmicutes|c__Bacilli|o__Lactobacillales|f__Lactobacillaceae|g__Lactobacillus|s__Lactobacillus_fermentum	0.76818	0.0	0.0	0.09142	0.02285	0.14651	0.02306	1.84547	2.17547	0.78219	0.0	0.0	0.0	0.0	0.0	0.0	0.0	0.0115	1.22123	0.00018	0.0	0.0	0.05135	0.00085	0.0	0.0	0.0	2.03463	0.0075	0.0369	0.0	0.0	0.45912	0.0	0.0	0.0	0.0	0.0	0.0	0.01137	0.03069	0.0	0.0	0.0	14.01008	0.09008	0.03859	0.0	0.0
k__Bacteria|p__Firmicutes|c__Bacilli|o__Lactobacillales|f__Lactobacillaceae|g__Lactobacillus|s__Lactobacillus_fermentum|t__Lactobacillus_fermentum_unclassified	0.76818	0.0	0.0	0.09142	0.02285	0.14651	0.02306	1.84547	2.17547	0.78219	0.0	0.0	0.0	0.0	0.0	0.0	0.0	0.0115	1.22123	0.00018	0.0	0.0	0.05135	0.00085	0.0	0.0	0.0	2.03463	0.0075	0.0369	0.0	0.0	0.45912	0.0	0.0	0.0	0.0	0.0	0.0	0.01137	0.03069	0.0	0.0	0.0	14.01008	0.09008	0.03859	0.0	0.0
k__Bacteria|p__Firmicutes|c__Bacilli|o__Lactobacillales|f__Lactobacillaceae|g__Lactobacillus|s__Lactobacillus_gasseri	0.0	0.0	0.0	0.0036	0.0	0.02155	0.34196	0.2945	6.19149	0.0	0.0	0.10201	0.0	0.0	0.0	0.0	0.04914	0.05354	0.0	0.0	0.1005	0.37774	0.0	1.11115	0.0	0.0	0.0	0.6891	0.02793	0.37093	0.0	0.0817	0.18883	0.0	0.04925	0.07693	0.02479	0.0	0.0	0.04393	5.13851	0.0	0.0	0.0	0.0	0.26272	0.0	0.0	0.0
k__Bacteria|p__Firmicutes|c__Bacilli|o__Lactobacillales|f__Lactobacillaceae|g__Lactobacillus|s__Lactobacillus_gasseri|t__Lactobacillus_gasseri_unclassified	0.0	0.0	0.0	0.0036	0.0	0.02155	0.34196	0.2945	6.19149	0.0	0.0	0.10201	0.0	0.0	0.0	0.0	0.04914	0.05354	0.0	0.0	0.1005	0.37774	0.0	1.11115	0.0	0.0	0.0	0.6891	0.02793	0.37093	0.0	0.0817	0.18883	0.0	0.04925	0.07693	0.02479	0.0	0.0	0.04393	5.13851	0.0	0.0	0.0	0.0	0.26272	0.0	0.0	0.0
k__Bacteria|p__Firmicutes|c__Bacilli|o__Lactobacillales|f__Lactobacillaceae|g__Lactobacillus|s__Lactobacillus_helveticus	0.0175	0.0	0.0	0.0	0.0	0.0	0.0	0.0	0.0	0.0	0.0	0.0	0.0	0.0	0.0	0.0	0.0	0.0	0.0	0.0	0.0	0.0	0.0	0.0	0.0	0.0	0.0	0.0	0.0	0.0	0.0	0.0	0.0	0.0	0.0	0.0	0.0	0.0	0.0	0.0	0.0	0.0	0.0	0.0	0.0	0.0	0.0	0.0	0.0
k__Bacteria|p__Firmicutes|c__Bacilli|o__Lactobacillales|f__Lactobacillaceae|g__Lactobacillus|s__Lactobacillus_helveticus|t__Lactobacillus_helveticus_unclassified	0.0175	0.0	0.0	0.0	0.0	0.0	0.0	0.0	0.0	0.0	0.0	0.0	0.0	0.0	0.0	0.0	0.0	0.0	0.0	0.0	0.0	0.0	0.0	0.0	0.0	0.0	0.0	0.0	0.0	0.0	0.0	0.0	0.0	0.0	0.0	0.0	0.0	0.0	0.0	0.0	0.0	0.0	0.0	0.0	0.0	0.0	0.0	0.0	0.0
k__Bacteria|p__Firmicutes|c__Bacilli|o__Lactobacillales|f__Lactobacillaceae|g__Lactobacillus|s__Lactobacillus_iners	0.0	0.0	0.0	0.0	0.0	0.0	0.0	0.0	0.0	0.0	0.0	0.0	0.0	0.0	0.0	0.0	0.0	0.0	0.0	0.0	0.0	0.0	0.0	0.0	0.0	0.0	0.0	0.0	0.0	0.0	0.0	0.0	0.0	0.0	0.0	0.0	0.0	0.0	0.0	0.0	0.0	0.0	0.0	0.0	0.0	0.0	0.0	0.0	0.0
k__Bacteria|p__Firmicutes|c__Bacilli|o__Lactobacillales|f__Lactobacillaceae|g__Lactobacillus|s__Lactobacillus_iners|t__Lactobacillus_iners_unclassified	0.0	0.0	0.0	0.0	0.0	0.0	0.0	0.0	0.0	0.0	0.0	0.0	0.0	0.0	0.0	0.0	0.0	0.0	0.0	0.0	0.0	0.0	0.0	0.0	0.0	0.0	0.0	0.0	0.0	0.0	0.0	0.0	0.0	0.0	0.0	0.0	0.0	0.0	0.0	0.0	0.0	0.0	0.0	0.0	0.0	0.0	0.0	0.0	0.0
k__Bacteria|p__Firmicutes|c__Bacilli|o__Lactobacillales|f__Lactobacillaceae|g__Lactobacillus|s__Lactobacillus_johnsonii	0.0	0.0	0.0	0.0	0.0	0.0	0.0	0.0	0.0	0.0	0.0	0.0	0.0	0.0	0.0	0.0	0.0	0.0	0.0	0.0	0.00536	45.61098	0.0	0.0	0.0	0.0	0.0	0.0	0.0	0.0	0.0	0.0	0.0	0.0	0.0	0.0	0.0	2.47331	1.36986	0.0	0.0	0.0	0.0	0.0	0.0	0.18305	0.01119	0.0	0.0
k__Bacteria|p__Firmicutes|c__Bacilli|o__Lactobacillales|f__Lactobacillaceae|g__Lactobacillus|s__Lactobacillus_johnsonii|t__Lactobacillus_johnsonii_unclassified	0.0	0.0	0.0	0.0	0.0	0.0	0.0	0.0	0.0	0.0	0.0	0.0	0.0	0.0	0.0	0.0	0.0	0.0	0.0	0.0	0.00536	45.61098	0.0	0.0	0.0	0.0	0.0	0.0	0.0	0.0	0.0	0.0	0.0	0.0	0.0	0.0	0.0	2.47331	1.36986	0.0	0.0	0.0	0.0	0.0	0.0	0.18305	0.01119	0.0	0.0
k__Bacteria|p__Firmicutes|c__Bacilli|o__Lactobacillales|f__Lactobacillaceae|g__Lactobacillus|s__Lactobacillus_mucosae	6.24009	0.0	0.0	0.09482	0.0	0.0	0.0	0.0	0.0	0.0	0.0	0.0	0.0	0.0	0.0	0.0	0.05626	0.0	0.0	0.0	0.10097	0.01585	0.0	0.0	0.0	0.0	0.0	0.03325	0.0	0.0	0.0	0.02663	0.18483	0.0	0.0	0.0	0.15793	0.0	0.0051	0.0	0.0	0.0	0.0	0.0	0.0	0.78974	0.5926	0.0	0.0
k__Bacteria|p__Firmicutes|c__Bacilli|o__Lactobacillales|f__Lactobacillaceae|g__Lactobacillus|s__Lactobacillus_mucosae|t__GCF_000248095	6.24009	0.0	0.0	0.09482	0.0	0.0	0.0	0.0	0.0	0.0	0.0	0.0	0.0	0.0	0.0	0.0	0.05626	0.0	0.0	0.0	0.10097	0.01585	0.0	0.0	0.0	0.0	0.0	0.03325	0.0	0.0	0.0	0.02663	0.18483	0.0	0.0	0.0	0.15793	0.0	0.0051	0.0	0.0	0.0	0.0	0.0	0.0	0.78974	0.5926	0.0	0.0
k__Bacteria|p__Firmicutes|c__Bacilli|o__Lactobacillales|f__Lactobacillaceae|g__Lactobacillus|s__Lactobacillus_oris	0.0	0.0	0.0	0.0	0.0	0.01094	0.03773	0.0	0.0	0.0	0.0	0.02474	0.0	0.0	0.0	0.0	0.0	0.00127	0.0	0.0	0.0	0.0	0.0	0.0	0.0	0.0	0.0	0.28258	0.0	0.0	0.0	0.0	0.0	0.0	0.06175	0.01964	0.0914	0.0	0.0	0.0	0.0	0.0	0.0	0.0	0.0	0.15651	0.11115	0.0	0.0
k__Bacteria|p__Firmicutes|c__Bacilli|o__Lactobacillales|f__Lactobacillaceae|g__Lactobacillus|s__Lactobacillus_oris|t__Lactobacillus_oris_unclassified	0.0	0.0	0.0	0.0	0.0	0.01094	0.03773	0.0	0.0	0.0	0.0	0.02474	0.0	0.0	0.0	0.0	0.0	0.00127	0.0	0.0	0.0	0.0	0.0	0.0	0.0	0.0	0.0	0.28258	0.0	0.0	0.0	0.0	0.0	0.0	0.06175	0.01964	0.0914	0.0	0.0	0.0	0.0	0.0	0.0	0.0	0.0	0.15651	0.11115	0.0	0.0
k__Bacteria|p__Firmicutes|c__Bacilli|o__Lactobacillales|f__Lactobacillaceae|g__Lactobacillus|s__Lactobacillus_plantarum	0.0102	0.0	0.03058	0.02545	0.0	0.0945	0.0	0.0	0.0	0.0	0.0	0.0	0.0	0.0	0.0	0.0	0.0	0.05872	0.0	0.0	0.0	0.0	0.0	0.0	0.0	0.0	0.0	0.0	0.0	0.0	0.0	0.0	0.0	0.0	0.0	0.0	0.0	0.0	0.0	0.0	0.0	0.0	0.0	0.0	0.0	0.0	0.0	0.0	0.0
k__Bacteria|p__Firmicutes|c__Bacilli|o__Lactobacillales|f__Lactobacillaceae|g__Lactobacillus|s__Lactobacillus_plantarum|t__Lactobacillus_plantarum_unclassified	0.0102	0.0	0.03058	0.02545	0.0	0.0945	0.0	0.0	0.0	0.0	0.0	0.0	0.0	0.0	0.0	0.0	0.0	0.05872	0.0	0.0	0.0	0.0	0.0	0.0	0.0	0.0	0.0	0.0	0.0	0.0	0.0	0.0	0.0	0.0	0.0	0.0	0.0	0.0	0.0	0.0	0.0	0.0	0.0	0.0	0.0	0.0	0.0	0.0	0.0
k__Bacteria|p__Firmicutes|c__Bacilli|o__Lactobacillales|f__Lactobacillaceae|g__Lactobacillus|s__Lactobacillus_reuteri	0.0	0.0	0.0	0.0	2.14993	0.0	0.0	0.0	0.0	0.0	0.0	0.0	0.0	0.0	0.0	0.0	0.0	0.0	0.0	0.0	0.0	4.40967	3.30529	0.8418	0.0	0.0	0.0	0.0	0.0	0.0	0.0	0.0	0.0	0.0	0.0	0.0	0.0	0.0	0.0	0.01744	3.68071	0.0	0.0	0.0	0.0	0.0	0.0	0.0	0.0
k__Bacteria|p__Firmicutes|c__Bacilli|o__Lactobacillales|f__Lactobacillaceae|g__Lactobacillus|s__Lactobacillus_reuteri|t__Lactobacillus_reuteri_unclassified	0.0	0.0	0.0	0.0	2.14993	0.0	0.0	0.0	0.0	0.0	0.0	0.0	0.0	0.0	0.0	0.0	0.0	0.0	0.0	0.0	0.0	4.40967	3.30529	0.8418	0.0	0.0	0.0	0.0	0.0	0.0	0.0	0.0	0.0	0.0	0.0	0.0	0.0	0.0	0.0	0.01744	3.68071	0.0	0.0	0.0	0.0	0.0	0.0	0.0	0.0
k__Bacteria|p__Firmicutes|c__Bacilli|o__Lactobacillales|f__Lactobacillaceae|g__Lactobacillus|s__Lactobacillus_saerimneri	0.0	0.0	0.0	0.0	0.0	0.0	0.0	0.0	0.0	0.0	0.0	0.0	0.0	0.0	0.0	0.0	0.0	0.0	0.0	0.0	0.0	0.0	0.0	0.0	0.0	0.0	0.0	0.02079	0.0	0.0	0.0	0.0	0.0	0.0	0.0	0.0	0.0	0.0	0.0	0.0	0.0	0.0	0.0	0.0	0.0	0.0	0.0	0.0	0.0
k__Bacteria|p__Firmicutes|c__Bacilli|o__Lactobacillales|f__Lactobacillaceae|g__Lactobacillus|s__Lactobacillus_saerimneri|t__GCF_000317165	0.0	0.0	0.0	0.0	0.0	0.0	0.0	0.0	0.0	0.0	0.0	0.0	0.0	0.0	0.0	0.0	0.0	0.0	0.0	0.0	0.0	0.0	0.0	0.0	0.0	0.0	0.0	0.02079	0.0	0.0	0.0	0.0	0.0	0.0	0.0	0.0	0.0	0.0	0.0	0.0	0.0	0.0	0.0	0.0	0.0	0.0	0.0	0.0	0.0
k__Bacteria|p__Firmicutes|c__Bacilli|o__Lactobacillales|f__Lactobacillaceae|g__Lactobacillus|s__Lactobacillus_sakei	0.06255	0.0	0.0	0.0	0.0	0.0	0.0	0.0	0.0	0.0	0.0	0.0	0.0	0.0	0.0	0.0	0.0	0.0	0.0	0.0	0.0	0.0	0.0	0.0	0.0	0.0	0.0	0.0	0.0	0.0	0.0	0.0	0.0	0.0	0.0	0.0	0.0	0.0	0.0	0.0	0.0	0.0	0.0	0.0	0.0	0.0	0.0	0.0	0.0
k__Bacteria|p__Firmicutes|c__Bacilli|o__Lactobacillales|f__Lactobacillaceae|g__Lactobacillus|s__Lactobacillus_sakei|t__Lactobacillus_sakei_unclassified	0.06255	0.0	0.0	0.0	0.0	0.0	0.0	0.0	0.0	0.0	0.0	0.0	0.0	0.0	0.0	0.0	0.0	0.0	0.0	0.0	0.0	0.0	0.0	0.0	0.0	0.0	0.0	0.0	0.0	0.0	0.0	0.0	0.0	0.0	0.0	0.0	0.0	0.0	0.0	0.0	0.0	0.0	0.0	0.0	0.0	0.0	0.0	0.0	0.0
k__Bacteria|p__Firmicutes|c__Bacilli|o__Lactobacillales|f__Lactobacillaceae|g__Lactobacillus|s__Lactobacillus_salivarius	0.0	0.0	0.01373	0.51976	0.19299	1.96699	3.18563	0.0	0.0	2.29262	0.0	0.30772	0.0	0.0	0.69793	47.84142	0.38413	3.73738	0.0	0.0	0.07303	0.41853	0.0	0.0	0.0	0.0	0.0	7.66638	0.0	0.0	19.0664	0.10696	4.02859	0.0	0.14405	0.30312	6.79849	0.0	0.06912	0.0	0.0	0.04702	5.35859	0.0	0.0	4.88827	4.32921	0.85114	19.02361
k__Bacteria|p__Firmicutes|c__Bacilli|o__Lactobacillales|f__Lactobacillaceae|g__Lactobacillus|s__Lactobacillus_salivarius|t__Lactobacillus_salivarius_unclassified	0.0	0.0	0.01373	0.51976	0.19299	1.96699	3.18563	0.0	0.0	2.29262	0.0	0.30772	0.0	0.0	0.69793	47.84142	0.38413	3.73738	0.0	0.0	0.07303	0.41853	0.0	0.0	0.0	0.0	0.0	7.66638	0.0	0.0	19.0664	0.10696	4.02859	0.0	0.14405	0.30312	6.79849	0.0	0.06912	0.0	0.0	0.04702	5.35859	0.0	0.0	4.88827	4.32921	0.85114	19.02361
k__Bacteria|p__Firmicutes|c__Bacilli|o__Lactobacillales|f__Lactobacillaceae|g__Lactobacillus|s__Lactobacillus_sanfranciscensis	0.0	0.0	0.0	0.0	0.0	0.0	0.0	0.0	0.0	0.0	0.0	0.0	0.0	0.0	0.0	0.0	0.0	0.0	0.0	0.0	0.0	0.0	0.0	0.0	0.0	0.0	0.0	0.0	0.0	0.0	0.0	0.0	0.0	0.11842	0.0	0.0	0.0	0.0	0.0	0.0	0.0	0.0	0.0	0.0	0.0	0.0	0.0	0.02001	0.0
k__Bacteria|p__Firmicutes|c__Bacilli|o__Lactobacillales|f__Lactobacillaceae|g__Lactobacillus|s__Lactobacillus_sanfranciscensis|t__GCF_000225325	0.0	0.0	0.0	0.0	0.0	0.0	0.0	0.0	0.0	0.0	0.0	0.0	0.0	0.0	0.0	0.0	0.0	0.0	0.0	0.0	0.0	0.0	0.0	0.0	0.0	0.0	0.0	0.0	0.0	0.0	0.0	0.0	0.0	0.11842	0.0	0.0	0.0	0.0	0.0	0.0	0.0	0.0	0.0	0.0	0.0	0.0	0.0	0.02001	0.0
k__Bacteria|p__Firmicutes|c__Bacilli|o__Lactobacillales|f__Lactobacillaceae|g__Lactobacillus|s__Lactobacillus_sp_7_1_47FAA	0.0	0.0	0.0	0.0	0.0	0.0	0.0	0.0	0.0	0.0	0.0	0.0	0.0	0.0	0.0	0.0	0.0	0.0	0.0	0.0	0.0	0.0	0.0	0.0	0.0	0.0	0.0	0.0	0.0	0.0	0.0	0.0	0.0	0.0	0.0	0.0	0.0	0.0	0.0	0.0	0.0	0.0	0.0	0.0	0.0	0.0	0.0	0.0	0.0
k__Bacteria|p__Firmicutes|c__Bacilli|o__Lactobacillales|f__Lactobacillaceae|g__Lactobacillus|s__Lactobacillus_sp_7_1_47FAA|t__GCF_000227195	0.0	0.0	0.0	0.0	0.0	0.0	0.0	0.0	0.0	0.0	0.0	0.0	0.0	0.0	0.0	0.0	0.0	0.0	0.0	0.0	0.0	0.0	0.0	0.0	0.0	0.0	0.0	0.0	0.0	0.0	0.0	0.0	0.0	0.0	0.0	0.0	0.0	0.0	0.0	0.0	0.0	0.0	0.0	0.0	0.0	0.0	0.0	0.0	0.0
k__Bacteria|p__Firmicutes|c__Bacilli|o__Lactobacillales|f__Lactobacillaceae|g__Lactobacillus|s__Lactobacillus_vaginalis	0.0	0.0	0.0	0.0	0.0	0.1817	1.05699	0.0	0.0	0.0	0.0	13.7976	0.0	0.0	0.0	0.04577	0.0	0.00194	0.0	0.0	0.0	0.0	0.0	0.0	0.05223	0.0	0.0	3.37511	0.0	0.0	0.0184	0.0	0.0	0.01677	3.98548	0.32793	3.74592	0.0	0.0	0.0	0.0	0.0	0.00608	0.0	0.0	1.01765	0.32758	0.0	0.00052
k__Bacteria|p__Firmicutes|c__Bacilli|o__Lactobacillales|f__Lactobacillaceae|g__Lactobacillus|s__Lactobacillus_vaginalis|t__GCF_000159435	0.0	0.0	0.0	0.0	0.0	0.1817	1.05699	0.0	0.0	0.0	0.0	13.7976	0.0	0.0	0.0	0.04577	0.0	0.00194	0.0	0.0	0.0	0.0	0.0	0.0	0.05223	0.0	0.0	3.37511	0.0	0.0	0.0184	0.0	0.0	0.01677	3.98548	0.32793	3.74592	0.0	0.0	0.0	0.0	0.0	0.00608	0.0	0.0	1.01765	0.32758	0.0	0.00052
k__Bacteria|p__Firmicutes|c__Bacilli|o__Lactobacillales|f__Lactobacillaceae|g__Pediococcus	0.0	0.0	0.0	0.0	0.0	0.0	0.0	0.0	0.0	0.0	0.0	0.0	0.30499	0.0	0.0	0.0	0.0	0.0	0.0	0.0	0.0	0.0	0.0	0.0	0.0	0.0	0.0	0.0	0.0	0.0	0.0	0.0	0.0	0.0	0.00675	0.0	0.0	0.0	0.0	0.0	0.0	0.0	0.0	0.0	0.0	0.0	0.0	0.0	0.0
k__Bacteria|p__Firmicutes|c__Bacilli|o__Lactobacillales|f__Lactobacillaceae|g__Pediococcus|s__Pediococcus_acidilactici	0.0	0.0	0.0	0.0	0.0	0.0	0.0	0.0	0.0	0.0	0.0	0.0	0.30499	0.0	0.0	0.0	0.0	0.0	0.0	0.0	0.0	0.0	0.0	0.0	0.0	0.0	0.0	0.0	0.0	0.0	0.0	0.0	0.0	0.0	0.0012	0.0	0.0	0.0	0.0	0.0	0.0	0.0	0.0	0.0	0.0	0.0	0.0	0.0	0.0
k__Bacteria|p__Firmicutes|c__Bacilli|o__Lactobacillales|f__Lactobacillaceae|g__Pediococcus|s__Pediococcus_acidilactici|t__Pediococcus_acidilactici_unclassified	0.0	0.0	0.0	0.0	0.0	0.0	0.0	0.0	0.0	0.0	0.0	0.0	0.30499	0.0	0.0	0.0	0.0	0.0	0.0	0.0	0.0	0.0	0.0	0.0	0.0	0.0	0.0	0.0	0.0	0.0	0.0	0.0	0.0	0.0	0.0012	0.0	0.0	0.0	0.0	0.0	0.0	0.0	0.0	0.0	0.0	0.0	0.0	0.0	0.0
k__Bacteria|p__Firmicutes|c__Bacilli|o__Lactobacillales|f__Lactobacillaceae|g__Pediococcus|s__Pediococcus_lolii	0.0	0.0	0.0	0.0	0.0	0.0	0.0	0.0	0.0	0.0	0.0	0.0	0.0	0.0	0.0	0.0	0.0	0.0	0.0	0.0	0.0	0.0	0.0	0.0	0.0	0.0	0.0	0.0	0.0	0.0	0.0	0.0	0.0	0.0	0.0	0.0	0.0	0.0	0.0	0.0	0.0	0.0	0.0	0.0	0.0	0.0	0.0	0.0	0.0
k__Bacteria|p__Firmicutes|c__Bacilli|o__Lactobacillales|f__Lactobacillaceae|g__Pediococcus|s__Pediococcus_lolii|t__GCF_000319265	0.0	0.0	0.0	0.0	0.0	0.0	0.0	0.0	0.0	0.0	0.0	0.0	0.0	0.0	0.0	0.0	0.0	0.0	0.0	0.0	0.0	0.0	0.0	0.0	0.0	0.0	0.0	0.0	0.0	0.0	0.0	0.0	0.0	0.0	0.0	0.0	0.0	0.0	0.0	0.0	0.0	0.0	0.0	0.0	0.0	0.0	0.0	0.0	0.0
k__Bacteria|p__Firmicutes|c__Bacilli|o__Lactobacillales|f__Lactobacillaceae|g__Pediococcus|s__Pediococcus_unclassified	0.0	0.0	0.0	0.0	0.0	0.0	0.0	0.0	0.0	0.0	0.0	0.0	0.0	0.0	0.0	0.0	0.0	0.0	0.0	0.0	0.0	0.0	0.0	0.0	0.0	0.0	0.0	0.0	0.0	0.0	0.0	0.0	0.0	0.0	0.00556	0.0	0.0	0.0	0.0	0.0	0.0	0.0	0.0	0.0	0.0	0.0	0.0	0.0	0.0
k__Bacteria|p__Firmicutes|c__Bacilli|o__Lactobacillales|f__Leuconostocaceae	0.51751	0.0	0.0	0.02667	0.0	0.05897	0.0	0.00283	0.0	0.0	0.0	0.0	0.0	0.0	0.0	0.0	0.0	0.34016	0.0	0.0	0.00585	0.0	0.0	0.0	0.0	0.0	0.01598	0.0	0.0	0.0	0.0	0.0	0.0	0.0	0.0	0.0	0.0	0.0	0.0	0.0	0.0	0.0	0.0	0.0	0.0	0.0	0.0	0.0	0.0
k__Bacteria|p__Firmicutes|c__Bacilli|o__Lactobacillales|f__Leuconostocaceae|g__Fructobacillus	0.0	0.0	0.0	0.0	0.0	0.0	0.0	0.0	0.0	0.0	0.0	0.0	0.0	0.0	0.0	0.0	0.0	0.0	0.0	0.0	0.0	0.0	0.0	0.0	0.0	0.0	0.0	0.0	0.0	0.0	0.0	0.0	0.0	0.0	0.0	0.0	0.0	0.0	0.0	0.0	0.0	0.0	0.0	0.0	0.0	0.0	0.0	0.0	0.0
k__Bacteria|p__Firmicutes|c__Bacilli|o__Lactobacillales|f__Leuconostocaceae|g__Fructobacillus|s__Fructobacillus_fructosus	0.0	0.0	0.0	0.0	0.0	0.0	0.0	0.0	0.0	0.0	0.0	0.0	0.0	0.0	0.0	0.0	0.0	0.0	0.0	0.0	0.0	0.0	0.0	0.0	0.0	0.0	0.0	0.0	0.0	0.0	0.0	0.0	0.0	0.0	0.0	0.0	0.0	0.0	0.0	0.0	0.0	0.0	0.0	0.0	0.0	0.0	0.0	0.0	0.0
k__Bacteria|p__Firmicutes|c__Bacilli|o__Lactobacillales|f__Leuconostocaceae|g__Fructobacillus|s__Fructobacillus_fructosus|t__GCF_000185045	0.0	0.0	0.0	0.0	0.0	0.0	0.0	0.0	0.0	0.0	0.0	0.0	0.0	0.0	0.0	0.0	0.0	0.0	0.0	0.0	0.0	0.0	0.0	0.0	0.0	0.0	0.0	0.0	0.0	0.0	0.0	0.0	0.0	0.0	0.0	0.0	0.0	0.0	0.0	0.0	0.0	0.0	0.0	0.0	0.0	0.0	0.0	0.0	0.0
k__Bacteria|p__Firmicutes|c__Bacilli|o__Lactobacillales|f__Leuconostocaceae|g__Leuconostoc	0.5109	0.0	0.0	0.02667	0.0	0.05897	0.0	0.00283	0.0	0.0	0.0	0.0	0.0	0.0	0.0	0.0	0.0	0.33346	0.0	0.0	0.00585	0.0	0.0	0.0	0.0	0.0	0.01598	0.0	0.0	0.0	0.0	0.0	0.0	0.0	0.0	0.0	0.0	0.0	0.0	0.0	0.0	0.0	0.0	0.0	0.0	0.0	0.0	0.0	0.0
k__Bacteria|p__Firmicutes|c__Bacilli|o__Lactobacillales|f__Leuconostocaceae|g__Leuconostoc|s__Leuconostoc_citreum	0.48886	0.0	0.0	0.02577	0.0	0.0509	0.0	0.00283	0.0	0.0	0.0	0.0	0.0	0.0	0.0	0.0	0.0	0.2023	0.0	0.0	0.00486	0.0	0.0	0.0	0.0	0.0	0.01598	0.0	0.0	0.0	0.0	0.0	0.0	0.0	0.0	0.0	0.0	0.0	0.0	0.0	0.0	0.0	0.0	0.0	0.0	0.0	0.0	0.0	0.0
k__Bacteria|p__Firmicutes|c__Bacilli|o__Lactobacillales|f__Leuconostocaceae|g__Leuconostoc|s__Leuconostoc_citreum|t__Leuconostoc_citreum_unclassified	0.48886	0.0	0.0	0.02577	0.0	0.0509	0.0	0.00283	0.0	0.0	0.0	0.0	0.0	0.0	0.0	0.0	0.0	0.2023	0.0	0.0	0.00486	0.0	0.0	0.0	0.0	0.0	0.01598	0.0	0.0	0.0	0.0	0.0	0.0	0.0	0.0	0.0	0.0	0.0	0.0	0.0	0.0	0.0	0.0	0.0	0.0	0.0	0.0	0.0	0.0
k__Bacteria|p__Firmicutes|c__Bacilli|o__Lactobacillales|f__Leuconostocaceae|g__Leuconostoc|s__Leuconostoc_gasicomitatum	0.00815	0.0	0.0	0.0	0.0	0.0	0.0	0.0	0.0	0.0	0.0	0.0	0.0	0.0	0.0	0.0	0.0	0.0	0.0	0.0	0.0	0.0	0.0	0.0	0.0	0.0	0.0	0.0	0.0	0.0	0.0	0.0	0.0	0.0	0.0	0.0	0.0	0.0	0.0	0.0	0.0	0.0	0.0	0.0	0.0	0.0	0.0	0.0	0.0
k__Bacteria|p__Firmicutes|c__Bacilli|o__Lactobacillales|f__Leuconostocaceae|g__Leuconostoc|s__Leuconostoc_gasicomitatum|t__GCF_000196855	0.00815	0.0	0.0	0.0	0.0	0.0	0.0	0.0	0.0	0.0	0.0	0.0	0.0	0.0	0.0	0.0	0.0	0.0	0.0	0.0	0.0	0.0	0.0	0.0	0.0	0.0	0.0	0.0	0.0	0.0	0.0	0.0	0.0	0.0	0.0	0.0	0.0	0.0	0.0	0.0	0.0	0.0	0.0	0.0	0.0	0.0	0.0	0.0	0.0
k__Bacteria|p__Firmicutes|c__Bacilli|o__Lactobacillales|f__Leuconostocaceae|g__Leuconostoc|s__Leuconostoc_gelidum	0.01389	0.0	0.0	0.0	0.0	0.0	0.0	0.0	0.0	0.0	0.0	0.0	0.0	0.0	0.0	0.0	0.0	0.0	0.0	0.0	0.0	0.0	0.0	0.0	0.0	0.0	0.0	0.0	0.0	0.0	0.0	0.0	0.0	0.0	0.0	0.0	0.0	0.0	0.0	0.0	0.0	0.0	0.0	0.0	0.0	0.0	0.0	0.0	0.0
k__Bacteria|p__Firmicutes|c__Bacilli|o__Lactobacillales|f__Leuconostocaceae|g__Leuconostoc|s__Leuconostoc_gelidum|t__Leuconostoc_gelidum_unclassified	0.01389	0.0	0.0	0.0	0.0	0.0	0.0	0.0	0.0	0.0	0.0	0.0	0.0	0.0	0.0	0.0	0.0	0.0	0.0	0.0	0.0	0.0	0.0	0.0	0.0	0.0	0.0	0.0	0.0	0.0	0.0	0.0	0.0	0.0	0.0	0.0	0.0	0.0	0.0	0.0	0.0	0.0	0.0	0.0	0.0	0.0	0.0	0.0	0.0
k__Bacteria|p__Firmicutes|c__Bacilli|o__Lactobacillales|f__Leuconostocaceae|g__Leuconostoc|s__Leuconostoc_lactis	0.0	0.0	0.0	0.0	0.0	0.0	0.0	0.0	0.0	0.0	0.0	0.0	0.0	0.0	0.0	0.0	0.0	0.0	0.0	0.0	0.0	0.0	0.0	0.0	0.0	0.0	0.0	0.0	0.0	0.0	0.0	0.0	0.0	0.0	0.0	0.0	0.0	0.0	0.0	0.0	0.0	0.0	0.0	0.0	0.0	0.0	0.0	0.0	0.0
k__Bacteria|p__Firmicutes|c__Bacilli|o__Lactobacillales|f__Leuconostocaceae|g__Leuconostoc|s__Leuconostoc_lactis|t__Leuconostoc_lactis_unclassified	0.0	0.0	0.0	0.0	0.0	0.0	0.0	0.0	0.0	0.0	0.0	0.0	0.0	0.0	0.0	0.0	0.0	0.0	0.0	0.0	0.0	0.0	0.0	0.0	0.0	0.0	0.0	0.0	0.0	0.0	0.0	0.0	0.0	0.0	0.0	0.0	0.0	0.0	0.0	0.0	0.0	0.0	0.0	0.0	0.0	0.0	0.0	0.0	0.0
k__Bacteria|p__Firmicutes|c__Bacilli|o__Lactobacillales|f__Leuconostocaceae|g__Leuconostoc|s__Leuconostoc_mesenteroides	0.0	0.0	0.0	0.0	0.0	0.0	0.0	0.0	0.0	0.0	0.0	0.0	0.0	0.0	0.0	0.0	0.0	0.0	0.0	0.0	0.00099	0.0	0.0	0.0	0.0	0.0	0.0	0.0	0.0	0.0	0.0	0.0	0.0	0.0	0.0	0.0	0.0	0.0	0.0	0.0	0.0	0.0	0.0	0.0	0.0	0.0	0.0	0.0	0.0
k__Bacteria|p__Firmicutes|c__Bacilli|o__Lactobacillales|f__Leuconostocaceae|g__Leuconostoc|s__Leuconostoc_mesenteroides|t__Leuconostoc_mesenteroides_unclassified	0.0	0.0	0.0	0.0	0.0	0.0	0.0	0.0	0.0	0.0	0.0	0.0	0.0	0.0	0.0	0.0	0.0	0.0	0.0	0.0	0.00099	0.0	0.0	0.0	0.0	0.0	0.0	0.0	0.0	0.0	0.0	0.0	0.0	0.0	0.0	0.0	0.0	0.0	0.0	0.0	0.0	0.0	0.0	0.0	0.0	0.0	0.0	0.0	0.0
k__Bacteria|p__Firmicutes|c__Bacilli|o__Lactobacillales|f__Leuconostocaceae|g__Leuconostoc|s__Leuconostoc_pseudomesenteroides	0.0	0.0	0.0	0.0009	0.0	0.00807	0.0	0.0	0.0	0.0	0.0	0.0	0.0	0.0	0.0	0.0	0.0	0.13116	0.0	0.0	0.0	0.0	0.0	0.0	0.0	0.0	0.0	0.0	0.0	0.0	0.0	0.0	0.0	0.0	0.0	0.0	0.0	0.0	0.0	0.0	0.0	0.0	0.0	0.0	0.0	0.0	0.0	0.0	0.0
k__Bacteria|p__Firmicutes|c__Bacilli|o__Lactobacillales|f__Leuconostocaceae|g__Leuconostoc|s__Leuconostoc_pseudomesenteroides|t__Leuconostoc_pseudomesenteroides_unclassified	0.0	0.0	0.0	0.0009	0.0	0.00807	0.0	0.0	0.0	0.0	0.0	0.0	0.0	0.0	0.0	0.0	0.0	0.13116	0.0	0.0	0.0	0.0	0.0	0.0	0.0	0.0	0.0	0.0	0.0	0.0	0.0	0.0	0.0	0.0	0.0	0.0	0.0	0.0	0.0	0.0	0.0	0.0	0.0	0.0	0.0	0.0	0.0	0.0	0.0
k__Bacteria|p__Firmicutes|c__Bacilli|o__Lactobacillales|f__Leuconostocaceae|g__Leuconostoc|s__Leuconostoc_unclassified	0.0	0.0	0.0	0.0	0.0	0.0	0.0	0.0	0.0	0.0	0.0	0.0	0.0	0.0	0.0	0.0	0.0	0.0	0.0	0.0	0.0	0.0	0.0	0.0	0.0	0.0	0.0	0.0	0.0	0.0	0.0	0.0	0.0	0.0	0.0	0.0	0.0	0.0	0.0	0.0	0.0	0.0	0.0	0.0	0.0	0.0	0.0	0.0	0.0
k__Bacteria|p__Firmicutes|c__Bacilli|o__Lactobacillales|f__Leuconostocaceae|g__Weissella	0.00661	0.0	0.0	0.0	0.0	0.0	0.0	0.0	0.0	0.0	0.0	0.0	0.0	0.0	0.0	0.0	0.0	0.0067	0.0	0.0	0.0	0.0	0.0	0.0	0.0	0.0	0.0	0.0	0.0	0.0	0.0	0.0	0.0	0.0	0.0	0.0	0.0	0.0	0.0	0.0	0.0	0.0	0.0	0.0	0.0	0.0	0.0	0.0	0.0
k__Bacteria|p__Firmicutes|c__Bacilli|o__Lactobacillales|f__Leuconostocaceae|g__Weissella|s__Weissella_cibaria	0.0	0.0	0.0	0.0	0.0	0.0	0.0	0.0	0.0	0.0	0.0	0.0	0.0	0.0	0.0	0.0	0.0	0.0	0.0	0.0	0.0	0.0	0.0	0.0	0.0	0.0	0.0	0.0	0.0	0.0	0.0	0.0	0.0	0.0	0.0	0.0	0.0	0.0	0.0	0.0	0.0	0.0	0.0	0.0	0.0	0.0	0.0	0.0	0.0
k__Bacteria|p__Firmicutes|c__Bacilli|o__Lactobacillales|f__Leuconostocaceae|g__Weissella|s__Weissella_cibaria|t__GCF_000193635	0.0	0.0	0.0	0.0	0.0	0.0	0.0	0.0	0.0	0.0	0.0	0.0	0.0	0.0	0.0	0.0	0.0	0.0	0.0	0.0	0.0	0.0	0.0	0.0	0.0	0.0	0.0	0.0	0.0	0.0	0.0	0.0	0.0	0.0	0.0	0.0	0.0	0.0	0.0	0.0	0.0	0.0	0.0	0.0	0.0	0.0	0.0	0.0	0.0
k__Bacteria|p__Firmicutes|c__Bacilli|o__Lactobacillales|f__Leuconostocaceae|g__Weissella|s__Weissella_confusa	0.0	0.0	0.0	0.0	0.0	0.0	0.0	0.0	0.0	0.0	0.0	0.0	0.0	0.0	0.0	0.0	0.0	0.0067	0.0	0.0	0.0	0.0	0.0	0.0	0.0	0.0	0.0	0.0	0.0	0.0	0.0	0.0	0.0	0.0	0.0	0.0	0.0	0.0	0.0	0.0	0.0	0.0	0.0	0.0	0.0	0.0	0.0	0.0	0.0
k__Bacteria|p__Firmicutes|c__Bacilli|o__Lactobacillales|f__Leuconostocaceae|g__Weissella|s__Weissella_confusa|t__GCF_000239955	0.0	0.0	0.0	0.0	0.0	0.0	0.0	0.0	0.0	0.0	0.0	0.0	0.0	0.0	0.0	0.0	0.0	0.0067	0.0	0.0	0.0	0.0	0.0	0.0	0.0	0.0	0.0	0.0	0.0	0.0	0.0	0.0	0.0	0.0	0.0	0.0	0.0	0.0	0.0	0.0	0.0	0.0	0.0	0.0	0.0	0.0	0.0	0.0	0.0
k__Bacteria|p__Firmicutes|c__Bacilli|o__Lactobacillales|f__Leuconostocaceae|g__Weissella|s__Weissella_paramesenteroides	0.00661	0.0	0.0	0.0	0.0	0.0	0.0	0.0	0.0	0.0	0.0	0.0	0.0	0.0	0.0	0.0	0.0	0.0	0.0	0.0	0.0	0.0	0.0	0.0	0.0	0.0	0.0	0.0	0.0	0.0	0.0	0.0	0.0	0.0	0.0	0.0	0.0	0.0	0.0	0.0	0.0	0.0	0.0	0.0	0.0	0.0	0.0	0.0	0.0
k__Bacteria|p__Firmicutes|c__Bacilli|o__Lactobacillales|f__Leuconostocaceae|g__Weissella|s__Weissella_paramesenteroides|t__GCF_000160575	0.00661	0.0	0.0	0.0	0.0	0.0	0.0	0.0	0.0	0.0	0.0	0.0	0.0	0.0	0.0	0.0	0.0	0.0	0.0	0.0	0.0	0.0	0.0	0.0	0.0	0.0	0.0	0.0	0.0	0.0	0.0	0.0	0.0	0.0	0.0	0.0	0.0	0.0	0.0	0.0	0.0	0.0	0.0	0.0	0.0	0.0	0.0	0.0	0.0
k__Bacteria|p__Firmicutes|c__Bacilli|o__Lactobacillales|f__Leuconostocaceae|g__Weissella|s__Weissella_unclassified	0.0	0.0	0.0	0.0	0.0	0.0	0.0	0.0	0.0	0.0	0.0	0.0	0.0	0.0	0.0	0.0	0.0	0.0	0.0	0.0	0.0	0.0	0.0	0.0	0.0	0.0	0.0	0.0	0.0	0.0	0.0	0.0	0.0	0.0	0.0	0.0	0.0	0.0	0.0	0.0	0.0	0.0	0.0	0.0	0.0	0.0	0.0	0.0	0.0
k__Bacteria|p__Firmicutes|c__Bacilli|o__Lactobacillales|f__Streptococcaceae	0.0	2.60928	0.08448	2.311	0.35397	1.14053	1.53015	7.22319	0.17977	1.95622	0.13606	3.85801	4.0184	5.92344	0.17887	3.89442	0.34481	0.91344	5.47021	0.89991	0.71653	0.17653	0.01084	0.07703	0.60885	0.05024	0.40311	6.27094	0.0226	0.22116	3.78372	0.32236	6.84416	0.03235	0.71299	0.06526	2.33669	0.03004	0.71907	0.12761	0.09077	2.07599	1.60423	0.0332	0.32934	11.3413	11.44597	4.36597	4.74301
k__Bacteria|p__Firmicutes|c__Bacilli|o__Lactobacillales|f__Streptococcaceae|g__Lactococcus	0.0	0.0	0.0	0.0	0.0	0.0	0.0	0.0	0.0	0.0	0.0	0.0	0.0	0.0	0.0	0.0	0.0	0.0	0.0	0.0	0.0	0.0	0.0	0.0	0.0	0.0	0.0	0.0	0.0	0.0	0.0	0.0	0.08757	0.0	0.0	0.0	0.0	0.0	0.0	0.0	0.0	0.0	0.0	0.0	0.0	0.0	0.0	0.0	0.0
k__Bacteria|p__Firmicutes|c__Bacilli|o__Lactobacillales|f__Streptococcaceae|g__Lactococcus|s__Lactococcus_lactis	0.0	0.0	0.0	0.0	0.0	0.0	0.0	0.0	0.0	0.0	0.0	0.0	0.0	0.0	0.0	0.0	0.0	0.0	0.0	0.0	0.0	0.0	0.0	0.0	0.0	0.0	0.0	0.0	0.0	0.0	0.0	0.0	0.08757	0.0	0.0	0.0	0.0	0.0	0.0	0.0	0.0	0.0	0.0	0.0	0.0	0.0	0.0	0.0	0.0
k__Bacteria|p__Firmicutes|c__Bacilli|o__Lactobacillales|f__Streptococcaceae|g__Lactococcus|s__Lactococcus_lactis|t__Lactococcus_lactis_unclassified	0.0	0.0	0.0	0.0	0.0	0.0	0.0	0.0	0.0	0.0	0.0	0.0	0.0	0.0	0.0	0.0	0.0	0.0	0.0	0.0	0.0	0.0	0.0	0.0	0.0	0.0	0.0	0.0	0.0	0.0	0.0	0.0	0.08757	0.0	0.0	0.0	0.0	0.0	0.0	0.0	0.0	0.0	0.0	0.0	0.0	0.0	0.0	0.0	0.0
k__Bacteria|p__Firmicutes|c__Bacilli|o__Lactobacillales|f__Streptococcaceae|g__Streptococcus	0.0	2.60928	0.08448	2.311	0.35397	1.14053	1.53015	7.22319	0.17977	1.95622	0.13606	3.85801	4.0184	5.92344	0.17887	3.89442	0.34481	0.91344	5.47021	0.89991	0.71653	0.17653	0.01084	0.07703	0.60885	0.05024	0.40311	6.27094	0.0226	0.22116	3.78372	0.32236	6.75659	0.03235	0.71299	0.06526	2.33669	0.03004	0.71907	0.12761	0.09077	2.07599	1.60423	0.0332	0.32934	11.3413	11.44597	4.36597	4.74301
k__Bacteria|p__Firmicutes|c__Bacilli|o__Lactobacillales|f__Streptococcaceae|g__Streptococcus|s__Streptococcus_anginosus	0.0	0.05303	0.0	0.0	0.03047	0.09768	0.05035	0.11798	0.0	0.20174	0.0	0.06949	0.01827	0.43375	0.0	0.26443	0.0	0.0	0.0	0.00552	0.0	0.0	0.0	0.0	0.0	0.0	0.0	0.03824	0.0	0.0	0.50299	0.0	0.03442	0.0	0.04406	0.0	0.17504	0.0	0.00426	0.00718	0.00137	0.0	0.23162	0.0	0.00032	0.40105	0.72721	0.0	0.13207
k__Bacteria|p__Firmicutes|c__Bacilli|o__Lactobacillales|f__Streptococcaceae|g__Streptococcus|s__Streptococcus_anginosus|t__Streptococcus_anginosus_unclassified	0.0	0.05303	0.0	0.0	0.03047	0.09768	0.05035	0.11798	0.0	0.20174	0.0	0.06949	0.01827	0.43375	0.0	0.26443	0.0	0.0	0.0	0.00552	0.0	0.0	0.0	0.0	0.0	0.0	0.0	0.03824	0.0	0.0	0.50299	0.0	0.03442	0.0	0.04406	0.0	0.17504	0.0	0.00426	0.00718	0.00137	0.0	0.23162	0.0	0.00032	0.40105	0.72721	0.0	0.13207
k__Bacteria|p__Firmicutes|c__Bacilli|o__Lactobacillales|f__Streptococcaceae|g__Streptococcus|s__Streptococcus_australis	0.0	0.09254	0.00054	0.0092	0.0	0.00502	0.0026	0.0	0.0	0.0	0.0169	0.01661	0.0	0.0	0.02752	0.10884	0.0	0.0	0.04014	0.0	0.0	0.0	0.0	0.0	0.03625	0.0	0.01187	0.0	0.0	0.0	0.10197	0.0	0.0	0.00357	0.0	0.0	0.0	0.0	0.0	0.0	0.0	0.02257	0.0212	0.0	0.00534	0.0	0.0	0.03266	0.03273
k__Bacteria|p__Firmicutes|c__Bacilli|o__Lactobacillales|f__Streptococcaceae|g__Streptococcus|s__Streptococcus_australis|t__Streptococcus_australis_unclassified	0.0	0.09254	0.00054	0.0092	0.0	0.00502	0.0026	0.0	0.0	0.0	0.0169	0.01661	0.0	0.0	0.02752	0.10884	0.0	0.0	0.04014	0.0	0.0	0.0	0.0	0.0	0.03625	0.0	0.01187	0.0	0.0	0.0	0.10197	0.0	0.0	0.00357	0.0	0.0	0.0	0.0	0.0	0.0	0.0	0.02257	0.0212	0.0	0.00534	0.0	0.0	0.03266	0.03273
k__Bacteria|p__Firmicutes|c__Bacilli|o__Lactobacillales|f__Streptococcaceae|g__Streptococcus|s__Streptococcus_constellatus	0.0	0.0	0.0	0.0	0.0	0.0	0.0	0.0	0.0	0.0	0.0	0.0	0.0	0.0	0.0	0.0	0.0	0.0	0.0	0.00037	0.0	0.0	0.0	0.0	0.0	0.0	0.0	0.0	0.0	0.0	0.0	0.0	0.0	0.0	0.0	0.0	0.0	0.0	0.0	0.0	0.0	0.0	0.0	0.0	0.0	0.0	0.0	0.0	0.0
k__Bacteria|p__Firmicutes|c__Bacilli|o__Lactobacillales|f__Streptococcaceae|g__Streptococcus|s__Streptococcus_constellatus|t__Streptococcus_constellatus_unclassified	0.0	0.0	0.0	0.0	0.0	0.0	0.0	0.0	0.0	0.0	0.0	0.0	0.0	0.0	0.0	0.0	0.0	0.0	0.0	0.00037	0.0	0.0	0.0	0.0	0.0	0.0	0.0	0.0	0.0	0.0	0.0	0.0	0.0	0.0	0.0	0.0	0.0	0.0	0.0	0.0	0.0	0.0	0.0	0.0	0.0	0.0	0.0	0.0	0.0
k__Bacteria|p__Firmicutes|c__Bacilli|o__Lactobacillales|f__Streptococcaceae|g__Streptococcus|s__Streptococcus_cristatus	0.0	0.0	0.0	0.01912	0.0	0.04081	0.1341	0.0	0.0	0.0	0.0	0.0008	0.0	0.0	0.0	0.00181	0.0	0.0	0.0	0.0	0.0	0.0	0.0	0.0	0.00166	0.0	0.0	0.0	0.0	0.0	0.0	0.0	0.15024	0.0	0.0	0.0	0.0	0.0	0.0	0.0	0.0	0.0	0.0	0.0	0.0	0.0	0.0	0.0	0.0
k__Bacteria|p__Firmicutes|c__Bacilli|o__Lactobacillales|f__Streptococcaceae|g__Streptococcus|s__Streptococcus_cristatus|t__Streptococcus_cristatus_unclassified	0.0	0.0	0.0	0.01912	0.0	0.04081	0.1341	0.0	0.0	0.0	0.0	0.0008	0.0	0.0	0.0	0.00181	0.0	0.0	0.0	0.0	0.0	0.0	0.0	0.0	0.00166	0.0	0.0	0.0	0.0	0.0	0.0	0.0	0.15024	0.0	0.0	0.0	0.0	0.0	0.0	0.0	0.0	0.0	0.0	0.0	0.0	0.0	0.0	0.0	0.0
k__Bacteria|p__Firmicutes|c__Bacilli|o__Lactobacillales|f__Streptococcaceae|g__Streptococcus|s__Streptococcus_gallolyticus	0.0	0.0	0.0	0.0	0.0	0.0	0.0	0.0	0.0	0.0	0.0	0.0	0.0	0.0	0.0	0.0	0.0	0.0	0.0	0.0	0.0	0.0	0.0	0.0	0.0	0.0	0.0	0.0	0.0	0.0	0.0	0.0	0.0	0.0	0.0	0.0	0.0	0.0	0.0	0.0	0.0	0.0	0.0	0.0	0.0	0.0	0.0	0.0	0.0
k__Bacteria|p__Firmicutes|c__Bacilli|o__Lactobacillales|f__Streptococcaceae|g__Streptococcus|s__Streptococcus_gallolyticus|t__Streptococcus_gallolyticus_unclassified	0.0	0.0	0.0	0.0	0.0	0.0	0.0	0.0	0.0	0.0	0.0	0.0	0.0	0.0	0.0	0.0	0.0	0.0	0.0	0.0	0.0	0.0	0.0	0.0	0.0	0.0	0.0	0.0	0.0	0.0	0.0	0.0	0.0	0.0	0.0	0.0	0.0	0.0	0.0	0.0	0.0	0.0	0.0	0.0	0.0	0.0	0.0	0.0	0.0
k__Bacteria|p__Firmicutes|c__Bacilli|o__Lactobacillales|f__Streptococcaceae|g__Streptococcus|s__Streptococcus_gordonii	0.0	0.13848	0.0	0.1456	0.0	0.00142	0.08709	0.0	0.0	0.04089	0.0	0.01092	0.0	0.05051	0.0	0.0814	0.00858	0.0	0.0	0.0	0.0	0.0	0.0	0.0	0.00147	0.0	0.0	0.00733	0.0	0.0	0.03509	0.0551	0.0507	0.0	0.0	0.0	0.0	0.0	0.0	0.0	0.0	0.00249	0.05346	0.0	0.0	0.05735	0.08064	0.02506	0.10374
k__Bacteria|p__Firmicutes|c__Bacilli|o__Lactobacillales|f__Streptococcaceae|g__Streptococcus|s__Streptococcus_gordonii|t__GCF_000017005	0.0	0.13848	0.0	0.1456	0.0	0.00142	0.08709	0.0	0.0	0.04089	0.0	0.01092	0.0	0.05051	0.0	0.0814	0.00858	0.0	0.0	0.0	0.0	0.0	0.0	0.0	0.00147	0.0	0.0	0.00733	0.0	0.0	0.03509	0.0551	0.0507	0.0	0.0	0.0	0.0	0.0	0.0	0.0	0.0	0.00249	0.05346	0.0	0.0	0.05735	0.08064	0.02506	0.10374
k__Bacteria|p__Firmicutes|c__Bacilli|o__Lactobacillales|f__Streptococcaceae|g__Streptococcus|s__Streptococcus_infantarius	0.0	0.0	0.0	0.0	0.0	0.0	0.0	0.0	0.0	0.0	0.0	0.0	0.0	3.34174	0.0	0.0	0.0	0.0	0.0	0.0	0.0	0.0	0.0	0.0	0.0	0.0	0.0	0.0	0.0	0.0	0.0	0.0	0.0	0.0	0.0	0.0	0.0	0.0	0.0	0.0	0.0	0.0	0.0	0.0	0.00946	0.09748	0.02623	0.0	0.0
k__Bacteria|p__Firmicutes|c__Bacilli|o__Lactobacillales|f__Streptococcaceae|g__Streptococcus|s__Streptococcus_infantarius|t__Streptococcus_infantarius_unclassified	0.0	0.0	0.0	0.0	0.0	0.0	0.0	0.0	0.0	0.0	0.0	0.0	0.0	3.34174	0.0	0.0	0.0	0.0	0.0	0.0	0.0	0.0	0.0	0.0	0.0	0.0	0.0	0.0	0.0	0.0	0.0	0.0	0.0	0.0	0.0	0.0	0.0	0.0	0.0	0.0	0.0	0.0	0.0	0.0	0.00946	0.09748	0.02623	0.0	0.0
k__Bacteria|p__Firmicutes|c__Bacilli|o__Lactobacillales|f__Streptococcaceae|g__Streptococcus|s__Streptococcus_infantis	0.0	0.00559	0.0	0.0354	0.0	0.01981	0.00761	0.01819	0.0	0.02536	0.0	0.00412	0.0	0.0	0.00465	0.02769	0.00706	0.04706	0.00289	0.0	0.0	0.0	0.0	0.0	0.02287	0.0	0.0	0.0	0.0	0.0	0.01556	0.05443	0.0	0.0	0.0	0.0	0.0	0.0	0.0	0.0	0.0	0.00804	0.00761	0.0	0.00114	0.0	0.0	0.0054	0.00991
k__Bacteria|p__Firmicutes|c__Bacilli|o__Lactobacillales|f__Streptococcaceae|g__Streptococcus|s__Streptococcus_infantis|t__Streptococcus_infantis_unclassified	0.0	0.00559	0.0	0.0354	0.0	0.01981	0.00761	0.01819	0.0	0.02536	0.0	0.00412	0.0	0.0	0.00465	0.02769	0.00706	0.04706	0.00289	0.0	0.0	0.0	0.0	0.0	0.02287	0.0	0.0	0.0	0.0	0.0	0.01556	0.05443	0.0	0.0	0.0	0.0	0.0	0.0	0.0	0.0	0.0	0.00804	0.00761	0.0	0.00114	0.0	0.0	0.0054	0.00991
k__Bacteria|p__Firmicutes|c__Bacilli|o__Lactobacillales|f__Streptococcaceae|g__Streptococcus|s__Streptococcus_intermedius	0.0	0.0	0.0	0.0	0.0	0.0	0.0	0.0	0.0	0.0	0.0	0.0	0.0	0.0	0.0	0.0	0.0	0.0	0.0	0.0	0.0	0.0	0.0	0.0	0.0	0.0	0.0	0.0	0.0	0.0	0.00222	0.0	0.0	0.0	0.0	0.0	0.0	0.0	0.0	0.0	0.0	0.0	0.0	0.0	0.0	0.00584	0.0079	0.0	0.0
k__Bacteria|p__Firmicutes|c__Bacilli|o__Lactobacillales|f__Streptococcaceae|g__Streptococcus|s__Streptococcus_intermedius|t__Streptococcus_intermedius_unclassified	0.0	0.0	0.0	0.0	0.0	0.0	0.0	0.0	0.0	0.0	0.0	0.0	0.0	0.0	0.0	0.0	0.0	0.0	0.0	0.0	0.0	0.0	0.0	0.0	0.0	0.0	0.0	0.0	0.0	0.0	0.00222	0.0	0.0	0.0	0.0	0.0	0.0	0.0	0.0	0.0	0.0	0.0	0.0	0.0	0.0	0.00584	0.0079	0.0	0.0
k__Bacteria|p__Firmicutes|c__Bacilli|o__Lactobacillales|f__Streptococcaceae|g__Streptococcus|s__Streptococcus_lutetiensis	0.0	0.0	0.0	0.0	0.0	0.0	0.0	0.0	0.0	0.0	0.0	0.0	0.0	0.00483	0.0	0.0	0.0	0.0	0.0	0.0	0.0	0.0	0.0	0.0	0.0	0.0	0.0	0.0	0.0	0.0	0.0	0.0	0.0	0.0	0.0	0.0	0.0	0.0	0.0	0.0	0.0	0.0	0.0	0.0	0.02936	0.0	0.0	0.0	0.0
k__Bacteria|p__Firmicutes|c__Bacilli|o__Lactobacillales|f__Streptococcaceae|g__Streptococcus|s__Streptococcus_lutetiensis|t__GCF_000441535	0.0	0.0	0.0	0.0	0.0	0.0	0.0	0.0	0.0	0.0	0.0	0.0	0.0	0.00483	0.0	0.0	0.0	0.0	0.0	0.0	0.0	0.0	0.0	0.0	0.0	0.0	0.0	0.0	0.0	0.0	0.0	0.0	0.0	0.0	0.0	0.0	0.0	0.0	0.0	0.0	0.0	0.0	0.0	0.0	0.02936	0.0	0.0	0.0	0.0
k__Bacteria|p__Firmicutes|c__Bacilli|o__Lactobacillales|f__Streptococcaceae|g__Streptococcus|s__Streptococcus_macedonicus	0.0	0.0	0.0	0.0	0.0	0.0	0.0	0.0	0.0	0.10078	0.0	0.0	0.0	0.0	0.0	0.0	0.0	0.0	0.0	0.0	0.0	0.0	0.0	0.0	0.0	0.0	0.0	0.0	0.0	0.0	0.0	0.0	0.0	0.0	0.0	0.0	0.0	0.0	0.0	0.0	0.0	0.0	0.0	0.0	0.0	0.00209	0.0	0.0	0.0
k__Bacteria|p__Firmicutes|c__Bacilli|o__Lactobacillales|f__Streptococcaceae|g__Streptococcus|s__Streptococcus_macedonicus|t__GCF_000283635	0.0	0.0	0.0	0.0	0.0	0.0	0.0	0.0	0.0	0.10078	0.0	0.0	0.0	0.0	0.0	0.0	0.0	0.0	0.0	0.0	0.0	0.0	0.0	0.0	0.0	0.0	0.0	0.0	0.0	0.0	0.0	0.0	0.0	0.0	0.0	0.0	0.0	0.0	0.0	0.0	0.0	0.0	0.0	0.0	0.0	0.00209	0.0	0.0	0.0
k__Bacteria|p__Firmicutes|c__Bacilli|o__Lactobacillales|f__Streptococcaceae|g__Streptococcus|s__Streptococcus_mitis_oralis_pneumoniae	0.0	0.02683	0.0	0.06052	0.0	0.03975	0.01074	0.03317	0.0	0.06167	0.01143	0.07513	0.00493	0.03347	0.00304	0.01583	0.02695	0.02038	0.02654	0.0	0.0	0.0	0.0	0.00333	0.04746	0.02437	0.00879	0.01158	0.0	0.0	0.0051	0.0188	0.07342	0.0	0.00658	0.0	0.0	0.00223	0.0	0.00583	0.0113	0.00858	0.0063	0.00039	0.00072	0.0	0.0	0.00795	0.00228
k__Bacteria|p__Firmicutes|c__Bacilli|o__Lactobacillales|f__Streptococcaceae|g__Streptococcus|s__Streptococcus_mitis_oralis_pneumoniae|t__Streptococcus_mitis_oralis_pneumoniae_unclassified	0.0	0.02683	0.0	0.06052	0.0	0.03975	0.01074	0.03317	0.0	0.06167	0.01143	0.07513	0.00493	0.03347	0.00304	0.01583	0.02695	0.02038	0.02654	0.0	0.0	0.0	0.0	0.00333	0.04746	0.02437	0.00879	0.01158	0.0	0.0	0.0051	0.0188	0.07342	0.0	0.00658	0.0	0.0	0.00223	0.0	0.00583	0.0113	0.00858	0.0063	0.00039	0.00072	0.0	0.0	0.00795	0.00228
k__Bacteria|p__Firmicutes|c__Bacilli|o__Lactobacillales|f__Streptococcaceae|g__Streptococcus|s__Streptococcus_mutans	0.0	0.0	0.0	0.0	0.0	0.0	0.0	0.0052	0.00254	0.00256	0.0	0.0	0.0	0.0	0.0	0.0	0.0	0.0	0.0	0.0	0.0	0.0	0.0	0.0617	0.0	0.0	0.0	0.0	0.0	0.0	0.00387	0.0	0.0	0.0	0.0	0.0	0.0	0.0	0.0	0.0	0.00061	0.0	0.0	0.0	0.0	0.0	0.0	0.0	0.0
k__Bacteria|p__Firmicutes|c__Bacilli|o__Lactobacillales|f__Streptococcaceae|g__Streptococcus|s__Streptococcus_mutans|t__Streptococcus_mutans_unclassified	0.0	0.0	0.0	0.0	0.0	0.0	0.0	0.0052	0.00254	0.00256	0.0	0.0	0.0	0.0	0.0	0.0	0.0	0.0	0.0	0.0	0.0	0.0	0.0	0.0617	0.0	0.0	0.0	0.0	0.0	0.0	0.00387	0.0	0.0	0.0	0.0	0.0	0.0	0.0	0.0	0.0	0.00061	0.0	0.0	0.0	0.0	0.0	0.0	0.0	0.0
k__Bacteria|p__Firmicutes|c__Bacilli|o__Lactobacillales|f__Streptococcaceae|g__Streptococcus|s__Streptococcus_oligofermentans	0.0	0.0	0.0	0.0	0.0	0.00217	0.02054	0.0	0.0	0.0	0.0	0.0	0.0	0.0	0.0	0.0	0.0	0.0	0.0	0.0	0.0	0.0	0.0	0.0	0.0	0.0	0.0	0.0	0.0	0.0	0.0	0.0	0.0	0.0	0.0	0.0	0.0	0.0	0.0	0.0	0.0	0.0	0.0	0.0	0.0	0.0	0.0	0.0	0.0
k__Bacteria|p__Firmicutes|c__Bacilli|o__Lactobacillales|f__Streptococcaceae|g__Streptococcus|s__Streptococcus_oligofermentans|t__GCF_000385925	0.0	0.0	0.0	0.0	0.0	0.00217	0.02054	0.0	0.0	0.0	0.0	0.0	0.0	0.0	0.0	0.0	0.0	0.0	0.0	0.0	0.0	0.0	0.0	0.0	0.0	0.0	0.0	0.0	0.0	0.0	0.0	0.0	0.0	0.0	0.0	0.0	0.0	0.0	0.0	0.0	0.0	0.0	0.0	0.0	0.0	0.0	0.0	0.0	0.0
k__Bacteria|p__Firmicutes|c__Bacilli|o__Lactobacillales|f__Streptococcaceae|g__Streptococcus|s__Streptococcus_parasanguinis	0.0	0.37798	0.04483	1.27994	0.15839	0.30696	0.83101	0.45909	0.01485	0.74515	0.06572	1.68424	1.61211	1.14132	0.07728	1.23844	0.03733	0.0	5.31143	0.68229	0.24324	0.00473	0.00263	0.00478	0.08016	0.00881	0.07305	1.86578	0.0	0.00637	0.85813	0.00633	5.25424	0.01796	0.17642	0.0	0.15138	0.01593	0.12148	0.00469	0.02879	0.03743	0.681	0.00388	0.04342	3.37336	2.7393	0.54361	1.19084
k__Bacteria|p__Firmicutes|c__Bacilli|o__Lactobacillales|f__Streptococcaceae|g__Streptococcus|s__Streptococcus_parasanguinis|t__Streptococcus_parasanguinis_unclassified	0.0	0.37798	0.04483	1.27994	0.15839	0.30696	0.83101	0.45909	0.01485	0.74515	0.06572	1.68424	1.61211	1.14132	0.07728	1.23844	0.03733	0.0	5.31143	0.68229	0.24324	0.00473	0.00263	0.00478	0.08016	0.00881	0.07305	1.86578	0.0	0.00637	0.85813	0.00633	5.25424	0.01796	0.17642	0.0	0.15138	0.01593	0.12148	0.00469	0.02879	0.03743	0.681	0.00388	0.04342	3.37336	2.7393	0.54361	1.19084
k__Bacteria|p__Firmicutes|c__Bacilli|o__Lactobacillales|f__Streptococcaceae|g__Streptococcus|s__Streptococcus_pasteurianus	0.0	0.0	0.0	0.0	0.0	0.0	0.0	0.0	0.0	0.0	0.0	0.0	0.0	0.0	0.0	0.0	0.0	0.0	0.0	0.0	0.0	0.0	0.0	0.0	0.0	0.0	0.0	0.0	0.0	0.0	0.0	0.0	0.0	0.0	0.0	0.0	0.0	0.0	0.0	0.0	0.0	0.00236	0.0	0.0	0.0	0.0	0.0	0.01711	0.0
k__Bacteria|p__Firmicutes|c__Bacilli|o__Lactobacillales|f__Streptococcaceae|g__Streptococcus|s__Streptococcus_pasteurianus|t__GCF_000270165	0.0	0.0	0.0	0.0	0.0	0.0	0.0	0.0	0.0	0.0	0.0	0.0	0.0	0.0	0.0	0.0	0.0	0.0	0.0	0.0	0.0	0.0	0.0	0.0	0.0	0.0	0.0	0.0	0.0	0.0	0.0	0.0	0.0	0.0	0.0	0.0	0.0	0.0	0.0	0.0	0.0	0.00236	0.0	0.0	0.0	0.0	0.0	0.01711	0.0
k__Bacteria|p__Firmicutes|c__Bacilli|o__Lactobacillales|f__Streptococcaceae|g__Streptococcus|s__Streptococcus_peroris	0.0	0.0	0.0	0.0	0.0	0.0	0.0	0.0	0.0	0.0	0.0	0.0	0.0	0.0	0.0	0.0	0.0	0.0	0.0	0.0	0.0	0.0	0.0	0.0	0.0	0.0	0.0	0.0	0.0	0.0	0.0	0.0	0.0	0.0	0.0	0.0	0.0	0.0	0.0	0.0	0.0	0.0	0.0	0.0	0.0	0.0	0.0	0.0	0.0
k__Bacteria|p__Firmicutes|c__Bacilli|o__Lactobacillales|f__Streptococcaceae|g__Streptococcus|s__Streptococcus_peroris|t__GCF_000187585	0.0	0.0	0.0	0.0	0.0	0.0	0.0	0.0	0.0	0.0	0.0	0.0	0.0	0.0	0.0	0.0	0.0	0.0	0.0	0.0	0.0	0.0	0.0	0.0	0.0	0.0	0.0	0.0	0.0	0.0	0.0	0.0	0.0	0.0	0.0	0.0	0.0	0.0	0.0	0.0	0.0	0.0	0.0	0.0	0.0	0.0	0.0	0.0	0.0
k__Bacteria|p__Firmicutes|c__Bacilli|o__Lactobacillales|f__Streptococcaceae|g__Streptococcus|s__Streptococcus_pseudopneumoniae	0.0	0.0	0.0	0.0	0.0	0.0	0.0	0.0	0.0	0.0	0.0	0.0	0.0	0.0	0.0	0.0	0.0	0.0	0.0	0.0	0.0	0.0	0.0	0.0	0.0	0.0	0.0	0.0	0.0	0.0	0.0	0.0	0.0	0.0	0.0	0.0	0.0	0.0	0.0	0.0	0.0	0.0	0.0	0.0	0.0	0.0	0.0	0.0	0.0
k__Bacteria|p__Firmicutes|c__Bacilli|o__Lactobacillales|f__Streptococcaceae|g__Streptococcus|s__Streptococcus_pseudopneumoniae|t__Streptococcus_pseudopneumoniae_unclassified	0.0	0.0	0.0	0.0	0.0	0.0	0.0	0.0	0.0	0.0	0.0	0.0	0.0	0.0	0.0	0.0	0.0	0.0	0.0	0.0	0.0	0.0	0.0	0.0	0.0	0.0	0.0	0.0	0.0	0.0	0.0	0.0	0.0	0.0	0.0	0.0	0.0	0.0	0.0	0.0	0.0	0.0	0.0	0.0	0.0	0.0	0.0	0.0	0.0
k__Bacteria|p__Firmicutes|c__Bacilli|o__Lactobacillales|f__Streptococcaceae|g__Streptococcus|s__Streptococcus_salivarius	0.0	1.86907	0.03911	0.75274	0.16511	0.62691	0.33208	6.49452	0.1414	0.67596	0.04202	1.92301	2.15806	0.69468	0.06637	1.91037	0.26489	0.84601	0.03569	0.17694	0.40272	0.0026	0.00821	0.00722	0.41898	0.01705	0.30941	4.12024	0.0226	0.2148	2.17433	0.00241	0.6092	0.01082	0.46475	0.06526	2.01027	0.01188	0.59333	0.10991	0.03245	0.10214	0.51662	0.02893	0.22803	7.35306	7.77125	0.45516	2.99435
k__Bacteria|p__Firmicutes|c__Bacilli|o__Lactobacillales|f__Streptococcaceae|g__Streptococcus|s__Streptococcus_salivarius|t__Streptococcus_salivarius_unclassified	0.0	1.86907	0.03911	0.75274	0.16511	0.62691	0.33208	6.49452	0.1414	0.67596	0.04202	1.92301	2.15806	0.69468	0.06637	1.91037	0.26489	0.84601	0.03569	0.17694	0.40272	0.0026	0.00821	0.00722	0.41898	0.01705	0.30941	4.12024	0.0226	0.2148	2.17433	0.00241	0.6092	0.01082	0.46475	0.06526	2.01027	0.01188	0.59333	0.10991	0.03245	0.10214	0.51662	0.02893	0.22803	7.35306	7.77125	0.45516	2.99435
k__Bacteria|p__Firmicutes|c__Bacilli|o__Lactobacillales|f__Streptococcaceae|g__Streptococcus|s__Streptococcus_sanguinis	0.0	0.0	0.0	0.0	0.0	0.0	0.00543	0.0	0.0	0.0	0.0	0.00471	0.07345	0.01596	0.0	0.00196	0.0	0.0	0.04035	0.01967	0.0	0.0	0.0	0.0	0.0	0.0	0.0	0.0282	0.0	0.0	0.0	0.12382	0.09621	0.0	0.0	0.0	0.0	0.0	0.0	0.0	0.0	0.0	0.0	0.0	0.0	0.0	0.0	0.0073	0.01088
k__Bacteria|p__Firmicutes|c__Bacilli|o__Lactobacillales|f__Streptococcaceae|g__Streptococcus|s__Streptococcus_sanguinis|t__Streptococcus_sanguinis_unclassified	0.0	0.0	0.0	0.0	0.0	0.0	0.00543	0.0	0.0	0.0	0.0	0.00471	0.07345	0.01596	0.0	0.00196	0.0	0.0	0.04035	0.01967	0.0	0.0	0.0	0.0	0.0	0.0	0.0	0.0282	0.0	0.0	0.0	0.12382	0.09621	0.0	0.0	0.0	0.0	0.0	0.0	0.0	0.0	0.0	0.0	0.0	0.0	0.0	0.0	0.0073	0.01088
k__Bacteria|p__Firmicutes|c__Bacilli|o__Lactobacillales|f__Streptococcaceae|g__Streptococcus|s__Streptococcus_sobrinus	0.0	0.0	0.0	0.0	0.0	0.0	0.0	0.0	0.0	0.0	0.0	0.0	0.0	0.0	0.0	0.0	0.0	0.0	0.0	0.0	0.0	0.0	0.0	0.0	0.0	0.0	0.0	0.02135	0.0	0.0	0.0	0.0	0.0	0.0	0.0	0.0	0.0	0.0	0.0	0.0	0.0	0.0	0.0	0.0	0.0	0.0	0.0	0.0	0.0
k__Bacteria|p__Firmicutes|c__Bacilli|o__Lactobacillales|f__Streptococcaceae|g__Streptococcus|s__Streptococcus_sobrinus|t__Streptococcus_sobrinus_unclassified	0.0	0.0	0.0	0.0	0.0	0.0	0.0	0.0	0.0	0.0	0.0	0.0	0.0	0.0	0.0	0.0	0.0	0.0	0.0	0.0	0.0	0.0	0.0	0.0	0.0	0.0	0.0	0.02135	0.0	0.0	0.0	0.0	0.0	0.0	0.0	0.0	0.0	0.0	0.0	0.0	0.0	0.0	0.0	0.0	0.0	0.0	0.0	0.0	0.0
k__Bacteria|p__Firmicutes|c__Bacilli|o__Lactobacillales|f__Streptococcaceae|g__Streptococcus|s__Streptococcus_thermophilus	0.0	0.00134	0.0	0.0	0.0	0.0	0.0	0.0	0.0	0.0	0.0	0.0	0.0	0.03874	0.0	0.00099	0.0	0.0	0.0	0.00128	0.07057	0.1692	0.0	0.0	0.0	0.0	0.0	0.0	0.0	0.0	0.0	0.06149	0.47806	0.0	0.0	0.0	0.0	0.0	0.0	0.0	0.0	1.88747	0.0	0.0	0.0	0.0	0.0	3.26506	0.16314
k__Bacteria|p__Firmicutes|c__Bacilli|o__Lactobacillales|f__Streptococcaceae|g__Streptococcus|s__Streptococcus_thermophilus|t__Streptococcus_thermophilus_unclassified	0.0	0.00134	0.0	0.0	0.0	0.0	0.0	0.0	0.0	0.0	0.0	0.0	0.0	0.03874	0.0	0.00099	0.0	0.0	0.0	0.00128	0.07057	0.1692	0.0	0.0	0.0	0.0	0.0	0.0	0.0	0.0	0.0	0.06149	0.47806	0.0	0.0	0.0	0.0	0.0	0.0	0.0	0.0	1.88747	0.0	0.0	0.0	0.0	0.0	3.26506	0.16314
k__Bacteria|p__Firmicutes|c__Bacilli|o__Lactobacillales|f__Streptococcaceae|g__Streptococcus|s__Streptococcus_tigurinus	0.0	0.0	0.0	0.00849	0.0	0.0	0.00718	0.00237	0.0	0.00754	0.0	0.0	0.0	0.0	0.0	0.00141	0.0	0.0	0.0	0.0012	0.0	0.0	0.0	0.0	0.0	0.0	0.0	0.00576	0.0	0.0	0.0	0.0	0.0101	0.0	0.0	0.0	0.0	0.0	0.0	0.0	0.0	0.0	0.0	0.0	0.0	0.00089	0.03035	0.0	0.0
k__Bacteria|p__Firmicutes|c__Bacilli|o__Lactobacillales|f__Streptococcaceae|g__Streptococcus|s__Streptococcus_tigurinus|t__Streptococcus_tigurinus_unclassified	0.0	0.0	0.0	0.00849	0.0	0.0	0.00718	0.00237	0.0	0.00754	0.0	0.0	0.0	0.0	0.0	0.00141	0.0	0.0	0.0	0.0012	0.0	0.0	0.0	0.0	0.0	0.0	0.0	0.00576	0.0	0.0	0.0	0.0	0.0101	0.0	0.0	0.0	0.0	0.0	0.0	0.0	0.0	0.0	0.0	0.0	0.0	0.00089	0.03035	0.0	0.0
k__Bacteria|p__Firmicutes|c__Bacilli|o__Lactobacillales|f__Streptococcaceae|g__Streptococcus|s__Streptococcus_vestibularis	0.0	0.04443	0.0	0.0	0.0	0.0	0.04141	0.09266	0.02099	0.09456	0.0	0.06897	0.15157	0.16843	0.0	0.24124	0.0	0.0	0.01316	0.01264	0.0	0.0	0.0	0.0	0.0	0.0	0.0	0.17247	0.0	0.0	0.08446	0.0	0.0	0.0	0.02118	0.0	0.0	0.0	0.0	0.0	0.01625	0.00492	0.08642	0.0	0.01155	0.05019	0.06308	0.00666	0.10308
k__Bacteria|p__Firmicutes|c__Bacilli|o__Lactobacillales|f__Streptococcaceae|g__Streptococcus|s__Streptococcus_vestibularis|t__Streptococcus_vestibularis_unclassified	0.0	0.04443	0.0	0.0	0.0	0.0	0.04141	0.09266	0.02099	0.09456	0.0	0.06897	0.15157	0.16843	0.0	0.24124	0.0	0.0	0.01316	0.01264	0.0	0.0	0.0	0.0	0.0	0.0	0.0	0.17247	0.0	0.0	0.08446	0.0	0.0	0.0	0.02118	0.0	0.0	0.0	0.0	0.0	0.01625	0.00492	0.08642	0.0	0.01155	0.05019	0.06308	0.00666	0.10308
k__Bacteria|p__Firmicutes|c__Clostridia	0.0564	23.89217	89.60301	49.74686	15.95138	35.22095	5.76531	17.133	6.32653	6.8444	15.72381	29.48742	43.21472	26.66624	17.33249	18.94355	13.95479	11.58849	0.70971	1.31736	27.09875	1.60242	10.75965	18.15833	15.2672	15.98731	26.23401	44.30622	13.17634	20.97923	24.27668	16.00663	15.95417	6.68201	5.97081	31.09619	19.4815	4.42261	6.64082	18.73514	26.08482	24.23224	23.12615	6.80113	9.89533	13.93716	11.47132	57.12659	47.07769
k__Bacteria|p__Firmicutes|c__Clostridia|o__Clostridiales	0.0564	23.89217	89.60301	49.74686	15.95138	35.22095	5.76531	17.133	6.32653	6.8444	15.72381	29.48742	43.21472	26.66624	17.33249	18.94355	13.95479	11.58849	0.70971	1.31736	27.09875	1.60242	10.75965	18.15833	15.2672	15.98731	26.23401	44.30622	13.17634	20.97923	24.27668	16.00663	15.95417	6.68201	5.97081	31.09619	19.4815	4.42261	6.64082	18.73514	26.08482	24.23224	23.12615	6.80113	9.89533	13.93716	11.47132	57.12659	47.07769
k__Bacteria|p__Firmicutes|c__Clostridia|o__Clostridiales|f__Clostridiaceae	0.0	0.40142	0.46392	3.90884	2.18944	0.91091	0.43166	0.03644	0.16507	0.00535	0.76099	2.65812	4.27958	7.0271	0.28436	0.08309	13.60475	11.25322	0.36314	0.28009	0.26377	0.12763	0.52421	0.6114	8.2975	5.809	0.02225	0.05773	0.50539	0.04409	0.23899	8.52616	4.22342	0.44701	0.76733	4.14827	10.99444	0.45531	0.30387	0.0	1.41156	0.11693	0.57295	0.1664	0.1475	1.6346	1.15487	1.92664	4.44653
k__Bacteria|p__Firmicutes|c__Clostridia|o__Clostridiales|f__Clostridiaceae|g__Butyricicoccus	0.0	0.0	0.0	0.0	0.0	0.03124	0.06305	0.0	0.0	0.0	0.0	0.0	0.07042	0.1235	0.0	0.0	0.0	0.0	0.0	0.0	0.0	0.0	0.0	0.0	0.0	0.0	0.0	0.0	0.0	0.0	0.0	0.0	0.0	0.0	0.0	0.0	0.0	0.0	0.0	0.0	0.0	0.0	0.0	0.0	0.0	0.0	0.0	0.0	0.0
k__Bacteria|p__Firmicutes|c__Clostridia|o__Clostridiales|f__Clostridiaceae|g__Butyricicoccus|s__Butyricicoccus_pullicaecorum	0.0	0.0	0.0	0.0	0.0	0.03124	0.06305	0.0	0.0	0.0	0.0	0.0	0.07042	0.1235	0.0	0.0	0.0	0.0	0.0	0.0	0.0	0.0	0.0	0.0	0.0	0.0	0.0	0.0	0.0	0.0	0.0	0.0	0.0	0.0	0.0	0.0	0.0	0.0	0.0	0.0	0.0	0.0	0.0	0.0	0.0	0.0	0.0	0.0	0.0
k__Bacteria|p__Firmicutes|c__Clostridia|o__Clostridiales|f__Clostridiaceae|g__Butyricicoccus|s__Butyricicoccus_pullicaecorum|t__GCF_000398925	0.0	0.0	0.0	0.0	0.0	0.03124	0.06305	0.0	0.0	0.0	0.0	0.0	0.07042	0.1235	0.0	0.0	0.0	0.0	0.0	0.0	0.0	0.0	0.0	0.0	0.0	0.0	0.0	0.0	0.0	0.0	0.0	0.0	0.0	0.0	0.0	0.0	0.0	0.0	0.0	0.0	0.0	0.0	0.0	0.0	0.0	0.0	0.0	0.0	0.0
k__Bacteria|p__Firmicutes|c__Clostridia|o__Clostridiales|f__Clostridiaceae|g__Clostridiaceae_noname	0.0	0.0	0.0	0.0	0.0	0.0	0.0	0.0	0.0	0.0	0.01563	1.1303	0.0	0.0	0.0	0.0	0.0	0.0	0.0	0.0	0.00913	0.0	0.0	0.0	0.0	0.01509	0.0	0.0	0.0	0.0	0.0	0.0	0.0	0.0	0.19876	0.0	0.0	0.0	0.0	0.0	0.0	0.0	0.0	0.0	0.0	0.0	0.0	0.0	0.0
k__Bacteria|p__Firmicutes|c__Clostridia|o__Clostridiales|f__Clostridiaceae|g__Clostridiaceae_noname|s__Clostridiaceae_bacterium_JC118	0.0	0.0	0.0	0.0	0.0	0.0	0.0	0.0	0.0	0.0	0.01563	1.1303	0.0	0.0	0.0	0.0	0.0	0.0	0.0	0.0	0.00913	0.0	0.0	0.0	0.0	0.01509	0.0	0.0	0.0	0.0	0.0	0.0	0.0	0.0	0.19876	0.0	0.0	0.0	0.0	0.0	0.0	0.0	0.0	0.0	0.0	0.0	0.0	0.0	0.0
k__Bacteria|p__Firmicutes|c__Clostridia|o__Clostridiales|f__Clostridiaceae|g__Clostridiaceae_noname|s__Clostridiaceae_bacterium_JC118|t__GCF_000313565	0.0	0.0	0.0	0.0	0.0	0.0	0.0	0.0	0.0	0.0	0.01563	1.1303	0.0	0.0	0.0	0.0	0.0	0.0	0.0	0.0	0.00913	0.0	0.0	0.0	0.0	0.01509	0.0	0.0	0.0	0.0	0.0	0.0	0.0	0.0	0.19876	0.0	0.0	0.0	0.0	0.0	0.0	0.0	0.0	0.0	0.0	0.0	0.0	0.0	0.0
k__Bacteria|p__Firmicutes|c__Clostridia|o__Clostridiales|f__Clostridiaceae|g__Clostridium	0.0	0.40142	0.46392	3.90884	2.18944	0.87967	0.36861	0.03644	0.16507	0.00535	0.74535	1.52781	4.20915	6.9036	0.28436	0.08309	13.60475	11.25322	0.36314	0.28009	0.25464	0.12763	0.52421	0.6114	8.2975	5.79392	0.02225	0.05773	0.50539	0.04409	0.23899	8.52616	4.22342	0.44701	0.56857	4.14827	10.99444	0.45531	0.30387	0.0	1.41156	0.11693	0.57295	0.1664	0.1475	1.6346	1.15487	1.92664	4.44653
k__Bacteria|p__Firmicutes|c__Clostridia|o__Clostridiales|f__Clostridiaceae|g__Clostridium|s__Clostridium_asparagiforme	0.0	0.0	0.0	0.0	0.01516	0.0	0.0	0.00575	0.03594	0.0	0.07307	0.00952	0.31583	0.48931	0.05408	0.00348	0.0	0.0	0.0	0.0	0.02073	0.0007	0.30023	0.01572	0.0	0.00063	0.0	0.0	0.21692	0.01218	0.01779	0.0	0.0	0.0	0.0	0.0	0.0	0.0	0.0	0.0	0.05939	0.0	0.03596	0.0	0.00217	0.15743	0.02407	0.00244	0.04886
k__Bacteria|p__Firmicutes|c__Clostridia|o__Clostridiales|f__Clostridiaceae|g__Clostridium|s__Clostridium_asparagiforme|t__GCF_000158075	0.0	0.0	0.0	0.0	0.01516	0.0	0.0	0.00575	0.03594	0.0	0.07307	0.00952	0.31583	0.48931	0.05408	0.00348	0.0	0.0	0.0	0.0	0.02073	0.0007	0.30023	0.01572	0.0	0.00063	0.0	0.0	0.21692	0.01218	0.01779	0.0	0.0	0.0	0.0	0.0	0.0	0.0	0.0	0.0	0.05939	0.0	0.03596	0.0	0.00217	0.15743	0.02407	0.00244	0.04886
k__Bacteria|p__Firmicutes|c__Clostridia|o__Clostridiales|f__Clostridiaceae|g__Clostridium|s__Clostridium_bolteae	0.0	0.02968	0.0	0.11804	0.21762	0.68397	0.00593	0.01802	0.03209	0.0	0.65505	0.84346	1.81287	2.03223	0.0611	0.02351	7.77142	2.27868	0.0	0.0	0.05444	0.06501	0.08267	0.00634	8.25105	5.32777	0.0	0.00372	0.19024	0.00021	0.03241	0.16768	0.18557	0.44701	0.192	2.55458	0.781	0.29967	0.12808	0.0	0.00756	0.01026	0.09952	0.0	0.00276	0.54638	0.18726	0.02694	0.08031
k__Bacteria|p__Firmicutes|c__Clostridia|o__Clostridiales|f__Clostridiaceae|g__Clostridium|s__Clostridium_bolteae|t__Clostridium_bolteae_unclassified	0.0	0.02968	0.0	0.11804	0.21762	0.68397	0.00593	0.01802	0.03209	0.0	0.65505	0.84346	1.81287	2.03223	0.0611	0.02351	0.0	0.56757	0.0	0.0	0.05444	0.06501	0.08267	0.00634	7.13588	3.82806	0.0	0.00372	0.19024	0.00021	0.03241	0.16768	0.18557	0.44701	0.192	2.55458	0.781	0.29967	0.12808	0.0	0.00756	0.01026	0.09952	0.0	0.00276	0.54638	0.18726	0.02694	0.08031
k__Bacteria|p__Firmicutes|c__Clostridia|o__Clostridiales|f__Clostridiaceae|g__Clostridium|s__Clostridium_bolteae|t__GCF_000371665	0.0	0.0	0.0	0.0	0.0	0.0	0.0	0.0	0.0	0.0	0.0	0.0	0.0	0.0	0.0	0.0	7.77142	1.71112	0.0	0.0	0.0	0.0	0.0	0.0	1.11517	1.4997	0.0	0.0	0.0	0.0	0.0	0.0	0.0	0.0	0.0	0.0	0.0	0.0	0.0	0.0	0.0	0.0	0.0	0.0	0.0	0.0	0.0	0.0	0.0
k__Bacteria|p__Firmicutes|c__Clostridia|o__Clostridiales|f__Clostridiaceae|g__Clostridium|s__Clostridium_butyricum	0.0	0.0	0.0	0.0	0.0	0.0	0.0	0.0	0.0	0.0	0.0	0.0	0.0	0.0	0.0	0.0	0.0	0.0	0.00625	0.0	0.0	0.0	0.0	0.0	0.0	0.0	0.0	0.0	0.0	0.0	0.0	0.0	0.0	0.0	0.0	0.0	0.0	0.0	0.0	0.0	0.0	0.0	0.0	0.0	0.0	0.0	0.0	0.0	0.0
k__Bacteria|p__Firmicutes|c__Clostridia|o__Clostridiales|f__Clostridiaceae|g__Clostridium|s__Clostridium_butyricum|t__Clostridium_butyricum_unclassified	0.0	0.0	0.0	0.0	0.0	0.0	0.0	0.0	0.0	0.0	0.0	0.0	0.0	0.0	0.0	0.0	0.0	0.0	0.00625	0.0	0.0	0.0	0.0	0.0	0.0	0.0	0.0	0.0	0.0	0.0	0.0	0.0	0.0	0.0	0.0	0.0	0.0	0.0	0.0	0.0	0.0	0.0	0.0	0.0	0.0	0.0	0.0	0.0	0.0
k__Bacteria|p__Firmicutes|c__Clostridia|o__Clostridiales|f__Clostridiaceae|g__Clostridium|s__Clostridium_citroniae	0.0	0.00824	0.05128	0.26928	0.0	0.0	0.0	0.0	0.0	0.0	0.0	0.0	0.20823	0.31263	0.00208	0.0	0.0	0.0	0.0	0.0	0.00435	0.0	0.00229	0.0	0.0	0.0	0.0	0.01057	0.0	0.0	0.01832	0.37391	0.06445	0.0	0.0	0.0	0.0	0.0	0.0	0.0	0.0	0.0	0.0	0.0	0.0	0.0	0.0	0.00705	0.01912
k__Bacteria|p__Firmicutes|c__Clostridia|o__Clostridiales|f__Clostridiaceae|g__Clostridium|s__Clostridium_citroniae|t__GCF_000233455	0.0	0.00824	0.05128	0.26928	0.0	0.0	0.0	0.0	0.0	0.0	0.0	0.0	0.20823	0.31263	0.00208	0.0	0.0	0.0	0.0	0.0	0.00435	0.0	0.00229	0.0	0.0	0.0	0.0	0.01057	0.0	0.0	0.01832	0.37391	0.06445	0.0	0.0	0.0	0.0	0.0	0.0	0.0	0.0	0.0	0.0	0.0	0.0	0.0	0.0	0.00705	0.01912
k__Bacteria|p__Firmicutes|c__Clostridia|o__Clostridiales|f__Clostridiaceae|g__Clostridium|s__Clostridium_clostridioforme	0.0	0.0	0.06786	0.46057	0.0	0.05613	0.02449	0.0	0.0	0.0	0.0	0.0	1.57045	1.51288	0.0	0.0	0.0	0.0	0.0	0.0	0.0	0.0	0.0	0.0	0.0	0.0	0.0	0.0	0.0	0.0	0.0	3.52389	0.57083	0.0	0.0	1.02071	6.84564	0.0	0.0	0.0	0.0	0.0	0.0026	0.0	0.0	0.00184	0.00185	0.0	0.0
k__Bacteria|p__Firmicutes|c__Clostridia|o__Clostridiales|f__Clostridiaceae|g__Clostridium|s__Clostridium_clostridioforme|t__Clostridium_clostridioforme_unclassified	0.0	0.0	0.06786	0.46057	0.0	0.05613	0.02449	0.0	0.0	0.0	0.0	0.0	1.57045	1.51288	0.0	0.0	0.0	0.0	0.0	0.0	0.0	0.0	0.0	0.0	0.0	0.0	0.0	0.0	0.0	0.0	0.0	0.0	0.57083	0.0	0.0	1.02071	6.84564	0.0	0.0	0.0	0.0	0.0	0.0026	0.0	0.0	0.00184	0.00185	0.0	0.0
k__Bacteria|p__Firmicutes|c__Clostridia|o__Clostridiales|f__Clostridiaceae|g__Clostridium|s__Clostridium_clostridioforme|t__GCF_000371525	0.0	0.0	0.0	0.0	0.0	0.0	0.0	0.0	0.0	0.0	0.0	0.0	0.0	0.0	0.0	0.0	0.0	0.0	0.0	0.0	0.0	0.0	0.0	0.0	0.0	0.0	0.0	0.0	0.0	0.0	0.0	3.52389	0.0	0.0	0.0	0.0	0.0	0.0	0.0	0.0	0.0	0.0	0.0	0.0	0.0	0.0	0.0	0.0	0.0
k__Bacteria|p__Firmicutes|c__Clostridia|o__Clostridiales|f__Clostridiaceae|g__Clostridium|s__Clostridium_hathewayi	0.0	0.05629	0.17955	0.13676	0.03888	0.00638	0.30105	0.01267	0.09704	0.0	0.0	0.22503	0.13195	0.57994	0.0	0.0	5.83333	8.97454	0.0	0.14222	0.0	0.0	0.08476	0.40382	0.0	0.06537	0.0	0.00653	0.08264	0.0	0.00152	0.15713	0.81402	0.0	0.19717	0.04909	0.39147	0.0786	0.16988	0.0	1.21005	0.00153	0.01286	0.0	0.00455	0.20213	0.03752	0.0	0.01149
k__Bacteria|p__Firmicutes|c__Clostridia|o__Clostridiales|f__Clostridiaceae|g__Clostridium|s__Clostridium_hathewayi|t__Clostridium_hathewayi_unclassified	0.0	0.05629	0.17955	0.13676	0.03888	0.00638	0.30105	0.01267	0.09704	0.0	0.0	0.0	0.13195	0.57994	0.0	0.0	0.0	0.0	0.0	0.01264	0.0	0.0	0.08476	0.40382	0.0	0.06537	0.0	0.00653	0.08264	0.0	0.00152	0.15713	0.81402	0.0	0.19717	0.04909	0.00262	0.0786	0.16988	0.0	1.21005	0.00153	0.01286	0.0	0.00455	0.20213	0.03752	0.0	0.01149
k__Bacteria|p__Firmicutes|c__Clostridia|o__Clostridiales|f__Clostridiaceae|g__Clostridium|s__Clostridium_hathewayi|t__GCF_000371445	0.0	0.0	0.0	0.0	0.0	0.0	0.0	0.0	0.0	0.0	0.0	0.22503	0.0	0.0	0.0	0.0	5.83333	8.97454	0.0	0.12959	0.0	0.0	0.0	0.0	0.0	0.0	0.0	0.0	0.0	0.0	0.0	0.0	0.0	0.0	0.0	0.0	0.38885	0.0	0.0	0.0	0.0	0.0	0.0	0.0	0.0	0.0	0.0	0.0	0.0
k__Bacteria|p__Firmicutes|c__Clostridia|o__Clostridiales|f__Clostridiaceae|g__Clostridium|s__Clostridium_hylemonae	0.0	0.0	0.0	0.0	0.0	0.0	0.0	0.0	0.0	0.0	0.0	0.0	0.0	0.0	0.0	0.0	0.0	0.0	0.0	0.0	0.0	0.0	0.0	0.0	0.0	0.11956	0.0	0.0	0.0	0.0	0.0	0.0	0.0	0.0	0.00555	0.0	0.0	0.0	0.0	0.0	0.0	0.0	0.0	0.0	0.0	0.0	0.0	0.0	0.0
k__Bacteria|p__Firmicutes|c__Clostridia|o__Clostridiales|f__Clostridiaceae|g__Clostridium|s__Clostridium_hylemonae|t__GCF_000156515	0.0	0.0	0.0	0.0	0.0	0.0	0.0	0.0	0.0	0.0	0.0	0.0	0.0	0.0	0.0	0.0	0.0	0.0	0.0	0.0	0.0	0.0	0.0	0.0	0.0	0.11956	0.0	0.0	0.0	0.0	0.0	0.0	0.0	0.0	0.00555	0.0	0.0	0.0	0.0	0.0	0.0	0.0	0.0	0.0	0.0	0.0	0.0	0.0	0.0
k__Bacteria|p__Firmicutes|c__Clostridia|o__Clostridiales|f__Clostridiaceae|g__Clostridium|s__Clostridium_leptum	0.0	0.26647	0.0	0.0	0.0	0.0	0.0	0.0	0.0	0.00517	0.0	0.0	0.14074	0.02786	0.03846	0.03574	0.0	0.0	0.0	0.0	0.1551	0.0	0.02504	0.18551	0.0	0.0	0.02225	0.03642	0.00915	0.03171	0.05657	0.01178	0.0	0.0	0.0	0.0	0.0	0.0	0.0	0.0	0.10837	0.08366	0.21471	0.0	0.0	0.67701	0.18657	1.88155	4.0237
k__Bacteria|p__Firmicutes|c__Clostridia|o__Clostridiales|f__Clostridiaceae|g__Clostridium|s__Clostridium_leptum|t__GCF_000154345	0.0	0.26647	0.0	0.0	0.0	0.0	0.0	0.0	0.0	0.00517	0.0	0.0	0.14074	0.02786	0.03846	0.03574	0.0	0.0	0.0	0.0	0.1551	0.0	0.02504	0.18551	0.0	0.0	0.02225	0.03642	0.00915	0.03171	0.05657	0.01178	0.0	0.0	0.0	0.0	0.0	0.0	0.0	0.0	0.10837	0.08366	0.21471	0.0	0.0	0.67701	0.18657	1.88155	4.0237
k__Bacteria|p__Firmicutes|c__Clostridia|o__Clostridiales|f__Clostridiaceae|g__Clostridium|s__Clostridium_methylpentosum	0.0	0.0	0.0	0.0	0.0	0.0	0.0	0.0	0.0	0.0	0.0	0.0	0.02089	0.0	0.0	0.0	0.0	0.0	0.0	0.0	0.0	0.00049	0.0	0.0	0.0	0.0	0.0	0.0	0.0	0.0	0.0	0.0	0.0	0.0	0.0	0.0	0.0	0.0	0.0	0.0	0.02618	0.0	0.0	0.0	0.0	0.01224	0.02161	0.0	0.0
k__Bacteria|p__Firmicutes|c__Clostridia|o__Clostridiales|f__Clostridiaceae|g__Clostridium|s__Clostridium_methylpentosum|t__GCF_000158655	0.0	0.0	0.0	0.0	0.0	0.0	0.0	0.0	0.0	0.0	0.0	0.0	0.02089	0.0	0.0	0.0	0.0	0.0	0.0	0.0	0.0	0.00049	0.0	0.0	0.0	0.0	0.0	0.0	0.0	0.0	0.0	0.0	0.0	0.0	0.0	0.0	0.0	0.0	0.0	0.0	0.02618	0.0	0.0	0.0	0.0	0.01224	0.02161	0.0	0.0
k__Bacteria|p__Firmicutes|c__Clostridia|o__Clostridiales|f__Clostridiaceae|g__Clostridium|s__Clostridium_nexile	0.0	0.0	0.0	0.0	0.4775	0.0	0.02061	0.0	0.0	0.0	0.0	0.0	0.0	0.0	0.07865	0.0	0.0	0.0	0.0	0.0	0.0	0.0	0.0	0.0	0.0	0.0	0.0	0.0	0.0	0.0	0.02095	0.0	0.10684	0.0	0.0	0.0	1.09162	0.0	0.0	0.0	0.0	0.0	0.0	0.0	0.0	0.0	0.0	0.0	0.18773
k__Bacteria|p__Firmicutes|c__Clostridia|o__Clostridiales|f__Clostridiaceae|g__Clostridium|s__Clostridium_nexile|t__GCF_000156035	0.0	0.0	0.0	0.0	0.4775	0.0	0.02061	0.0	0.0	0.0	0.0	0.0	0.0	0.0	0.07865	0.0	0.0	0.0	0.0	0.0	0.0	0.0	0.0	0.0	0.0	0.0	0.0	0.0	0.0	0.0	0.02095	0.0	0.10684	0.0	0.0	0.0	1.09162	0.0	0.0	0.0	0.0	0.0	0.0	0.0	0.0	0.0	0.0	0.0	0.18773
k__Bacteria|p__Firmicutes|c__Clostridia|o__Clostridiales|f__Clostridiaceae|g__Clostridium|s__Clostridium_perfringens	0.0	0.0	0.0	0.0	1.21834	0.0	0.0	0.0	0.0	0.00018	0.0	0.0	0.0	0.0	0.00527	0.0	0.0	0.0	0.15242	0.13786	0.0	0.0	0.0	0.0	0.0	0.0	0.0	0.0	0.0	0.0	0.0	0.0	0.00429	0.0	0.0	0.0	0.0	0.0617	0.0	0.0	0.0	0.0	0.0	0.1664	0.13695	0.0	0.0	0.0	0.0
k__Bacteria|p__Firmicutes|c__Clostridia|o__Clostridiales|f__Clostridiaceae|g__Clostridium|s__Clostridium_perfringens|t__Clostridium_perfringens_unclassified	0.0	0.0	0.0	0.0	1.21834	0.0	0.0	0.0	0.0	0.00018	0.0	0.0	0.0	0.0	0.00527	0.0	0.0	0.0	0.15242	0.13786	0.0	0.0	0.0	0.0	0.0	0.0	0.0	0.0	0.0	0.0	0.0	0.0	0.00429	0.0	0.0	0.0	0.0	0.0617	0.0	0.0	0.0	0.0	0.0	0.1664	0.13695	0.0	0.0	0.0	0.0
k__Bacteria|p__Firmicutes|c__Clostridia|o__Clostridiales|f__Clostridiaceae|g__Clostridium|s__Clostridium_scindens	0.0	0.0	0.0	0.0	0.00191	0.00032	0.0	0.0	0.0	0.0	0.0	0.0	0.0	0.00255	0.0	0.0	0.0	0.0	0.0	0.0	0.0	0.0	0.0	0.0	0.0	0.0	0.0	0.0	0.0	0.0	0.0	0.0	0.00303	0.0	0.0	0.0	0.0	0.0	0.0	0.0	0.0	0.0	0.0	0.0	0.0	0.0	0.0	0.0	0.0
k__Bacteria|p__Firmicutes|c__Clostridia|o__Clostridiales|f__Clostridiaceae|g__Clostridium|s__Clostridium_scindens|t__GCF_000154505	0.0	0.0	0.0	0.0	0.00191	0.00032	0.0	0.0	0.0	0.0	0.0	0.0	0.0	0.00255	0.0	0.0	0.0	0.0	0.0	0.0	0.0	0.0	0.0	0.0	0.0	0.0	0.0	0.0	0.0	0.0	0.0	0.0	0.00303	0.0	0.0	0.0	0.0	0.0	0.0	0.0	0.0	0.0	0.0	0.0	0.0	0.0	0.0	0.0	0.0
k__Bacteria|p__Firmicutes|c__Clostridia|o__Clostridiales|f__Clostridiaceae|g__Clostridium|s__Clostridium_sp_7_2_43FAA	0.0	0.0	0.0	0.0	0.0	0.0	0.0	0.0	0.0	0.0	0.0	0.0	0.0	0.0	0.0	0.0	0.0	0.0	0.20447	0.0	0.0	0.0	0.0	0.0	0.0	0.0	0.0	0.0	0.0	0.0	0.0	0.0	0.0	0.0	0.0	0.0	0.0	0.0	0.0	0.0	0.0	0.0	0.0	0.0	0.0	0.0	0.0	0.0	0.0
k__Bacteria|p__Firmicutes|c__Clostridia|o__Clostridiales|f__Clostridiaceae|g__Clostridium|s__Clostridium_sp_7_2_43FAA|t__GCF_000158375	0.0	0.0	0.0	0.0	0.0	0.0	0.0	0.0	0.0	0.0	0.0	0.0	0.0	0.0	0.0	0.0	0.0	0.0	0.20447	0.0	0.0	0.0	0.0	0.0	0.0	0.0	0.0	0.0	0.0	0.0	0.0	0.0	0.0	0.0	0.0	0.0	0.0	0.0	0.0	0.0	0.0	0.0	0.0	0.0	0.0	0.0	0.0	0.0	0.0
k__Bacteria|p__Firmicutes|c__Clostridia|o__Clostridiales|f__Clostridiaceae|g__Clostridium|s__Clostridium_sp_ATCC_BAA_442	0.0	0.0	0.0	0.0	0.0	0.0	0.0	0.0	0.0	0.0	0.0	0.0	0.0	0.0	0.0	0.0	0.0	0.0	0.0	0.0	0.0	0.0	0.0	0.0	0.0	0.0	0.0	0.0	0.0	0.0	0.0	0.0	0.0	0.0	0.0	0.0	0.0	0.0	0.0	0.0	0.0	0.0	0.0	0.0	0.0	0.0	0.59057	0.0	0.0
k__Bacteria|p__Firmicutes|c__Clostridia|o__Clostridiales|f__Clostridiaceae|g__Clostridium|s__Clostridium_sp_ATCC_BAA_442|t__GCF_000466445	0.0	0.0	0.0	0.0	0.0	0.0	0.0	0.0	0.0	0.0	0.0	0.0	0.0	0.0	0.0	0.0	0.0	0.0	0.0	0.0	0.0	0.0	0.0	0.0	0.0	0.0	0.0	0.0	0.0	0.0	0.0	0.0	0.0	0.0	0.0	0.0	0.0	0.0	0.0	0.0	0.0	0.0	0.0	0.0	0.0	0.0	0.59057	0.0	0.0
k__Bacteria|p__Firmicutes|c__Clostridia|o__Clostridiales|f__Clostridiaceae|g__Clostridium|s__Clostridium_sp_D5	0.0	0.0	0.0	0.0	0.0	0.0	0.0	0.0	0.0	0.0	0.0	0.0	0.0	0.0	0.0	0.0	0.0	0.0	0.0	0.0	0.0	0.0	0.0	0.0	0.0	0.0	0.0	0.0	0.0	0.0	0.0	0.0	0.0	0.0	0.0	0.0	0.0	0.0	0.0	0.0	0.0	0.0	0.0	0.0	0.0	0.0	0.0	0.0	0.0
k__Bacteria|p__Firmicutes|c__Clostridia|o__Clostridiales|f__Clostridiaceae|g__Clostridium|s__Clostridium_sp_D5|t__GCF_000190355	0.0	0.0	0.0	0.0	0.0	0.0	0.0	0.0	0.0	0.0	0.0	0.0	0.0	0.0	0.0	0.0	0.0	0.0	0.0	0.0	0.0	0.0	0.0	0.0	0.0	0.0	0.0	0.0	0.0	0.0	0.0	0.0	0.0	0.0	0.0	0.0	0.0	0.0	0.0	0.0	0.0	0.0	0.0	0.0	0.0	0.0	0.0	0.0	0.0
k__Bacteria|p__Firmicutes|c__Clostridia|o__Clostridiales|f__Clostridiaceae|g__Clostridium|s__Clostridium_sp_KLE_1755	0.0	0.0	0.0	0.0	0.0	0.0	0.0	0.0	0.0	0.0	0.0	0.0	0.0	1.81244	0.0	0.0	0.0	0.0	0.0	0.0	0.0	0.0	0.0	0.0	0.0	0.0	0.0	0.0	0.0	0.0	0.0	0.0	0.0	0.0	0.0	0.0	0.0	0.0	0.0	0.0	0.0	0.0	0.0	0.0	0.0	0.0	0.0	0.0	0.0
k__Bacteria|p__Firmicutes|c__Clostridia|o__Clostridiales|f__Clostridiaceae|g__Clostridium|s__Clostridium_sp_KLE_1755|t__GCF_000466465	0.0	0.0	0.0	0.0	0.0	0.0	0.0	0.0	0.0	0.0	0.0	0.0	0.0	1.81244	0.0	0.0	0.0	0.0	0.0	0.0	0.0	0.0	0.0	0.0	0.0	0.0	0.0	0.0	0.0	0.0	0.0	0.0	0.0	0.0	0.0	0.0	0.0	0.0	0.0	0.0	0.0	0.0	0.0	0.0	0.0	0.0	0.0	0.0	0.0
k__Bacteria|p__Firmicutes|c__Clostridia|o__Clostridiales|f__Clostridiaceae|g__Clostridium|s__Clostridium_symbiosum	0.0	0.04074	0.16523	2.92418	0.22003	0.13287	0.01653	0.0	0.0	0.0	0.01722	0.4498	0.00819	0.13376	0.04472	0.02035	0.0	0.0	0.0	0.0	0.02001	0.06143	0.02923	0.0	0.04644	0.28058	0.0	0.00049	0.00646	0.0	0.09142	4.29178	2.47439	0.0	0.17385	0.52389	1.8847	0.01534	0.00592	0.0	0.0	0.02149	0.20729	0.0	0.00106	0.03756	0.10541	0.00866	0.07532
k__Bacteria|p__Firmicutes|c__Clostridia|o__Clostridiales|f__Clostridiaceae|g__Clostridium|s__Clostridium_symbiosum|t__Clostridium_symbiosum_unclassified	0.0	0.04074	0.16523	2.92418	0.22003	0.13287	0.01653	0.0	0.0	0.0	0.01722	0.4498	0.00819	0.13376	0.04472	0.02035	0.0	0.0	0.0	0.0	0.02001	0.06143	0.02923	0.0	0.04644	0.28058	0.0	0.00049	0.00646	0.0	0.09142	4.29178	2.47439	0.0	0.17385	0.52389	1.8847	0.01534	0.00592	0.0	0.0	0.02149	0.20729	0.0	0.00106	0.03756	0.10541	0.00866	0.07532
k__Bacteria|p__Firmicutes|c__Clostridia|o__Clostridiales|f__Clostridiales_Family_XIII_Incertae_Sedis	0.0	0.0	0.0	0.0	0.0	0.05019	0.00957	0.0	0.0	0.00252	0.0	0.0	0.0	0.0	0.0	0.01459	0.0	0.0	0.00087	0.12595	0.0	0.0	0.0	0.0	0.00161	0.0	0.0	0.0	0.0	0.0	0.0	0.0	0.0	0.0	0.0	0.0	0.0	0.0	0.0	0.0	0.0	0.0	0.00219	0.0	0.0	0.0	0.0	0.0	0.0
k__Bacteria|p__Firmicutes|c__Clostridia|o__Clostridiales|f__Clostridiales_Family_XIII_Incertae_Sedis|g__Clostridiales_Family_XIII_Incertae_Sedis_noname	0.0	0.0	0.0	0.0	0.0	0.00072	0.0	0.0	0.0	0.0	0.0	0.0	0.0	0.0	0.0	0.0	0.0	0.0	0.0	0.0	0.0	0.0	0.0	0.0	0.0	0.0	0.0	0.0	0.0	0.0	0.0	0.0	0.0	0.0	0.0	0.0	0.0	0.0	0.0	0.0	0.0	0.0	0.0	0.0	0.0	0.0	0.0	0.0	0.0
k__Bacteria|p__Firmicutes|c__Clostridia|o__Clostridiales|f__Clostridiales_Family_XIII_Incertae_Sedis|g__Clostridiales_Family_XIII_Incertae_Sedis_noname|s__Eubacterium_infirmum	0.0	0.0	0.0	0.0	0.0	0.00072	0.0	0.0	0.0	0.0	0.0	0.0	0.0	0.0	0.0	0.0	0.0	0.0	0.0	0.0	0.0	0.0	0.0	0.0	0.0	0.0	0.0	0.0	0.0	0.0	0.0	0.0	0.0	0.0	0.0	0.0	0.0	0.0	0.0	0.0	0.0	0.0	0.0	0.0	0.0	0.0	0.0	0.0	0.0
k__Bacteria|p__Firmicutes|c__Clostridia|o__Clostridiales|f__Clostridiales_Family_XIII_Incertae_Sedis|g__Clostridiales_Family_XIII_Incertae_Sedis_noname|s__Eubacterium_infirmum|t__GCF_000242675	0.0	0.0	0.0	0.0	0.0	0.00072	0.0	0.0	0.0	0.0	0.0	0.0	0.0	0.0	0.0	0.0	0.0	0.0	0.0	0.0	0.0	0.0	0.0	0.0	0.0	0.0	0.0	0.0	0.0	0.0	0.0	0.0	0.0	0.0	0.0	0.0	0.0	0.0	0.0	0.0	0.0	0.0	0.0	0.0	0.0	0.0	0.0	0.0	0.0
k__Bacteria|p__Firmicutes|c__Clostridia|o__Clostridiales|f__Clostridiales_Family_XIII_Incertae_Sedis|g__Clostridiales_Family_XIII_Incertae_Sedis_unclassified	0.0	0.0	0.0	0.0	0.0	0.04948	0.00957	0.0	0.0	0.00252	0.0	0.0	0.0	0.0	0.0	0.01459	0.0	0.0	0.00087	0.0	0.0	0.0	0.0	0.0	0.00161	0.0	0.0	0.0	0.0	0.0	0.0	0.0	0.0	0.0	0.0	0.0	0.0	0.0	0.0	0.0	0.0	0.0	0.00219	0.0	0.0	0.0	0.0	0.0	0.0
k__Bacteria|p__Firmicutes|c__Clostridia|o__Clostridiales|f__Clostridiales_Family_XIII_Incertae_Sedis|g__Mogibacterium	0.0	0.0	0.0	0.0	0.0	0.0	0.0	0.0	0.0	0.0	0.0	0.0	0.0	0.0	0.0	0.0	0.0	0.0	0.0	0.12595	0.0	0.0	0.0	0.0	0.0	0.0	0.0	0.0	0.0	0.0	0.0	0.0	0.0	0.0	0.0	0.0	0.0	0.0	0.0	0.0	0.0	0.0	0.0	0.0	0.0	0.0	0.0	0.0	0.0
k__Bacteria|p__Firmicutes|c__Clostridia|o__Clostridiales|f__Clostridiales_Family_XIII_Incertae_Sedis|g__Mogibacterium|s__Mogibacterium_sp_CM50	0.0	0.0	0.0	0.0	0.0	0.0	0.0	0.0	0.0	0.0	0.0	0.0	0.0	0.0	0.0	0.0	0.0	0.0	0.0	0.12595	0.0	0.0	0.0	0.0	0.0	0.0	0.0	0.0	0.0	0.0	0.0	0.0	0.0	0.0	0.0	0.0	0.0	0.0	0.0	0.0	0.0	0.0	0.0	0.0	0.0	0.0	0.0	0.0	0.0
k__Bacteria|p__Firmicutes|c__Clostridia|o__Clostridiales|f__Clostridiales_Family_XIII_Incertae_Sedis|g__Mogibacterium|s__Mogibacterium_sp_CM50|t__GCF_000293155	0.0	0.0	0.0	0.0	0.0	0.0	0.0	0.0	0.0	0.0	0.0	0.0	0.0	0.0	0.0	0.0	0.0	0.0	0.0	0.12595	0.0	0.0	0.0	0.0	0.0	0.0	0.0	0.0	0.0	0.0	0.0	0.0	0.0	0.0	0.0	0.0	0.0	0.0	0.0	0.0	0.0	0.0	0.0	0.0	0.0	0.0	0.0	0.0	0.0
k__Bacteria|p__Firmicutes|c__Clostridia|o__Clostridiales|f__Clostridiales_Family_XI_Incertae_Sedis	0.0	0.01666	0.0	0.0	0.0	0.0	0.0	0.0	0.0	0.0	0.0	0.0049	0.0	0.0	0.0	0.0	0.0	0.0	0.0	0.0	0.0	0.0	0.0	0.0	0.0	0.0	0.0	0.0	0.0	0.0	0.0	0.0	0.0	0.0	0.0	0.0	0.0	0.0	0.0	0.0	0.0	0.0	0.0	0.0	0.0	0.0	0.0	0.0	0.0
k__Bacteria|p__Firmicutes|c__Clostridia|o__Clostridiales|f__Clostridiales_Family_XI_Incertae_Sedis|g__Anaerococcus	0.0	0.0	0.0	0.0	0.0	0.0	0.0	0.0	0.0	0.0	0.0	0.00259	0.0	0.0	0.0	0.0	0.0	0.0	0.0	0.0	0.0	0.0	0.0	0.0	0.0	0.0	0.0	0.0	0.0	0.0	0.0	0.0	0.0	0.0	0.0	0.0	0.0	0.0	0.0	0.0	0.0	0.0	0.0	0.0	0.0	0.0	0.0	0.0	0.0
k__Bacteria|p__Firmicutes|c__Clostridia|o__Clostridiales|f__Clostridiales_Family_XI_Incertae_Sedis|g__Anaerococcus|s__Anaerococcus_vaginalis	0.0	0.0	0.0	0.0	0.0	0.0	0.0	0.0	0.0	0.0	0.0	0.00259	0.0	0.0	0.0	0.0	0.0	0.0	0.0	0.0	0.0	0.0	0.0	0.0	0.0	0.0	0.0	0.0	0.0	0.0	0.0	0.0	0.0	0.0	0.0	0.0	0.0	0.0	0.0	0.0	0.0	0.0	0.0	0.0	0.0	0.0	0.0	0.0	0.0
k__Bacteria|p__Firmicutes|c__Clostridia|o__Clostridiales|f__Clostridiales_Family_XI_Incertae_Sedis|g__Anaerococcus|s__Anaerococcus_vaginalis|t__GCF_000163295	0.0	0.0	0.0	0.0	0.0	0.0	0.0	0.0	0.0	0.0	0.0	0.00259	0.0	0.0	0.0	0.0	0.0	0.0	0.0	0.0	0.0	0.0	0.0	0.0	0.0	0.0	0.0	0.0	0.0	0.0	0.0	0.0	0.0	0.0	0.0	0.0	0.0	0.0	0.0	0.0	0.0	0.0	0.0	0.0	0.0	0.0	0.0	0.0	0.0
k__Bacteria|p__Firmicutes|c__Clostridia|o__Clostridiales|f__Clostridiales_Family_XI_Incertae_Sedis|g__Finegoldia	0.0	0.0	0.0	0.0	0.0	0.0	0.0	0.0	0.0	0.0	0.0	0.00089	0.0	0.0	0.0	0.0	0.0	0.0	0.0	0.0	0.0	0.0	0.0	0.0	0.0	0.0	0.0	0.0	0.0	0.0	0.0	0.0	0.0	0.0	0.0	0.0	0.0	0.0	0.0	0.0	0.0	0.0	0.0	0.0	0.0	0.0	0.0	0.0	0.0
k__Bacteria|p__Firmicutes|c__Clostridia|o__Clostridiales|f__Clostridiales_Family_XI_Incertae_Sedis|g__Finegoldia|s__Finegoldia_magna	0.0	0.0	0.0	0.0	0.0	0.0	0.0	0.0	0.0	0.0	0.0	0.00089	0.0	0.0	0.0	0.0	0.0	0.0	0.0	0.0	0.0	0.0	0.0	0.0	0.0	0.0	0.0	0.0	0.0	0.0	0.0	0.0	0.0	0.0	0.0	0.0	0.0	0.0	0.0	0.0	0.0	0.0	0.0	0.0	0.0	0.0	0.0	0.0	0.0
k__Bacteria|p__Firmicutes|c__Clostridia|o__Clostridiales|f__Clostridiales_Family_XI_Incertae_Sedis|g__Finegoldia|s__Finegoldia_magna|t__Finegoldia_magna_unclassified	0.0	0.0	0.0	0.0	0.0	0.0	0.0	0.0	0.0	0.0	0.0	0.00089	0.0	0.0	0.0	0.0	0.0	0.0	0.0	0.0	0.0	0.0	0.0	0.0	0.0	0.0	0.0	0.0	0.0	0.0	0.0	0.0	0.0	0.0	0.0	0.0	0.0	0.0	0.0	0.0	0.0	0.0	0.0	0.0	0.0	0.0	0.0	0.0	0.0
k__Bacteria|p__Firmicutes|c__Clostridia|o__Clostridiales|f__Clostridiales_Family_XI_Incertae_Sedis|g__Parvimonas	0.0	0.01666	0.0	0.0	0.0	0.0	0.0	0.0	0.0	0.0	0.0	0.0	0.0	0.0	0.0	0.0	0.0	0.0	0.0	0.0	0.0	0.0	0.0	0.0	0.0	0.0	0.0	0.0	0.0	0.0	0.0	0.0	0.0	0.0	0.0	0.0	0.0	0.0	0.0	0.0	0.0	0.0	0.0	0.0	0.0	0.0	0.0	0.0	0.0
k__Bacteria|p__Firmicutes|c__Clostridia|o__Clostridiales|f__Clostridiales_Family_XI_Incertae_Sedis|g__Parvimonas|s__Parvimonas_micra	0.0	0.0	0.0	0.0	0.0	0.0	0.0	0.0	0.0	0.0	0.0	0.0	0.0	0.0	0.0	0.0	0.0	0.0	0.0	0.0	0.0	0.0	0.0	0.0	0.0	0.0	0.0	0.0	0.0	0.0	0.0	0.0	0.0	0.0	0.0	0.0	0.0	0.0	0.0	0.0	0.0	0.0	0.0	0.0	0.0	0.0	0.0	0.0	0.0
k__Bacteria|p__Firmicutes|c__Clostridia|o__Clostridiales|f__Clostridiales_Family_XI_Incertae_Sedis|g__Parvimonas|s__Parvimonas_micra|t__GCF_000154405	0.0	0.0	0.0	0.0	0.0	0.0	0.0	0.0	0.0	0.0	0.0	0.0	0.0	0.0	0.0	0.0	0.0	0.0	0.0	0.0	0.0	0.0	0.0	0.0	0.0	0.0	0.0	0.0	0.0	0.0	0.0	0.0	0.0	0.0	0.0	0.0	0.0	0.0	0.0	0.0	0.0	0.0	0.0	0.0	0.0	0.0	0.0	0.0	0.0
k__Bacteria|p__Firmicutes|c__Clostridia|o__Clostridiales|f__Clostridiales_Family_XI_Incertae_Sedis|g__Parvimonas|s__Parvimonas_unclassified	0.0	0.01666	0.0	0.0	0.0	0.0	0.0	0.0	0.0	0.0	0.0	0.0	0.0	0.0	0.0	0.0	0.0	0.0	0.0	0.0	0.0	0.0	0.0	0.0	0.0	0.0	0.0	0.0	0.0	0.0	0.0	0.0	0.0	0.0	0.0	0.0	0.0	0.0	0.0	0.0	0.0	0.0	0.0	0.0	0.0	0.0	0.0	0.0	0.0
k__Bacteria|p__Firmicutes|c__Clostridia|o__Clostridiales|f__Clostridiales_Family_XI_Incertae_Sedis|g__Peptoniphilus	0.0	0.0	0.0	0.0	0.0	0.0	0.0	0.0	0.0	0.0	0.0	0.00142	0.0	0.0	0.0	0.0	0.0	0.0	0.0	0.0	0.0	0.0	0.0	0.0	0.0	0.0	0.0	0.0	0.0	0.0	0.0	0.0	0.0	0.0	0.0	0.0	0.0	0.0	0.0	0.0	0.0	0.0	0.0	0.0	0.0	0.0	0.0	0.0	0.0
k__Bacteria|p__Firmicutes|c__Clostridia|o__Clostridiales|f__Clostridiales_Family_XI_Incertae_Sedis|g__Peptoniphilus|s__Peptoniphilus_harei	0.0	0.0	0.0	0.0	0.0	0.0	0.0	0.0	0.0	0.0	0.0	0.00142	0.0	0.0	0.0	0.0	0.0	0.0	0.0	0.0	0.0	0.0	0.0	0.0	0.0	0.0	0.0	0.0	0.0	0.0	0.0	0.0	0.0	0.0	0.0	0.0	0.0	0.0	0.0	0.0	0.0	0.0	0.0	0.0	0.0	0.0	0.0	0.0	0.0
k__Bacteria|p__Firmicutes|c__Clostridia|o__Clostridiales|f__Clostridiales_Family_XI_Incertae_Sedis|g__Peptoniphilus|s__Peptoniphilus_harei|t__GCF_000183565	0.0	0.0	0.0	0.0	0.0	0.0	0.0	0.0	0.0	0.0	0.0	0.00142	0.0	0.0	0.0	0.0	0.0	0.0	0.0	0.0	0.0	0.0	0.0	0.0	0.0	0.0	0.0	0.0	0.0	0.0	0.0	0.0	0.0	0.0	0.0	0.0	0.0	0.0	0.0	0.0	0.0	0.0	0.0	0.0	0.0	0.0	0.0	0.0	0.0
k__Bacteria|p__Firmicutes|c__Clostridia|o__Clostridiales|f__Clostridiales_noname	0.0	0.03462	0.53091	0.94252	0.03543	0.09671	0.02414	0.32151	0.0	0.0	0.53402	0.05109	0.23307	0.35296	0.03923	0.02584	0.22807	0.00802	0.0	0.00254	0.0	0.0	0.34419	0.13246	0.07366	0.08802	0.0	0.00973	0.23865	0.16231	0.0232	0.66905	0.58449	0.0	0.00095	0.00588	0.00967	0.00787	0.01212	0.54103	0.16603	0.0393	0.1153	0.0	0.0	0.0251	0.01587	0.04058	0.06779
k__Bacteria|p__Firmicutes|c__Clostridia|o__Clostridiales|f__Clostridiales_noname|g__Clostridiales_noname	0.0	0.0	0.01471	0.149	0.001	0.00418	0.0	0.32151	0.0	0.0	0.0743	0.02221	0.1472	0.1359	0.01051	0.0	0.0	0.0	0.0	0.0	0.0	0.0	0.34419	0.13246	0.03665	0.00396	0.0	0.0	0.23865	0.16231	0.01147	0.21507	0.10579	0.0	0.0	0.0	0.0	0.00787	0.0	0.54103	0.16603	0.0	0.0195	0.0	0.0	0.01062	0.0	0.00555	0.01869
k__Bacteria|p__Firmicutes|c__Clostridia|o__Clostridiales|f__Clostridiales_noname|g__Clostridiales_noname|s__Bacteroides_pectinophilus	0.0	0.0	0.0	0.0	0.0	0.0	0.0	0.32151	0.0	0.0	0.0	0.0	0.0	0.0	0.0	0.0	0.0	0.0	0.0	0.0	0.0	0.0	0.34419	0.13246	0.0	0.0	0.0	0.0	0.23546	0.16231	0.0	0.0	0.0	0.0	0.0	0.0	0.0	0.0	0.0	0.54103	0.16603	0.0	0.0	0.0	0.0	0.0	0.0	0.0	0.0
k__Bacteria|p__Firmicutes|c__Clostridia|o__Clostridiales|f__Clostridiales_noname|g__Clostridiales_noname|s__Bacteroides_pectinophilus|t__GCF_000155855	0.0	0.0	0.0	0.0	0.0	0.0	0.0	0.32151	0.0	0.0	0.0	0.0	0.0	0.0	0.0	0.0	0.0	0.0	0.0	0.0	0.0	0.0	0.34419	0.13246	0.0	0.0	0.0	0.0	0.23546	0.16231	0.0	0.0	0.0	0.0	0.0	0.0	0.0	0.0	0.0	0.54103	0.16603	0.0	0.0	0.0	0.0	0.0	0.0	0.0	0.0
k__Bacteria|p__Firmicutes|c__Clostridia|o__Clostridiales|f__Clostridiales_noname|g__Clostridiales_noname|s__Clostridiales_bacterium_1_7_47FAA	0.0	0.0	0.01471	0.149	0.001	0.00418	0.0	0.0	0.0	0.0	0.0743	0.02221	0.1472	0.1359	0.01051	0.0	0.0	0.0	0.0	0.0	0.0	0.0	0.0	0.0	0.03665	0.00396	0.0	0.0	0.00319	0.0	0.01147	0.21507	0.10579	0.0	0.0	0.0	0.0	0.00787	0.0	0.0	0.0	0.0	0.0195	0.0	0.0	0.01062	0.0	0.00555	0.01869
k__Bacteria|p__Firmicutes|c__Clostridia|o__Clostridiales|f__Clostridiales_noname|g__Clostridiales_noname|s__Clostridiales_bacterium_1_7_47FAA|t__GCF_000155435	0.0	0.0	0.01471	0.149	0.001	0.00418	0.0	0.0	0.0	0.0	0.0743	0.02221	0.1472	0.1359	0.01051	0.0	0.0	0.0	0.0	0.0	0.0	0.0	0.0	0.0	0.03665	0.00396	0.0	0.0	0.00319	0.0	0.01147	0.21507	0.10579	0.0	0.0	0.0	0.0	0.00787	0.0	0.0	0.0	0.0	0.0195	0.0	0.0	0.01062	0.0	0.00555	0.01869
k__Bacteria|p__Firmicutes|c__Clostridia|o__Clostridiales|f__Clostridiales_noname|g__Flavonifractor	0.0	0.03462	0.5162	0.79353	0.03442	0.09253	0.02414	0.0	0.0	0.0	0.45972	0.02889	0.08587	0.21707	0.02872	0.02584	0.22807	0.00802	0.0	0.00254	0.0	0.0	0.0	0.0	0.03701	0.08406	0.0	0.00973	0.0	0.0	0.01173	0.45398	0.4787	0.0	0.00095	0.00588	0.00967	0.0	0.01212	0.0	0.0	0.0393	0.0958	0.0	0.0	0.01448	0.01587	0.03503	0.0491
k__Bacteria|p__Firmicutes|c__Clostridia|o__Clostridiales|f__Clostridiales_noname|g__Flavonifractor|s__Flavonifractor_plautii	0.0	0.03462	0.5162	0.79353	0.03442	0.09253	0.02414	0.0	0.0	0.0	0.45972	0.02889	0.08587	0.21707	0.02872	0.02584	0.22807	0.00802	0.0	0.00254	0.0	0.0	0.0	0.0	0.03701	0.08406	0.0	0.00973	0.0	0.0	0.01173	0.45398	0.4787	0.0	0.00095	0.00588	0.00967	0.0	0.01212	0.0	0.0	0.0393	0.0958	0.0	0.0	0.01448	0.01587	0.03503	0.0491
k__Bacteria|p__Firmicutes|c__Clostridia|o__Clostridiales|f__Clostridiales_noname|g__Flavonifractor|s__Flavonifractor_plautii|t__GCF_000239295	0.0	0.03462	0.5162	0.79353	0.03442	0.09253	0.02414	0.0	0.0	0.0	0.45972	0.02889	0.08587	0.21707	0.02872	0.02584	0.22807	0.00802	0.0	0.00254	0.0	0.0	0.0	0.0	0.03701	0.08406	0.0	0.00973	0.0	0.0	0.01173	0.45398	0.4787	0.0	0.00095	0.00588	0.00967	0.0	0.01212	0.0	0.0	0.0393	0.0958	0.0	0.0	0.01448	0.01587	0.03503	0.0491
k__Bacteria|p__Firmicutes|c__Clostridia|o__Clostridiales|f__Eubacteriaceae	0.0	1.04648	0.75074	0.61019	0.0189	0.12868	0.05047	0.88596	0.73646	0.0016	6.85048	7.73884	0.0	0.18145	0.87035	0.50817	0.0	0.0	0.0	0.03484	11.20204	0.0475	2.71931	0.51168	0.05402	0.02867	1.70698	2.10857	2.41602	5.05455	6.83092	0.00241	0.08849	0.14706	0.19417	0.0	0.0	0.0	0.0	10.3794	2.34312	0.06136	0.07533	2.54899	1.43361	3.43038	2.16133	32.50807	9.03742
k__Bacteria|p__Firmicutes|c__Clostridia|o__Clostridiales|f__Eubacteriaceae|g__Anaerofustis	0.0	0.0	0.0	0.0	0.0	0.0	0.0	0.0	0.0	0.0	0.0	0.0	0.0	0.0	0.0	0.0	0.0	0.0	0.0	0.0	0.0	0.0	0.0	0.0	0.0	0.0	0.0	0.0	0.0	0.0	0.0	0.0	0.0	0.0	0.0	0.0	0.0	0.0	0.0	0.0	0.0	0.0	0.00348	0.0	0.0	0.00233	0.0	0.0	0.0
k__Bacteria|p__Firmicutes|c__Clostridia|o__Clostridiales|f__Eubacteriaceae|g__Anaerofustis|s__Anaerofustis_stercorihominis	0.0	0.0	0.0	0.0	0.0	0.0	0.0	0.0	0.0	0.0	0.0	0.0	0.0	0.0	0.0	0.0	0.0	0.0	0.0	0.0	0.0	0.0	0.0	0.0	0.0	0.0	0.0	0.0	0.0	0.0	0.0	0.0	0.0	0.0	0.0	0.0	0.0	0.0	0.0	0.0	0.0	0.0	0.00348	0.0	0.0	0.00233	0.0	0.0	0.0
k__Bacteria|p__Firmicutes|c__Clostridia|o__Clostridiales|f__Eubacteriaceae|g__Anaerofustis|s__Anaerofustis_stercorihominis|t__GCF_000154825	0.0	0.0	0.0	0.0	0.0	0.0	0.0	0.0	0.0	0.0	0.0	0.0	0.0	0.0	0.0	0.0	0.0	0.0	0.0	0.0	0.0	0.0	0.0	0.0	0.0	0.0	0.0	0.0	0.0	0.0	0.0	0.0	0.0	0.0	0.0	0.0	0.0	0.0	0.0	0.0	0.0	0.0	0.00348	0.0	0.0	0.00233	0.0	0.0	0.0
k__Bacteria|p__Firmicutes|c__Clostridia|o__Clostridiales|f__Eubacteriaceae|g__Eubacterium	0.0	1.04648	0.75074	0.61019	0.0189	0.12868	0.05047	0.88596	0.73646	0.0016	6.85048	7.73884	0.0	0.18145	0.87035	0.50817	0.0	0.0	0.0	0.0	11.20204	0.0475	2.71931	0.51168	0.05402	0.02867	1.70698	2.10857	2.41602	5.05455	6.83092	0.00241	0.08849	0.14706	0.19417	0.0	0.0	0.0	0.0	10.3794	2.34312	0.06136	0.07184	2.54899	1.43361	3.42805	2.16133	32.50807	9.03742
k__Bacteria|p__Firmicutes|c__Clostridia|o__Clostridiales|f__Eubacteriaceae|g__Eubacterium|s__Eubacterium_eligens	0.0	0.16469	0.0	0.0	0.0	0.0	0.0	0.0	0.02032	0.0016	0.0	0.0	0.0	0.18145	0.19605	0.10769	0.0	0.0	0.0	0.0	0.0	0.0	0.0	0.02702	0.0	0.02867	0.16522	0.1454	0.00233	0.14586	0.24197	0.0	0.0	0.00411	0.05905	0.0	0.0	0.0	0.0	0.01367	0.00448	0.00618	0.05561	0.00491	0.01615	0.45504	1.75772	0.02915	0.02026
k__Bacteria|p__Firmicutes|c__Clostridia|o__Clostridiales|f__Eubacteriaceae|g__Eubacterium|s__Eubacterium_eligens|t__GCF_000146185	0.0	0.16469	0.0	0.0	0.0	0.0	0.0	0.0	0.02032	0.0016	0.0	0.0	0.0	0.18145	0.19605	0.10769	0.0	0.0	0.0	0.0	0.0	0.0	0.0	0.02702	0.0	0.02867	0.16522	0.1454	0.00233	0.14586	0.24197	0.0	0.0	0.00411	0.05905	0.0	0.0	0.0	0.0	0.01367	0.00448	0.00618	0.05561	0.00491	0.01615	0.45504	1.75772	0.02915	0.02026
k__Bacteria|p__Firmicutes|c__Clostridia|o__Clostridiales|f__Eubacteriaceae|g__Eubacterium|s__Eubacterium_hallii	0.0	0.0284	0.041	0.36903	0.0	0.0	0.0	0.00826	0.04873	0.0	0.46123	0.37504	0.0	0.0	0.00204	0.01957	0.0	0.0	0.0	0.0	0.00195	0.00222	0.0	0.0	0.01982	0.0	0.31569	0.04555	0.05466	0.01308	0.01637	0.0	0.0159	0.14295	0.13512	0.0	0.0	0.0	0.0	0.01581	0.08639	0.0	0.01592	0.01482	0.05096	0.07399	0.06388	0.01866	0.0
k__Bacteria|p__Firmicutes|c__Clostridia|o__Clostridiales|f__Eubacteriaceae|g__Eubacterium|s__Eubacterium_hallii|t__GCF_000173975	0.0	0.0284	0.041	0.36903	0.0	0.0	0.0	0.00826	0.04873	0.0	0.46123	0.37504	0.0	0.0	0.00204	0.01957	0.0	0.0	0.0	0.0	0.00195	0.00222	0.0	0.0	0.01982	0.0	0.31569	0.04555	0.05466	0.01308	0.01637	0.0	0.0159	0.14295	0.13512	0.0	0.0	0.0	0.0	0.01581	0.08639	0.0	0.01592	0.01482	0.05096	0.07399	0.06388	0.01866	0.0
k__Bacteria|p__Firmicutes|c__Clostridia|o__Clostridiales|f__Eubacteriaceae|g__Eubacterium|s__Eubacterium_limosum	0.0	0.0	0.0	0.0	0.0	0.12868	0.05047	0.0	0.0	0.0	0.0	0.0	0.0	0.0	0.0	0.0	0.0	0.0	0.0	0.0	0.0	0.0	0.0	0.0	0.0	0.0	0.0	0.0	0.0	0.0	0.0	0.0	0.0	0.0	0.0	0.0	0.0	0.0	0.0	0.0	0.0	0.0	0.0	0.0	0.0	0.0	0.0	0.0	0.0
k__Bacteria|p__Firmicutes|c__Clostridia|o__Clostridiales|f__Eubacteriaceae|g__Eubacterium|s__Eubacterium_limosum|t__GCF_000152245	0.0	0.0	0.0	0.0	0.0	0.12868	0.05047	0.0	0.0	0.0	0.0	0.0	0.0	0.0	0.0	0.0	0.0	0.0	0.0	0.0	0.0	0.0	0.0	0.0	0.0	0.0	0.0	0.0	0.0	0.0	0.0	0.0	0.0	0.0	0.0	0.0	0.0	0.0	0.0	0.0	0.0	0.0	0.0	0.0	0.0	0.0	0.0	0.0	0.0
k__Bacteria|p__Firmicutes|c__Clostridia|o__Clostridiales|f__Eubacteriaceae|g__Eubacterium|s__Eubacterium_ramulus	0.0	0.08779	0.56698	0.24116	0.0	0.0	0.0	0.13779	0.0358	0.0	0.02513	0.20844	0.0	0.0	0.0	0.00425	0.0	0.0	0.0	0.0	0.1271	0.03295	1.70977	0.00027	0.0	0.0	0.12724	0.13482	0.19893	0.06168	0.0	0.00241	0.0726	0.0	0.0	0.0	0.0	0.0	0.0	0.01156	0.31904	0.0	0.0	0.00378	0.01428	0.05967	0.03975	0.00122	0.0
k__Bacteria|p__Firmicutes|c__Clostridia|o__Clostridiales|f__Eubacteriaceae|g__Eubacterium|s__Eubacterium_ramulus|t__GCF_000469345	0.0	0.08779	0.56698	0.24116	0.0	0.0	0.0	0.13779	0.0358	0.0	0.02513	0.20844	0.0	0.0	0.0	0.00425	0.0	0.0	0.0	0.0	0.1271	0.03295	1.70977	0.00027	0.0	0.0	0.12724	0.13482	0.19893	0.06168	0.0	0.00241	0.0726	0.0	0.0	0.0	0.0	0.0	0.0	0.01156	0.31904	0.0	0.0	0.00378	0.01428	0.05967	0.03975	0.00122	0.0
k__Bacteria|p__Firmicutes|c__Clostridia|o__Clostridiales|f__Eubacteriaceae|g__Eubacterium|s__Eubacterium_rectale	0.0	0.22473	0.14275	0.0	0.0189	0.0	0.0	0.27054	0.63162	0.0	6.36413	6.92135	0.0	0.0	0.37804	0.08254	0.0	0.0	0.0	0.0	11.07299	0.01232	1.00954	0.39078	0.03421	0.0	0.75474	0.55711	2.16011	4.82585	6.48886	0.0	0.0	0.0	0.0	0.0	0.0	0.0	0.0	0.88435	1.63654	0.0	0.0	2.20116	1.20538	0.43035	0.18816	32.22858	8.22455
k__Bacteria|p__Firmicutes|c__Clostridia|o__Clostridiales|f__Eubacteriaceae|g__Eubacterium|s__Eubacterium_rectale|t__Eubacterium_rectale_unclassified	0.0	0.22473	0.14275	0.0	0.0189	0.0	0.0	0.27054	0.63162	0.0	6.36413	6.92135	0.0	0.0	0.37804	0.08254	0.0	0.0	0.0	0.0	11.07299	0.01232	1.00954	0.39078	0.03421	0.0	0.75474	0.55711	2.16011	4.82585	6.48886	0.0	0.0	0.0	0.0	0.0	0.0	0.0	0.0	0.88435	1.63654	0.0	0.0	2.20116	1.20538	0.43035	0.18816	32.22858	8.22455
k__Bacteria|p__Firmicutes|c__Clostridia|o__Clostridiales|f__Eubacteriaceae|g__Eubacterium|s__Eubacterium_siraeum	0.0	0.0	0.0	0.0	0.0	0.0	0.0	0.46709	0.0	0.0	0.0	0.0	0.0	0.0	0.0	0.0	0.0	0.0	0.0	0.0	0.0	0.0	0.0	0.0	0.0	0.0	0.0	0.04163	0.0	0.0	0.0	0.0	0.0	0.0	0.0	0.0	0.0	0.0	0.0	9.41744	0.26761	0.0	0.0	0.0	0.0	2.40901	0.11182	0.0	0.0
k__Bacteria|p__Firmicutes|c__Clostridia|o__Clostridiales|f__Eubacteriaceae|g__Eubacterium|s__Eubacterium_siraeum|t__Eubacterium_siraeum_unclassified	0.0	0.0	0.0	0.0	0.0	0.0	0.0	0.46709	0.0	0.0	0.0	0.0	0.0	0.0	0.0	0.0	0.0	0.0	0.0	0.0	0.0	0.0	0.0	0.0	0.0	0.0	0.0	0.04163	0.0	0.0	0.0	0.0	0.0	0.0	0.0	0.0	0.0	0.0	0.0	9.41744	0.26761	0.0	0.0	0.0	0.0	2.40901	0.11182	0.0	0.0
k__Bacteria|p__Firmicutes|c__Clostridia|o__Clostridiales|f__Eubacteriaceae|g__Eubacterium|s__Eubacterium_sp_3_1_31	0.0	0.0	0.0	0.0	0.0	0.0	0.0	0.0	0.0	0.0	0.0	0.23401	0.0	0.0	0.0	0.0	0.0	0.0	0.0	0.0	0.0	0.0	0.0	0.0	0.0	0.0	0.0	0.0	0.0	0.0	0.0	0.0	0.0	0.0	0.0	0.0	0.0	0.0	0.0	0.0	0.0	0.0	0.0	0.0	0.0	0.0	0.0	0.0	0.0
k__Bacteria|p__Firmicutes|c__Clostridia|o__Clostridiales|f__Eubacteriaceae|g__Eubacterium|s__Eubacterium_sp_3_1_31|t__Eubacterium_sp_3_1_31_unclassified	0.0	0.0	0.0	0.0	0.0	0.0	0.0	0.0	0.0	0.0	0.0	0.23401	0.0	0.0	0.0	0.0	0.0	0.0	0.0	0.0	0.0	0.0	0.0	0.0	0.0	0.0	0.0	0.0	0.0	0.0	0.0	0.0	0.0	0.0	0.0	0.0	0.0	0.0	0.0	0.0	0.0	0.0	0.0	0.0	0.0	0.0	0.0	0.0	0.0
k__Bacteria|p__Firmicutes|c__Clostridia|o__Clostridiales|f__Eubacteriaceae|g__Eubacterium|s__Eubacterium_ventriosum	0.0	0.54087	0.0	0.0	0.0	0.0	0.0	0.00228	0.0	0.0	0.0	0.0	0.0	0.0	0.29423	0.29412	0.0	0.0	0.0	0.0	0.0	0.0	0.0	0.09361	0.0	0.0	0.34408	1.18406	0.0	0.00808	0.08372	0.0	0.0	0.0	0.0	0.0	0.0	0.0	0.0	0.03656	0.02906	0.05518	0.00031	0.32433	0.14685	0.0	0.0	0.23046	0.7926
k__Bacteria|p__Firmicutes|c__Clostridia|o__Clostridiales|f__Eubacteriaceae|g__Eubacterium|s__Eubacterium_ventriosum|t__GCF_000153885	0.0	0.54087	0.0	0.0	0.0	0.0	0.0	0.00228	0.0	0.0	0.0	0.0	0.0	0.0	0.29423	0.29412	0.0	0.0	0.0	0.0	0.0	0.0	0.0	0.09361	0.0	0.0	0.34408	1.18406	0.0	0.00808	0.08372	0.0	0.0	0.0	0.0	0.0	0.0	0.0	0.0	0.03656	0.02906	0.05518	0.00031	0.32433	0.14685	0.0	0.0	0.23046	0.7926
k__Bacteria|p__Firmicutes|c__Clostridia|o__Clostridiales|f__Eubacteriaceae|g__Pseudoramibacter	0.0	0.0	0.0	0.0	0.0	0.0	0.0	0.0	0.0	0.0	0.0	0.0	0.0	0.0	0.0	0.0	0.0	0.0	0.0	0.03484	0.0	0.0	0.0	0.0	0.0	0.0	0.0	0.0	0.0	0.0	0.0	0.0	0.0	0.0	0.0	0.0	0.0	0.0	0.0	0.0	0.0	0.0	0.0	0.0	0.0	0.0	0.0	0.0	0.0
k__Bacteria|p__Firmicutes|c__Clostridia|o__Clostridiales|f__Eubacteriaceae|g__Pseudoramibacter|s__Pseudoramibacter_alactolyticus	0.0	0.0	0.0	0.0	0.0	0.0	0.0	0.0	0.0	0.0	0.0	0.0	0.0	0.0	0.0	0.0	0.0	0.0	0.0	0.03484	0.0	0.0	0.0	0.0	0.0	0.0	0.0	0.0	0.0	0.0	0.0	0.0	0.0	0.0	0.0	0.0	0.0	0.0	0.0	0.0	0.0	0.0	0.0	0.0	0.0	0.0	0.0	0.0	0.0
k__Bacteria|p__Firmicutes|c__Clostridia|o__Clostridiales|f__Eubacteriaceae|g__Pseudoramibacter|s__Pseudoramibacter_alactolyticus|t__GCF_000185505	0.0	0.0	0.0	0.0	0.0	0.0	0.0	0.0	0.0	0.0	0.0	0.0	0.0	0.0	0.0	0.0	0.0	0.0	0.0	0.03484	0.0	0.0	0.0	0.0	0.0	0.0	0.0	0.0	0.0	0.0	0.0	0.0	0.0	0.0	0.0	0.0	0.0	0.0	0.0	0.0	0.0	0.0	0.0	0.0	0.0	0.0	0.0	0.0	0.0
k__Bacteria|p__Firmicutes|c__Clostridia|o__Clostridiales|f__Lachnospiraceae	0.05371	6.61145	25.70458	18.38192	9.94123	26.52391	5.22705	1.63499	1.06534	2.6283	2.33922	14.90161	19.01399	4.32305	6.8772	7.19265	0.06695	0.00838	0.0	0.12957	2.68945	0.63801	1.81203	3.42631	4.11669	9.34407	2.281	10.71713	2.05916	4.20954	8.27081	0.89911	1.55559	4.36315	3.75277	26.76288	8.37549	1.0065	3.23812	0.98809	6.22602	6.44711	11.66375	0.34662	1.38719	2.5643	1.50373	6.63413	17.47544
k__Bacteria|p__Firmicutes|c__Clostridia|o__Clostridiales|f__Lachnospiraceae|g__Anaerostipes	0.0	0.0	0.01106	0.02824	0.00159	0.36438	0.00355	0.03018	0.014	0.0	0.0	0.00076	0.07194	0.0	0.0	0.01267	0.0	0.0	0.0	0.0	0.0671	0.0869	0.00048	0.0	0.0	0.03309	0.0	0.0	0.00883	0.00534	0.00821	0.03776	0.15267	0.0	0.0	0.0	0.01418	0.0	0.0027	0.01216	0.01311	0.0	0.01834	0.00122	0.00038	0.0	0.0	0.0017	0.00295
k__Bacteria|p__Firmicutes|c__Clostridia|o__Clostridiales|f__Lachnospiraceae|g__Anaerostipes|s__Anaerostipes_caccae	0.0	0.0	0.0	0.0	0.0	0.02087	0.0	0.0	0.0	0.0	0.0	0.0	0.0	0.0	0.0	0.0	0.0	0.0	0.0	0.0	0.0	0.0	0.0	0.0	0.0	0.0	0.0	0.0	0.0	0.0	0.0	0.00227	0.05178	0.0	0.0	0.0	0.0058	0.0	0.0	0.0	0.0	0.0	0.0	0.0	0.0	0.0	0.0	0.0	0.0
k__Bacteria|p__Firmicutes|c__Clostridia|o__Clostridiales|f__Lachnospiraceae|g__Anaerostipes|s__Anaerostipes_caccae|t__GCF_000154305	0.0	0.0	0.0	0.0	0.0	0.02087	0.0	0.0	0.0	0.0	0.0	0.0	0.0	0.0	0.0	0.0	0.0	0.0	0.0	0.0	0.0	0.0	0.0	0.0	0.0	0.0	0.0	0.0	0.0	0.0	0.0	0.00227	0.05178	0.0	0.0	0.0	0.0058	0.0	0.0	0.0	0.0	0.0	0.0	0.0	0.0	0.0	0.0	0.0	0.0
k__Bacteria|p__Firmicutes|c__Clostridia|o__Clostridiales|f__Lachnospiraceae|g__Anaerostipes|s__Anaerostipes_hadrus	0.0	0.0	0.01106	0.02824	0.0	0.0	0.0	0.03018	0.014	0.0	0.0	0.0	0.0	0.0	0.0	0.01267	0.0	0.0	0.0	0.0	0.0671	0.0869	0.00048	0.0	0.0	0.0	0.0	0.0	0.00883	0.00534	0.00821	0.0	0.0	0.0	0.0	0.0	0.0	0.0	0.0027	0.01216	0.01311	0.0	0.01834	0.00122	0.00038	0.0	0.0	0.0017	0.00295
k__Bacteria|p__Firmicutes|c__Clostridia|o__Clostridiales|f__Lachnospiraceae|g__Anaerostipes|s__Anaerostipes_hadrus|t__GCF_000332875	0.0	0.0	0.01106	0.02824	0.0	0.0	0.0	0.03018	0.014	0.0	0.0	0.0	0.0	0.0	0.0	0.01267	0.0	0.0	0.0	0.0	0.0671	0.0869	0.00048	0.0	0.0	0.0	0.0	0.0	0.00883	0.00534	0.00821	0.0	0.0	0.0	0.0	0.0	0.0	0.0	0.0027	0.01216	0.01311	0.0	0.01834	0.00122	0.00038	0.0	0.0	0.0017	0.00295
k__Bacteria|p__Firmicutes|c__Clostridia|o__Clostridiales|f__Lachnospiraceae|g__Anaerostipes|s__Anaerostipes_unclassified	0.0	0.0	0.0	0.0	0.00159	0.34351	0.00355	0.0	0.0	0.0	0.0	0.00076	0.07194	0.0	0.0	0.0	0.0	0.0	0.0	0.0	0.0	0.0	0.0	0.0	0.0	0.03309	0.0	0.0	0.0	0.0	0.0	0.03549	0.10089	0.0	0.0	0.0	0.00838	0.0	0.0	0.0	0.0	0.0	0.0	0.0	0.0	0.0	0.0	0.0	0.0
k__Bacteria|p__Firmicutes|c__Clostridia|o__Clostridiales|f__Lachnospiraceae|g__Blautia	0.05371	2.6669	12.18873	13.61796	0.23443	22.98989	4.78179	0.08058	0.23179	0.76256	1.44432	13.05673	16.66382	3.81552	1.36442	1.09333	0.0	0.0	0.0	0.10807	0.28947	0.04411	0.14073	0.42005	3.67431	8.92246	0.45536	1.55594	0.27464	0.27407	0.49381	0.50325	1.07259	3.12086	2.19264	23.09532	8.36106	0.86201	2.3618	0.31188	2.03485	3.03287	2.80698	0.1163	0.21084	0.85987	0.37794	1.58513	3.289
k__Bacteria|p__Firmicutes|c__Clostridia|o__Clostridiales|f__Lachnospiraceae|g__Blautia|s__Blautia_hansenii	0.0	0.0	0.0	0.0	0.0	0.0	0.0	0.0	0.0	0.0	0.0	0.0	0.0	0.0	0.0	0.0	0.0	0.0	0.0	0.0	0.0	0.0	0.0	0.0	0.0	0.0	0.0	0.0	0.0	0.0	0.0	0.0	0.0	0.0	0.0	0.0	0.0	0.0	0.0	0.0	0.0	0.0	0.0	0.0	0.0	0.0	0.0	0.0	0.00462
k__Bacteria|p__Firmicutes|c__Clostridia|o__Clostridiales|f__Lachnospiraceae|g__Blautia|s__Blautia_hansenii|t__GCF_000156675	0.0	0.0	0.0	0.0	0.0	0.0	0.0	0.0	0.0	0.0	0.0	0.0	0.0	0.0	0.0	0.0	0.0	0.0	0.0	0.0	0.0	0.0	0.0	0.0	0.0	0.0	0.0	0.0	0.0	0.0	0.0	0.0	0.0	0.0	0.0	0.0	0.0	0.0	0.0	0.0	0.0	0.0	0.0	0.0	0.0	0.0	0.0	0.0	0.00462
k__Bacteria|p__Firmicutes|c__Clostridia|o__Clostridiales|f__Lachnospiraceae|g__Blautia|s__Blautia_hydrogenotrophica	0.0	0.0	0.0	0.0	0.0	0.0	0.0	0.0	0.0	0.0	0.0	0.0	0.0	0.0	0.0	0.0	0.0	0.0	0.0	0.0	0.0	0.0	0.0	0.0	0.0	0.0	0.0	0.0	0.0	0.0	0.0	0.0	0.0	0.0	0.0	0.0	0.0	0.0	0.0	0.0	0.0	0.0	0.0	0.0	0.0	0.00643	0.01931	0.0	0.00706
k__Bacteria|p__Firmicutes|c__Clostridia|o__Clostridiales|f__Lachnospiraceae|g__Blautia|s__Blautia_hydrogenotrophica|t__GCF_000157975	0.0	0.0	0.0	0.0	0.0	0.0	0.0	0.0	0.0	0.0	0.0	0.0	0.0	0.0	0.0	0.0	0.0	0.0	0.0	0.0	0.0	0.0	0.0	0.0	0.0	0.0	0.0	0.0	0.0	0.0	0.0	0.0	0.0	0.0	0.0	0.0	0.0	0.0	0.0	0.0	0.0	0.0	0.0	0.0	0.0	0.00643	0.01931	0.0	0.00706
k__Bacteria|p__Firmicutes|c__Clostridia|o__Clostridiales|f__Lachnospiraceae|g__Blautia|s__Blautia_producta	0.0	0.0	0.0	0.0	0.0	0.06038	0.0	0.0	0.0	0.0	0.0	0.0	0.06956	0.04456	0.0	0.0	0.0	0.0	0.0	0.0	0.0	0.0	0.0	0.0	0.0	0.0	0.0	0.0	0.0	0.0	0.0	0.00839	0.00625	0.0	0.0	0.0	0.0	0.0	0.0003	0.0	0.0	0.0	0.0	0.0	0.0	0.0	0.0	0.0	0.0
k__Bacteria|p__Firmicutes|c__Clostridia|o__Clostridiales|f__Lachnospiraceae|g__Blautia|s__Blautia_producta|t__GCF_000373885	0.0	0.0	0.0	0.0	0.0	0.06038	0.0	0.0	0.0	0.0	0.0	0.0	0.06956	0.04456	0.0	0.0	0.0	0.0	0.0	0.0	0.0	0.0	0.0	0.0	0.0	0.0	0.0	0.0	0.0	0.0	0.0	0.00839	0.00625	0.0	0.0	0.0	0.0	0.0	0.0003	0.0	0.0	0.0	0.0	0.0	0.0	0.0	0.0	0.0	0.0
k__Bacteria|p__Firmicutes|c__Clostridia|o__Clostridiales|f__Lachnospiraceae|g__Blautia|s__Ruminococcus_gnavus	0.0	0.22763	0.16295	0.21327	0.13696	15.45333	4.15857	0.0	0.0	0.22875	1.17251	0.63824	5.37612	0.79672	0.22511	0.31785	0.0	0.0	0.0	0.0	0.0	0.0	0.0	0.0	2.74224	0.85495	0.0	0.01644	0.0	0.0	0.29797	0.46081	0.20461	2.97242	0.53517	22.42393	8.11645	0.39077	1.76712	0.0	0.0	0.29912	0.67248	0.02272	0.00045	0.0	0.0	1.06403	2.92664
k__Bacteria|p__Firmicutes|c__Clostridia|o__Clostridiales|f__Lachnospiraceae|g__Blautia|s__Ruminococcus_gnavus|t__Ruminococcus_gnavus_unclassified	0.0	0.22763	0.16295	0.21327	0.13696	15.45333	4.15857	0.0	0.0	0.22875	1.17251	0.63824	5.37612	0.79672	0.22511	0.31785	0.0	0.0	0.0	0.0	0.0	0.0	0.0	0.0	2.74224	0.85495	0.0	0.01644	0.0	0.0	0.29797	0.46081	0.20461	2.97242	0.53517	22.42393	8.11645	0.39077	1.76712	0.0	0.0	0.29912	0.67248	0.02272	0.00045	0.0	0.0	1.06403	2.92664
k__Bacteria|p__Firmicutes|c__Clostridia|o__Clostridiales|f__Lachnospiraceae|g__Blautia|s__Ruminococcus_obeum	0.0	0.04673	1.26324	0.37751	0.05627	0.0	0.0	0.02868	0.02772	0.01175	0.19704	0.06937	0.25845	0.07312	0.05814	0.03616	0.0	0.0	0.0	0.06928	0.09754	0.01075	0.02507	0.03253	0.01485	0.0	0.13265	1.24478	0.11872	0.15141	0.06478	0.0	0.0	0.08447	0.00657	0.0	0.00469	0.01137	0.00306	0.11734	0.33575	0.00795	0.06539	0.05081	0.02514	0.2367	0.2954	0.02869	0.01689
k__Bacteria|p__Firmicutes|c__Clostridia|o__Clostridiales|f__Lachnospiraceae|g__Blautia|s__Ruminococcus_obeum|t__Ruminococcus_obeum_unclassified	0.0	0.04673	1.26324	0.37751	0.05627	0.0	0.0	0.02868	0.02772	0.01175	0.19704	0.06937	0.25845	0.07312	0.05814	0.03616	0.0	0.0	0.0	0.06928	0.09754	0.01075	0.02507	0.03253	0.01485	0.0	0.13265	1.24478	0.11872	0.15141	0.06478	0.0	0.0	0.08447	0.00657	0.0	0.00469	0.01137	0.00306	0.11734	0.33575	0.00795	0.06539	0.05081	0.02514	0.2367	0.2954	0.02869	0.01689
k__Bacteria|p__Firmicutes|c__Clostridia|o__Clostridiales|f__Lachnospiraceae|g__Blautia|s__Ruminococcus_torques	0.05371	2.39254	10.76254	13.02718	0.04121	7.47619	0.62322	0.05191	0.20407	0.52206	0.07478	12.34913	10.95969	2.90112	1.08118	0.73932	0.0	0.0	0.0	0.03879	0.19194	0.03336	0.11565	0.38752	0.91722	8.06751	0.32271	0.29472	0.15592	0.12265	0.13106	0.03405	0.86174	0.06397	1.6509	0.67139	0.23992	0.45987	0.59133	0.19454	1.6991	2.7258	2.06911	0.04277	0.18525	0.61674	0.06323	0.49241	0.3338
k__Bacteria|p__Firmicutes|c__Clostridia|o__Clostridiales|f__Lachnospiraceae|g__Blautia|s__Ruminococcus_torques|t__Ruminococcus_torques_unclassified	0.05371	2.39254	10.76254	13.02718	0.04121	7.47619	0.62322	0.05191	0.20407	0.52206	0.07478	12.34913	10.95969	2.90112	1.08118	0.73932	0.0	0.0	0.0	0.03879	0.19194	0.03336	0.11565	0.38752	0.91722	8.06751	0.32271	0.29472	0.15592	0.12265	0.13106	0.03405	0.86174	0.06397	1.6509	0.67139	0.23992	0.45987	0.59133	0.19454	1.6991	2.7258	2.06911	0.04277	0.18525	0.61674	0.06323	0.49241	0.3338
k__Bacteria|p__Firmicutes|c__Clostridia|o__Clostridiales|f__Lachnospiraceae|g__Coprococcus	0.0	1.38412	5.64939	0.78184	0.84573	0.0	0.0	0.09238	0.00951	0.20263	0.0	0.0	0.0	0.0	2.20173	2.77464	0.0	0.0	0.0	0.0	0.15101	0.05864	0.02918	0.82252	0.0	0.0	0.35558	1.43285	0.78473	2.65299	2.33256	0.0	0.0	0.0	0.0	0.0	0.0	0.0	0.0	0.08548	1.00817	1.73597	3.43036	0.07082	0.19136	0.58572	0.59647	3.1802	4.25978
k__Bacteria|p__Firmicutes|c__Clostridia|o__Clostridiales|f__Lachnospiraceae|g__Coprococcus|s__Coprococcus_catus	0.0	0.06662	0.16167	0.0838	0.0	0.0	0.0	0.00131	0.0	0.0	0.0	0.0	0.0	0.0	0.0	0.0	0.0	0.0	0.0	0.0	0.06357	0.02771	0.0052	0.0063	0.0	0.0	0.07479	0.07166	0.03547	0.05046	0.04675	0.0	0.0	0.0	0.0	0.0	0.0	0.0	0.0	0.00062	0.38361	0.0	0.0	0.00542	0.01126	0.58572	0.59647	0.01842	0.04607
k__Bacteria|p__Firmicutes|c__Clostridia|o__Clostridiales|f__Lachnospiraceae|g__Coprococcus|s__Coprococcus_catus|t__GCF_000210555	0.0	0.06662	0.16167	0.0838	0.0	0.0	0.0	0.00131	0.0	0.0	0.0	0.0	0.0	0.0	0.0	0.0	0.0	0.0	0.0	0.0	0.06357	0.02771	0.0052	0.0063	0.0	0.0	0.07479	0.07166	0.03547	0.05046	0.04675	0.0	0.0	0.0	0.0	0.0	0.0	0.0	0.0	0.00062	0.38361	0.0	0.0	0.00542	0.01126	0.58572	0.59647	0.01842	0.04607
k__Bacteria|p__Firmicutes|c__Clostridia|o__Clostridiales|f__Lachnospiraceae|g__Coprococcus|s__Coprococcus_comes	0.0	0.68903	5.48772	0.69804	0.0	0.0	0.0	0.09107	0.00951	0.20263	0.0	0.0	0.0	0.0	2.20173	2.77464	0.0	0.0	0.0	0.0	0.08744	0.03092	0.02398	0.03826	0.0	0.0	0.2808	0.94169	0.24112	1.07274	2.28582	0.0	0.0	0.0	0.0	0.0	0.0	0.0	0.0	0.08486	0.30612	1.73597	3.43036	0.0654	0.1801	0.0	0.0	3.16178	4.21371
k__Bacteria|p__Firmicutes|c__Clostridia|o__Clostridiales|f__Lachnospiraceae|g__Coprococcus|s__Coprococcus_comes|t__GCF_000155875	0.0	0.68903	5.48772	0.69804	0.0	0.0	0.0	0.09107	0.00951	0.20263	0.0	0.0	0.0	0.0	2.20173	2.77464	0.0	0.0	0.0	0.0	0.08744	0.03092	0.02398	0.03826	0.0	0.0	0.2808	0.94169	0.24112	1.07274	2.28582	0.0	0.0	0.0	0.0	0.0	0.0	0.0	0.0	0.08486	0.30612	1.73597	3.43036	0.0654	0.1801	0.0	0.0	3.16178	4.21371
k__Bacteria|p__Firmicutes|c__Clostridia|o__Clostridiales|f__Lachnospiraceae|g__Coprococcus|s__Coprococcus_eutactus	0.0	0.62847	0.0	0.0	0.13504	0.0	0.0	0.0	0.0	0.0	0.0	0.0	0.0	0.0	0.0	0.0	0.0	0.0	0.0	0.0	0.0	0.0	0.0	0.0	0.0	0.0	0.0	0.0	0.0	0.0	0.0	0.0	0.0	0.0	0.0	0.0	0.0	0.0	0.0	0.0	0.0	0.0	0.0	0.0	0.0	0.0	0.0	0.0	0.0
k__Bacteria|p__Firmicutes|c__Clostridia|o__Clostridiales|f__Lachnospiraceae|g__Coprococcus|s__Coprococcus_eutactus|t__GCF_000154425	0.0	0.62847	0.0	0.0	0.13504	0.0	0.0	0.0	0.0	0.0	0.0	0.0	0.0	0.0	0.0	0.0	0.0	0.0	0.0	0.0	0.0	0.0	0.0	0.0	0.0	0.0	0.0	0.0	0.0	0.0	0.0	0.0	0.0	0.0	0.0	0.0	0.0	0.0	0.0	0.0	0.0	0.0	0.0	0.0	0.0	0.0	0.0	0.0	0.0
k__Bacteria|p__Firmicutes|c__Clostridia|o__Clostridiales|f__Lachnospiraceae|g__Coprococcus|s__Coprococcus_sp_ART55_1	0.0	0.0	0.0	0.0	0.71068	0.0	0.0	0.0	0.0	0.0	0.0	0.0	0.0	0.0	0.0	0.0	0.0	0.0	0.0	0.0	0.0	0.0	0.0	0.77795	0.0	0.0	0.0	0.4195	0.50814	1.52979	0.0	0.0	0.0	0.0	0.0	0.0	0.0	0.0	0.0	0.0	0.31844	0.0	0.0	0.0	0.0	0.0	0.0	0.0	0.0
k__Bacteria|p__Firmicutes|c__Clostridia|o__Clostridiales|f__Lachnospiraceae|g__Coprococcus|s__Coprococcus_sp_ART55_1|t__GCF_000210595	0.0	0.0	0.0	0.0	0.71068	0.0	0.0	0.0	0.0	0.0	0.0	0.0	0.0	0.0	0.0	0.0	0.0	0.0	0.0	0.0	0.0	0.0	0.0	0.77795	0.0	0.0	0.0	0.4195	0.50814	1.52979	0.0	0.0	0.0	0.0	0.0	0.0	0.0	0.0	0.0	0.0	0.31844	0.0	0.0	0.0	0.0	0.0	0.0	0.0	0.0
k__Bacteria|p__Firmicutes|c__Clostridia|o__Clostridiales|f__Lachnospiraceae|g__Dorea	0.0	0.20277	2.44829	0.34314	0.0	0.0	0.0	0.26501	0.15392	0.22638	0.22559	0.13645	0.04121	0.02174	0.04875	0.14338	0.0	0.0	0.0	0.0017	0.0948	0.28465	0.2107	0.34809	0.12589	0.01574	0.46723	0.26158	0.18438	0.44629	0.04217	0.0666	0.0	0.27806	0.10744	0.0	0.0	0.02784	0.19508	0.3106	2.05915	0.00917	0.12094	0.02467	0.1157	0.02147	0.01112	0.00558	0.02035
k__Bacteria|p__Firmicutes|c__Clostridia|o__Clostridiales|f__Lachnospiraceae|g__Dorea|s__Dorea_formicigenerans	0.0	0.04393	2.26139	0.12437	0.0	0.0	0.0	0.14838	0.13095	0.19607	0.0	0.0	0.0	0.0	0.0	0.0	0.0	0.0	0.0	0.0	0.06354	0.02363	0.18945	0.33024	0.0	0.0	0.22214	0.18462	0.16037	0.20148	0.0	0.0	0.0	0.0	0.06244	0.0	0.0	0.02784	0.19508	0.04808	1.75572	0.0	0.0	0.0138	0.06287	0.01153	0.00493	0.0	0.0
k__Bacteria|p__Firmicutes|c__Clostridia|o__Clostridiales|f__Lachnospiraceae|g__Dorea|s__Dorea_formicigenerans|t__Dorea_formicigenerans_unclassified	0.0	0.04393	2.26139	0.12437	0.0	0.0	0.0	0.14838	0.13095	0.19607	0.0	0.0	0.0	0.0	0.0	0.0	0.0	0.0	0.0	0.0	0.06354	0.02363	0.18945	0.33024	0.0	0.0	0.22214	0.18462	0.16037	0.20148	0.0	0.0	0.0	0.0	0.06244	0.0	0.0	0.02784	0.19508	0.04808	1.75572	0.0	0.0	0.0138	0.06287	0.01153	0.00493	0.0	0.0
k__Bacteria|p__Firmicutes|c__Clostridia|o__Clostridiales|f__Lachnospiraceae|g__Dorea|s__Dorea_longicatena	0.0	0.15883	0.18691	0.21878	0.0	0.0	0.0	0.11663	0.02297	0.03031	0.22559	0.13645	0.0	0.0	0.04875	0.14338	0.0	0.0	0.0	0.0	0.03126	0.10362	0.02126	0.01784	0.12589	0.0	0.24509	0.07696	0.024	0.24481	0.04217	0.0	0.0	0.22147	0.045	0.0	0.0	0.0	0.0	0.26252	0.30343	0.00085	0.12094	0.01087	0.05283	0.0	0.0	0.00558	0.02035
k__Bacteria|p__Firmicutes|c__Clostridia|o__Clostridiales|f__Lachnospiraceae|g__Dorea|s__Dorea_longicatena|t__GCF_000154065	0.0	0.15883	0.18691	0.21878	0.0	0.0	0.0	0.11663	0.02297	0.03031	0.22559	0.13645	0.0	0.0	0.04875	0.14338	0.0	0.0	0.0	0.0	0.03126	0.10362	0.02126	0.01784	0.12589	0.0	0.24509	0.07696	0.024	0.24481	0.04217	0.0	0.0	0.22147	0.045	0.0	0.0	0.0	0.0	0.26252	0.30343	0.00085	0.12094	0.01087	0.05283	0.0	0.0	0.00558	0.02035
k__Bacteria|p__Firmicutes|c__Clostridia|o__Clostridiales|f__Lachnospiraceae|g__Dorea|s__Dorea_unclassified	0.0	0.0	0.0	0.0	0.0	0.0	0.0	0.0	0.0	0.0	0.0	0.0	0.04121	0.02174	0.0	0.0	0.0	0.0	0.0	0.0017	0.0	0.1574	0.0	0.0	0.0	0.01574	0.0	0.0	0.0	0.0	0.0	0.0666	0.0	0.05658	0.0	0.0	0.0	0.0	0.0	0.0	0.0	0.00831	0.0	0.0	0.0	0.00994	0.00619	0.0	0.0
k__Bacteria|p__Firmicutes|c__Clostridia|o__Clostridiales|f__Lachnospiraceae|g__Lachnoanaerobaculum	0.0	0.0	0.0	0.0	0.0	0.00336	0.0	0.0	0.0	0.0	0.0	0.0	0.0	0.0	0.0	0.0	0.0	0.0	0.0	0.0	0.0	0.0	0.0	0.0	0.0	0.0	0.0	0.0	0.0	0.0	0.0	0.0	0.0	0.0	0.0	0.0	0.0	0.0	0.0	0.0	0.0	0.0	0.0	0.0	0.0	0.0	0.0	0.0	0.0
k__Bacteria|p__Firmicutes|c__Clostridia|o__Clostridiales|f__Lachnospiraceae|g__Lachnoanaerobaculum|s__Lachnoanaerobaculum_saburreum	0.0	0.0	0.0	0.0	0.0	0.00336	0.0	0.0	0.0	0.0	0.0	0.0	0.0	0.0	0.0	0.0	0.0	0.0	0.0	0.0	0.0	0.0	0.0	0.0	0.0	0.0	0.0	0.0	0.0	0.0	0.0	0.0	0.0	0.0	0.0	0.0	0.0	0.0	0.0	0.0	0.0	0.0	0.0	0.0	0.0	0.0	0.0	0.0	0.0
k__Bacteria|p__Firmicutes|c__Clostridia|o__Clostridiales|f__Lachnospiraceae|g__Lachnoanaerobaculum|s__Lachnoanaerobaculum_saburreum|t__Lachnoanaerobaculum_saburreum_unclassified	0.0	0.0	0.0	0.0	0.0	0.00336	0.0	0.0	0.0	0.0	0.0	0.0	0.0	0.0	0.0	0.0	0.0	0.0	0.0	0.0	0.0	0.0	0.0	0.0	0.0	0.0	0.0	0.0	0.0	0.0	0.0	0.0	0.0	0.0	0.0	0.0	0.0	0.0	0.0	0.0	0.0	0.0	0.0	0.0	0.0	0.0	0.0	0.0	0.0
k__Bacteria|p__Firmicutes|c__Clostridia|o__Clostridiales|f__Lachnospiraceae|g__Lachnospiraceae_noname	0.0	0.53787	3.22692	1.33906	0.1195	3.15352	0.44012	0.04065	0.06922	0.08849	0.40475	0.29191	1.96323	0.39784	0.06647	0.1706	0.06695	0.0017	0.0	0.01979	0.76648	0.03471	0.00847	0.50115	0.17296	0.34833	0.10771	0.23392	0.03693	0.03741	0.13963	0.2915	0.33033	0.65464	1.37363	3.66757	0.0	0.11665	0.67299	0.16896	0.86432	0.09071	0.21026	0.0127	0.06371	0.89989	0.51664	0.40027	0.02765
k__Bacteria|p__Firmicutes|c__Clostridia|o__Clostridiales|f__Lachnospiraceae|g__Lachnospiraceae_noname|s__Lachnospiraceae_bacterium_1_1_57FAA	0.0	0.14872	2.59407	0.67248	0.0	0.12077	0.0	0.0	0.01477	0.07379	0.04131	0.0	0.13654	0.0	0.0	0.05486	0.0	0.0	0.0	0.0	0.0	0.0	0.0	0.36323	0.0	0.0	0.0	0.0	0.0	0.00607	0.11115	0.0058	0.0	0.0	0.0	0.0	0.0	0.0	0.0	0.14436	0.55755	0.0	0.0	0.00221	0.03437	0.29888	0.22521	0.29981	0.0
k__Bacteria|p__Firmicutes|c__Clostridia|o__Clostridiales|f__Lachnospiraceae|g__Lachnospiraceae_noname|s__Lachnospiraceae_bacterium_1_1_57FAA|t__GCF_000218445	0.0	0.14872	2.59407	0.67248	0.0	0.12077	0.0	0.0	0.01477	0.07379	0.04131	0.0	0.13654	0.0	0.0	0.05486	0.0	0.0	0.0	0.0	0.0	0.0	0.0	0.36323	0.0	0.0	0.0	0.0	0.0	0.00607	0.11115	0.0058	0.0	0.0	0.0	0.0	0.0	0.0	0.0	0.14436	0.55755	0.0	0.0	0.00221	0.03437	0.29888	0.22521	0.29981	0.0
k__Bacteria|p__Firmicutes|c__Clostridia|o__Clostridiales|f__Lachnospiraceae|g__Lachnospiraceae_noname|s__Lachnospiraceae_bacterium_1_4_56FAA	0.0	0.0	0.0	0.0	0.0	0.0	0.0	0.0	0.0	0.0	0.0	0.0	0.0	0.0578	0.0	0.0	0.0	0.0	0.0	0.0	0.0	0.0	0.0	0.0	0.0	0.0	0.0	0.0	0.0	0.0	0.0	0.0	0.0	0.0	0.0	0.0	0.0	0.00434	0.0	0.0	0.0	0.00132	0.00678	0.0	0.0	0.00287	0.0	0.0	0.0
k__Bacteria|p__Firmicutes|c__Clostridia|o__Clostridiales|f__Lachnospiraceae|g__Lachnospiraceae_noname|s__Lachnospiraceae_bacterium_1_4_56FAA|t__GCF_000218385	0.0	0.0	0.0	0.0	0.0	0.0	0.0	0.0	0.0	0.0	0.0	0.0	0.0	0.0578	0.0	0.0	0.0	0.0	0.0	0.0	0.0	0.0	0.0	0.0	0.0	0.0	0.0	0.0	0.0	0.0	0.0	0.0	0.0	0.0	0.0	0.0	0.0	0.00434	0.0	0.0	0.0	0.00132	0.00678	0.0	0.0	0.00287	0.0	0.0	0.0
k__Bacteria|p__Firmicutes|c__Clostridia|o__Clostridiales|f__Lachnospiraceae|g__Lachnospiraceae_noname|s__Lachnospiraceae_bacterium_2_1_58FAA	0.0	0.01694	0.03519	0.03938	0.03605	1.42143	0.3998	0.0	0.0	0.0147	0.27738	0.14258	0.12006	0.00834	0.0	0.0	0.0	0.0	0.0	0.01979	0.73863	0.0	0.0	0.0	0.09351	0.00339	0.0	0.0	0.0	0.0	0.00434	0.07655	0.0	0.49626	0.12252	3.66757	0.0	0.09024	0.57372	0.0	0.0	0.0	0.0	0.00359	0.0	0.0	0.0	0.04528	0.0
k__Bacteria|p__Firmicutes|c__Clostridia|o__Clostridiales|f__Lachnospiraceae|g__Lachnospiraceae_noname|s__Lachnospiraceae_bacterium_2_1_58FAA|t__GCF_000218465	0.0	0.01694	0.03519	0.03938	0.03605	1.42143	0.3998	0.0	0.0	0.0147	0.27738	0.14258	0.12006	0.00834	0.0	0.0	0.0	0.0	0.0	0.01979	0.73863	0.0	0.0	0.0	0.09351	0.00339	0.0	0.0	0.0	0.0	0.00434	0.07655	0.0	0.49626	0.12252	3.66757	0.0	0.09024	0.57372	0.0	0.0	0.0	0.0	0.00359	0.0	0.0	0.0	0.04528	0.0
k__Bacteria|p__Firmicutes|c__Clostridia|o__Clostridiales|f__Lachnospiraceae|g__Lachnospiraceae_noname|s__Lachnospiraceae_bacterium_3_1_46FAA	0.0	0.25271	0.49352	0.33062	0.0	0.70235	0.03833	0.0	0.0	0.0	0.0	0.0	0.0	0.0037	0.04903	0.0582	0.0	0.0	0.0	0.0	0.0	0.0	0.0	0.0	0.0	0.0	0.00609	0.0	0.0	0.00197	0.00907	0.0	0.0202	0.0	0.0	0.0	0.0	0.0	0.0	0.0	0.00745	0.08168	0.07783	0.0	0.00855	0.00857	0.0	0.02512	0.00989
k__Bacteria|p__Firmicutes|c__Clostridia|o__Clostridiales|f__Lachnospiraceae|g__Lachnospiraceae_noname|s__Lachnospiraceae_bacterium_3_1_46FAA|t__GCF_000209405	0.0	0.25271	0.49352	0.33062	0.0	0.70235	0.03833	0.0	0.0	0.0	0.0	0.0	0.0	0.0037	0.04903	0.0582	0.0	0.0	0.0	0.0	0.0	0.0	0.0	0.0	0.0	0.0	0.00609	0.0	0.0	0.00197	0.00907	0.0	0.0202	0.0	0.0	0.0	0.0	0.0	0.0	0.0	0.00745	0.08168	0.07783	0.0	0.00855	0.00857	0.0	0.02512	0.00989
k__Bacteria|p__Firmicutes|c__Clostridia|o__Clostridiales|f__Lachnospiraceae|g__Lachnospiraceae_noname|s__Lachnospiraceae_bacterium_3_1_57FAA_CT1	0.0	0.08564	0.0	0.11308	0.00781	0.64739	0.00184	0.0	0.0	0.0	0.0	0.03574	0.0	0.0	0.0	0.0	0.0	0.0	0.0	0.0	0.01084	0.0	0.0	0.13792	0.0	0.02565	0.0	0.0	0.0	0.0	0.0	0.0	0.00153	0.0	1.17403	0.0	0.0	0.0	0.0	0.0	0.25945	0.0	0.0	0.0	0.0	0.55255	0.22023	0.0	0.0
k__Bacteria|p__Firmicutes|c__Clostridia|o__Clostridiales|f__Lachnospiraceae|g__Lachnospiraceae_noname|s__Lachnospiraceae_bacterium_3_1_57FAA_CT1|t__GCF_000218405	0.0	0.08564	0.0	0.11308	0.00781	0.64739	0.00184	0.0	0.0	0.0	0.0	0.03574	0.0	0.0	0.0	0.0	0.0	0.0	0.0	0.0	0.01084	0.0	0.0	0.13792	0.0	0.02565	0.0	0.0	0.0	0.0	0.0	0.0	0.00153	0.0	1.17403	0.0	0.0	0.0	0.0	0.0	0.25945	0.0	0.0	0.0	0.0	0.55255	0.22023	0.0	0.0
k__Bacteria|p__Firmicutes|c__Clostridia|o__Clostridiales|f__Lachnospiraceae|g__Lachnospiraceae_noname|s__Lachnospiraceae_bacterium_4_1_37FAA	0.0	0.0	0.0	0.0	0.0	0.0	0.0	0.0	0.0	0.0	0.0	0.0	0.00287	0.0	0.0	0.0	0.0	0.0	0.0	0.0	0.0	0.0	0.0	0.0	0.0	0.0	0.0	0.0	0.0	0.0	0.0	0.0	0.0	0.0	0.0	0.0	0.0	0.0	0.0	0.0	0.0	0.0	0.00208	0.0	0.0	0.0	0.0	0.0	0.0
k__Bacteria|p__Firmicutes|c__Clostridia|o__Clostridiales|f__Lachnospiraceae|g__Lachnospiraceae_noname|s__Lachnospiraceae_bacterium_4_1_37FAA|t__GCF_000191805	0.0	0.0	0.0	0.0	0.0	0.0	0.0	0.0	0.0	0.0	0.0	0.0	0.00287	0.0	0.0	0.0	0.0	0.0	0.0	0.0	0.0	0.0	0.0	0.0	0.0	0.0	0.0	0.0	0.0	0.0	0.0	0.0	0.0	0.0	0.0	0.0	0.0	0.0	0.0	0.0	0.0	0.0	0.00208	0.0	0.0	0.0	0.0	0.0	0.0
k__Bacteria|p__Firmicutes|c__Clostridia|o__Clostridiales|f__Lachnospiraceae|g__Lachnospiraceae_noname|s__Lachnospiraceae_bacterium_5_1_57FAA	0.0	0.0	0.0	0.0	0.06918	0.25754	0.0	0.0	0.0	0.0	0.0	0.0	1.67431	0.21827	0.0	0.0	0.0	0.0	0.0	0.0	0.0	0.0	0.0	0.0	0.0	0.0	0.0	0.0	0.0	0.0	0.0	0.01556	0.08713	0.0	0.0	0.0	0.0	0.0	0.0	0.0	0.0	0.0	0.00034	0.0	0.0	0.0	0.0	0.00472	0.0
k__Bacteria|p__Firmicutes|c__Clostridia|o__Clostridiales|f__Lachnospiraceae|g__Lachnospiraceae_noname|s__Lachnospiraceae_bacterium_5_1_57FAA|t__GCF_000218425	0.0	0.0	0.0	0.0	0.06918	0.25754	0.0	0.0	0.0	0.0	0.0	0.0	1.67431	0.21827	0.0	0.0	0.0	0.0	0.0	0.0	0.0	0.0	0.0	0.0	0.0	0.0	0.0	0.0	0.0	0.0	0.0	0.01556	0.08713	0.0	0.0	0.0	0.0	0.0	0.0	0.0	0.0	0.0	0.00034	0.0	0.0	0.0	0.0	0.00472	0.0
k__Bacteria|p__Firmicutes|c__Clostridia|o__Clostridiales|f__Lachnospiraceae|g__Lachnospiraceae_noname|s__Lachnospiraceae_bacterium_5_1_63FAA	0.0	0.01343	0.04763	0.07775	0.0	0.0	0.0	0.04065	0.04603	0.0	0.02706	0.08373	0.0	0.0	0.0	0.00738	0.0	0.0	0.0	0.0	0.01701	0.03471	0.00847	0.0	0.06109	0.0	0.0	0.06663	0.03693	0.02938	0.01433	0.0	0.0	0.15839	0.05776	0.0	0.0	0.02207	0.08937	0.0246	0.03988	0.0	0.00951	0.00206	0.0208	0.00152	0.00039	0.00607	0.00387
k__Bacteria|p__Firmicutes|c__Clostridia|o__Clostridiales|f__Lachnospiraceae|g__Lachnospiraceae_noname|s__Lachnospiraceae_bacterium_5_1_63FAA|t__GCF_000185525	0.0	0.01343	0.04763	0.07775	0.0	0.0	0.0	0.04065	0.04603	0.0	0.02706	0.08373	0.0	0.0	0.0	0.00738	0.0	0.0	0.0	0.0	0.01701	0.03471	0.00847	0.0	0.06109	0.0	0.0	0.06663	0.03693	0.02938	0.01433	0.0	0.0	0.15839	0.05776	0.0	0.0	0.02207	0.08937	0.0246	0.03988	0.0	0.00951	0.00206	0.0208	0.00152	0.00039	0.00607	0.00387
k__Bacteria|p__Firmicutes|c__Clostridia|o__Clostridiales|f__Lachnospiraceae|g__Lachnospiraceae_noname|s__Lachnospiraceae_bacterium_6_1_63FAA	0.0	0.0	0.0	0.0	0.0	0.00405	0.0	0.0	0.0	0.0	0.0	0.00628	0.00127	0.00425	0.0	0.04008	0.0	0.0	0.0	0.0	0.0	0.0	0.0	0.0	0.0	0.00931	0.0	0.0	0.0	0.0	0.0	0.0	0.0	0.0	0.0	0.0	0.0	0.0	0.0	0.0	0.0	0.00261	0.08466	0.0	0.0	0.0	0.0	0.0	0.0
k__Bacteria|p__Firmicutes|c__Clostridia|o__Clostridiales|f__Lachnospiraceae|g__Lachnospiraceae_noname|s__Lachnospiraceae_bacterium_6_1_63FAA|t__GCF_000209425	0.0	0.0	0.0	0.0	0.0	0.00405	0.0	0.0	0.0	0.0	0.0	0.00628	0.00127	0.00425	0.0	0.04008	0.0	0.0	0.0	0.0	0.0	0.0	0.0	0.0	0.0	0.00931	0.0	0.0	0.0	0.0	0.0	0.0	0.0	0.0	0.0	0.0	0.0	0.0	0.0	0.0	0.0	0.00261	0.08466	0.0	0.0	0.0	0.0	0.0	0.0
k__Bacteria|p__Firmicutes|c__Clostridia|o__Clostridiales|f__Lachnospiraceae|g__Lachnospiraceae_noname|s__Lachnospiraceae_bacterium_7_1_58FAA	0.0	0.02044	0.05651	0.10575	0.0	0.0	0.0	0.0	0.0	0.0	0.04618	0.0069	0.02443	0.10547	0.01744	0.01008	0.06695	0.0017	0.0	0.0	0.0	0.0	0.0	0.0	0.01836	0.30998	0.0	0.00644	0.0	0.0	0.00074	0.19359	0.22147	0.0	0.01932	0.0	0.0	0.0	0.0099	0.0	0.0	0.0051	0.02788	0.0	0.0	0.03549	0.02383	0.01927	0.01389
k__Bacteria|p__Firmicutes|c__Clostridia|o__Clostridiales|f__Lachnospiraceae|g__Lachnospiraceae_noname|s__Lachnospiraceae_bacterium_7_1_58FAA|t__GCF_000242155	0.0	0.02044	0.05651	0.10575	0.0	0.0	0.0	0.0	0.0	0.0	0.04618	0.0069	0.02443	0.10547	0.01744	0.01008	0.06695	0.0017	0.0	0.0	0.0	0.0	0.0	0.0	0.01836	0.30998	0.0	0.00644	0.0	0.0	0.00074	0.19359	0.22147	0.0	0.01932	0.0	0.0	0.0	0.0099	0.0	0.0	0.0051	0.02788	0.0	0.0	0.03549	0.02383	0.01927	0.01389
k__Bacteria|p__Firmicutes|c__Clostridia|o__Clostridiales|f__Lachnospiraceae|g__Lachnospiraceae_noname|s__Lachnospiraceae_bacterium_8_1_57FAA	0.0	0.0	0.0	0.0	0.0	0.0	0.0	0.0	0.00842	0.0	0.0	0.0	0.0	0.0	0.0	0.0	0.0	0.0	0.0	0.0	0.0	0.0	0.0	0.0	0.0	0.0	0.10161	0.16085	0.0	0.0	0.0	0.0	0.0	0.0	0.0	0.0	0.0	0.0	0.0	0.0	0.0	0.0	0.0	0.00485	0.0	0.0	0.04697	0.0	0.0
k__Bacteria|p__Firmicutes|c__Clostridia|o__Clostridiales|f__Lachnospiraceae|g__Lachnospiraceae_noname|s__Lachnospiraceae_bacterium_8_1_57FAA|t__GCF_000185545	0.0	0.0	0.0	0.0	0.0	0.0	0.0	0.0	0.00842	0.0	0.0	0.0	0.0	0.0	0.0	0.0	0.0	0.0	0.0	0.0	0.0	0.0	0.0	0.0	0.0	0.0	0.10161	0.16085	0.0	0.0	0.0	0.0	0.0	0.0	0.0	0.0	0.0	0.0	0.0	0.0	0.0	0.0	0.0	0.00485	0.0	0.0	0.04697	0.0	0.0
k__Bacteria|p__Firmicutes|c__Clostridia|o__Clostridiales|f__Lachnospiraceae|g__Lachnospiraceae_noname|s__Lachnospiraceae_bacterium_9_1_43BFAA	0.0	0.0	0.0	0.0	0.00645	0.0	0.00015	0.0	0.0	0.0	0.01282	0.01668	0.00375	0.0	0.0	0.0	0.0	0.0	0.0	0.0	0.0	0.0	0.0	0.0	0.0	0.0	0.0	0.0	0.0	0.0	0.0	0.0	0.0	0.0	0.0	0.0	0.0	0.0	0.0	0.0	0.0	0.0	0.00118	0.0	0.0	0.0	0.0	0.0	0.0
k__Bacteria|p__Firmicutes|c__Clostridia|o__Clostridiales|f__Lachnospiraceae|g__Lachnospiraceae_noname|s__Lachnospiraceae_bacterium_9_1_43BFAA|t__GCF_000209445	0.0	0.0	0.0	0.0	0.00645	0.0	0.00015	0.0	0.0	0.0	0.01282	0.01668	0.00375	0.0	0.0	0.0	0.0	0.0	0.0	0.0	0.0	0.0	0.0	0.0	0.0	0.0	0.0	0.0	0.0	0.0	0.0	0.0	0.0	0.0	0.0	0.0	0.0	0.0	0.0	0.0	0.0	0.0	0.00118	0.0	0.0	0.0	0.0	0.0	0.0
k__Bacteria|p__Firmicutes|c__Clostridia|o__Clostridiales|f__Lachnospiraceae|g__Lachnospiraceae_noname|s__Lachnospiraceae_bacterium_ICM7	0.0	0.0	0.0	0.0	0.0	0.0	0.0	0.0	0.0	0.0	0.0	0.0	0.0	0.0	0.0	0.0	0.0	0.0	0.0	0.0	0.0	0.0	0.0	0.0	0.0	0.0	0.0	0.0	0.0	0.0	0.0	0.0	0.0	0.0	0.0	0.0	0.0	0.0	0.0	0.0	0.0	0.0	0.0	0.0	0.0	0.0	0.0	0.0	0.0
k__Bacteria|p__Firmicutes|c__Clostridia|o__Clostridiales|f__Lachnospiraceae|g__Lachnospiraceae_noname|s__Lachnospiraceae_bacterium_ICM7|t__GCF_000287675	0.0	0.0	0.0	0.0	0.0	0.0	0.0	0.0	0.0	0.0	0.0	0.0	0.0	0.0	0.0	0.0	0.0	0.0	0.0	0.0	0.0	0.0	0.0	0.0	0.0	0.0	0.0	0.0	0.0	0.0	0.0	0.0	0.0	0.0	0.0	0.0	0.0	0.0	0.0	0.0	0.0	0.0	0.0	0.0	0.0	0.0	0.0	0.0	0.0
k__Bacteria|p__Firmicutes|c__Clostridia|o__Clostridiales|f__Lachnospiraceae|g__Oribacterium	0.0	0.02318	0.0	0.0	0.0	0.0	0.0	0.0	0.0	0.0	0.0	0.0	0.0	0.0	0.0	0.0	0.0	0.00195	0.0	0.0	0.0	0.0	0.0	0.0	0.0	0.0	0.0	0.0	0.0	0.0	0.00426	0.0	0.0	0.0	0.0	0.0	0.0	0.0	0.00556	0.0	0.0	0.0	0.0	0.0	0.0	0.0	0.0	0.0	0.0
k__Bacteria|p__Firmicutes|c__Clostridia|o__Clostridiales|f__Lachnospiraceae|g__Oribacterium|s__Oribacterium_sinus	0.0	0.02318	0.0	0.0	0.0	0.0	0.0	0.0	0.0	0.0	0.0	0.0	0.0	0.0	0.0	0.0	0.0	0.00195	0.0	0.0	0.0	0.0	0.0	0.0	0.0	0.0	0.0	0.0	0.0	0.0	0.00426	0.0	0.0	0.0	0.0	0.0	0.0	0.0	0.00556	0.0	0.0	0.0	0.0	0.0	0.0	0.0	0.0	0.0	0.0
k__Bacteria|p__Firmicutes|c__Clostridia|o__Clostridiales|f__Lachnospiraceae|g__Oribacterium|s__Oribacterium_sinus|t__GCF_000160635	0.0	0.02318	0.0	0.0	0.0	0.0	0.0	0.0	0.0	0.0	0.0	0.0	0.0	0.0	0.0	0.0	0.0	0.00195	0.0	0.0	0.0	0.0	0.0	0.0	0.0	0.0	0.0	0.0	0.0	0.0	0.00426	0.0	0.0	0.0	0.0	0.0	0.0	0.0	0.00556	0.0	0.0	0.0	0.0	0.0	0.0	0.0	0.0	0.0	0.0
k__Bacteria|p__Firmicutes|c__Clostridia|o__Clostridiales|f__Lachnospiraceae|g__Roseburia	0.0	1.79661	2.18019	2.27169	8.73999	0.0	0.0	1.12618	0.5869	1.34065	0.26456	1.41576	0.2738	0.08794	3.19582	2.99803	0.0	0.0	0.0	0.0	1.32058	0.129	1.42247	1.3345	0.14353	0.02446	0.89513	7.23284	0.76965	0.79344	5.25017	0.0	0.0	0.30959	0.07908	0.0	0.00025	0.0	0.0	0.09902	0.24641	1.5784	5.07686	0.12091	0.80521	0.19736	0.00155	1.46124	9.87572
k__Bacteria|p__Firmicutes|c__Clostridia|o__Clostridiales|f__Lachnospiraceae|g__Roseburia|s__Roseburia_hominis	0.0	0.75976	1.79802	0.04859	8.73999	0.0	0.0	0.70143	0.39442	0.12037	0.00519	0.0	0.0	0.0	0.03506	0.00839	0.0	0.0	0.0	0.0	0.0	0.0	0.76374	0.99982	0.0	0.0	0.18039	0.05373	0.61436	0.60616	0.0	0.0	0.0	0.0	0.0	0.0	0.0	0.0	0.0	0.02714	0.11981	0.0	0.0	0.01905	0.24043	0.09331	0.0	0.36898	0.0259
k__Bacteria|p__Firmicutes|c__Clostridia|o__Clostridiales|f__Lachnospiraceae|g__Roseburia|s__Roseburia_hominis|t__GCF_000225345	0.0	0.75976	1.79802	0.04859	8.73999	0.0	0.0	0.70143	0.39442	0.12037	0.00519	0.0	0.0	0.0	0.03506	0.00839	0.0	0.0	0.0	0.0	0.0	0.0	0.76374	0.99982	0.0	0.0	0.18039	0.05373	0.61436	0.60616	0.0	0.0	0.0	0.0	0.0	0.0	0.0	0.0	0.0	0.02714	0.11981	0.0	0.0	0.01905	0.24043	0.09331	0.0	0.36898	0.0259
k__Bacteria|p__Firmicutes|c__Clostridia|o__Clostridiales|f__Lachnospiraceae|g__Roseburia|s__Roseburia_intestinalis	0.0	0.18241	0.02921	0.0	0.0	0.0	0.0	0.05116	0.02513	0.80718	0.0	0.0	0.0	0.0	2.4605	2.54624	0.0	0.0	0.0	0.0	0.0	0.0	0.00746	0.02106	0.0	0.0	0.01944	6.38704	0.01693	0.06954	5.16852	0.0	0.0	0.0	0.0	0.0	0.0	0.0	0.0	0.00632	0.09446	1.55859	5.07307	0.10186	0.4932	0.0	0.0	0.46378	7.9493
k__Bacteria|p__Firmicutes|c__Clostridia|o__Clostridiales|f__Lachnospiraceae|g__Roseburia|s__Roseburia_intestinalis|t__Roseburia_intestinalis_unclassified	0.0	0.18241	0.02921	0.0	0.0	0.0	0.0	0.05116	0.02513	0.80718	0.0	0.0	0.0	0.0	2.4605	2.54624	0.0	0.0	0.0	0.0	0.0	0.0	0.00746	0.02106	0.0	0.0	0.01944	6.38704	0.01693	0.06954	5.16852	0.0	0.0	0.0	0.0	0.0	0.0	0.0	0.0	0.00632	0.09446	1.55859	5.07307	0.10186	0.4932	0.0	0.0	0.46378	7.9493
k__Bacteria|p__Firmicutes|c__Clostridia|o__Clostridiales|f__Lachnospiraceae|g__Roseburia|s__Roseburia_inulinivorans	0.0	0.85444	0.35295	0.56771	0.0	0.0	0.0	0.3736	0.16734	0.41311	0.0	1.41576	0.0	0.0	0.70027	0.4434	0.0	0.0	0.0	0.0	1.32058	0.129	0.65127	0.31361	0.0	0.0	0.6953	0.79207	0.13836	0.11774	0.08165	0.0	0.0	0.0	0.0	0.0	0.0	0.0	0.0	0.05257	0.03214	0.01981	0.00379	0.0	0.07157	0.10405	0.0	0.62848	1.90052
k__Bacteria|p__Firmicutes|c__Clostridia|o__Clostridiales|f__Lachnospiraceae|g__Roseburia|s__Roseburia_inulinivorans|t__GCF_000174195	0.0	0.85444	0.35295	0.56771	0.0	0.0	0.0	0.3736	0.16734	0.41311	0.0	1.41576	0.0	0.0	0.70027	0.4434	0.0	0.0	0.0	0.0	1.32058	0.129	0.65127	0.31361	0.0	0.0	0.6953	0.79207	0.13836	0.11774	0.08165	0.0	0.0	0.0	0.0	0.0	0.0	0.0	0.0	0.05257	0.03214	0.01981	0.00379	0.0	0.07157	0.10405	0.0	0.62848	1.90052
k__Bacteria|p__Firmicutes|c__Clostridia|o__Clostridiales|f__Lachnospiraceae|g__Roseburia|s__Roseburia_unclassified	0.0	0.0	0.0	1.65538	0.0	0.0	0.0	0.0	0.0	0.0	0.25936	0.0	0.2738	0.08794	0.0	0.0	0.0	0.0	0.0	0.0	0.0	0.0	0.0	0.0	0.14353	0.02446	0.0	0.0	0.0	0.0	0.0	0.0	0.0	0.30959	0.07908	0.0	0.00025	0.0	0.0	0.01299	0.0	0.0	0.0	0.0	0.0	0.0	0.00155	0.0	0.0
k__Bacteria|p__Firmicutes|c__Clostridia|o__Clostridiales|f__Lachnospiraceae|g__Shuttleworthia	0.0	0.0	0.0	0.0	0.0	0.0	0.0	0.0	0.0	0.0076	0.0	0.0	0.0	0.0	0.0	0.0	0.0	0.0	0.0	0.0	0.0	0.0	0.0	0.0	0.0	0.0	0.0	0.0	0.0	0.0	0.0	0.0	0.0	0.0	0.0	0.0	0.0	0.0	0.0	0.0	0.0	0.0	0.0	0.0	0.0	0.0	0.0	0.0	0.0
k__Bacteria|p__Firmicutes|c__Clostridia|o__Clostridiales|f__Lachnospiraceae|g__Shuttleworthia|s__Shuttleworthia_satelles	0.0	0.0	0.0	0.0	0.0	0.0	0.0	0.0	0.0	0.0076	0.0	0.0	0.0	0.0	0.0	0.0	0.0	0.0	0.0	0.0	0.0	0.0	0.0	0.0	0.0	0.0	0.0	0.0	0.0	0.0	0.0	0.0	0.0	0.0	0.0	0.0	0.0	0.0	0.0	0.0	0.0	0.0	0.0	0.0	0.0	0.0	0.0	0.0	0.0
k__Bacteria|p__Firmicutes|c__Clostridia|o__Clostridiales|f__Lachnospiraceae|g__Shuttleworthia|s__Shuttleworthia_satelles|t__GCF_000160115	0.0	0.0	0.0	0.0	0.0	0.0	0.0	0.0	0.0	0.0076	0.0	0.0	0.0	0.0	0.0	0.0	0.0	0.0	0.0	0.0	0.0	0.0	0.0	0.0	0.0	0.0	0.0	0.0	0.0	0.0	0.0	0.0	0.0	0.0	0.0	0.0	0.0	0.0	0.0	0.0	0.0	0.0	0.0	0.0	0.0	0.0	0.0	0.0	0.0
k__Bacteria|p__Firmicutes|c__Clostridia|o__Clostridiales|f__Lachnospiraceae|g__Stomatobaculum	0.0	0.0	0.0	0.0	0.0	0.01275	0.00159	0.0	0.0	0.0	0.0	0.0	0.0	0.0	0.0	0.0	0.0	0.00472	0.0	0.0	0.0	0.0	0.0	0.0	0.0	0.0	0.0	0.0	0.0	0.0	0.0	0.0	0.0	0.0	0.0	0.0	0.0	0.0	0.0	0.0	0.0	0.0	0.0	0.0	0.0	0.0	0.0	0.0	0.0
k__Bacteria|p__Firmicutes|c__Clostridia|o__Clostridiales|f__Lachnospiraceae|g__Stomatobaculum|s__Stomatobaculum_longum	0.0	0.0	0.0	0.0	0.0	0.01275	0.00159	0.0	0.0	0.0	0.0	0.0	0.0	0.0	0.0	0.0	0.0	0.00472	0.0	0.0	0.0	0.0	0.0	0.0	0.0	0.0	0.0	0.0	0.0	0.0	0.0	0.0	0.0	0.0	0.0	0.0	0.0	0.0	0.0	0.0	0.0	0.0	0.0	0.0	0.0	0.0	0.0	0.0	0.0
k__Bacteria|p__Firmicutes|c__Clostridia|o__Clostridiales|f__Lachnospiraceae|g__Stomatobaculum|s__Stomatobaculum_longum|t__GCF_000242235	0.0	0.0	0.0	0.0	0.0	0.01275	0.00159	0.0	0.0	0.0	0.0	0.0	0.0	0.0	0.0	0.0	0.0	0.00472	0.0	0.0	0.0	0.0	0.0	0.0	0.0	0.0	0.0	0.0	0.0	0.0	0.0	0.0	0.0	0.0	0.0	0.0	0.0	0.0	0.0	0.0	0.0	0.0	0.0	0.0	0.0	0.0	0.0	0.0	0.0
k__Bacteria|p__Firmicutes|c__Clostridia|o__Clostridiales|f__Oscillospiraceae	0.0	0.1692	0.0	0.0	0.0	0.05293	0.00175	0.02425	0.01358	0.0088	0.01089	0.01076	0.0	0.0	0.0	0.0	0.0	0.0	0.0	0.0	0.0	0.0	0.0	0.03287	0.0	0.0	0.06762	0.81706	0.03191	0.04964	0.07033	0.0	0.0	0.0	0.0	0.0	0.0	0.0	0.0	0.14096	0.03585	0.0	0.00218	0.00309	0.00299	0.36953	0.71248	0.16958	0.39003
k__Bacteria|p__Firmicutes|c__Clostridia|o__Clostridiales|f__Oscillospiraceae|g__Oscillibacter	0.0	0.1692	0.0	0.0	0.0	0.05293	0.00175	0.02425	0.01358	0.0088	0.01089	0.01076	0.0	0.0	0.0	0.0	0.0	0.0	0.0	0.0	0.0	0.0	0.0	0.03287	0.0	0.0	0.06762	0.81706	0.03191	0.04964	0.07033	0.0	0.0	0.0	0.0	0.0	0.0	0.0	0.0	0.14096	0.03585	0.0	0.00218	0.00309	0.00299	0.36953	0.71248	0.16958	0.39003
k__Bacteria|p__Firmicutes|c__Clostridia|o__Clostridiales|f__Oscillospiraceae|g__Oscillibacter|s__Oscillibacter_unclassified	0.0	0.1692	0.0	0.0	0.0	0.05293	0.00175	0.02425	0.01358	0.0088	0.01089	0.01076	0.0	0.0	0.0	0.0	0.0	0.0	0.0	0.0	0.0	0.0	0.0	0.03287	0.0	0.0	0.06762	0.81706	0.03191	0.04964	0.07033	0.0	0.0	0.0	0.0	0.0	0.0	0.0	0.0	0.14096	0.03585	0.0	0.00218	0.00309	0.00299	0.36953	0.71248	0.16958	0.39003
k__Bacteria|p__Firmicutes|c__Clostridia|o__Clostridiales|f__Peptostreptococcaceae	0.0	0.83569	0.11009	0.16559	0.0	0.11208	0.0	0.0	0.0	0.1698	0.00106	0.00217	0.11793	0.14892	0.11689	0.02295	0.05502	0.31888	0.26653	0.18012	0.0	0.0	0.0	0.0	0.06189	0.02256	0.06679	0.07881	0.0	0.0	0.03488	0.27094	0.09042	0.03972	0.05348	0.17177	0.1019	0.01225	0.01311	0.0	0.0	0.1063	0.02691	0.0	0.0	0.00983	0.01164	1.37227	0.158
k__Bacteria|p__Firmicutes|c__Clostridia|o__Clostridiales|f__Peptostreptococcaceae|g__Filifactor	0.0	0.0	0.0	0.0	0.0	0.0	0.0	0.0	0.0	0.0	0.0	0.0	0.0	0.0	0.0	0.0	0.0	0.0	0.0	0.0	0.0	0.0	0.0	0.0	0.0	0.0	0.0	0.0	0.0	0.0	0.0	0.0	0.0	0.0	0.0	0.0	0.0	0.0	0.0	0.0	0.0	0.0	0.0	0.0	0.0	0.0	0.0	0.0	0.0
k__Bacteria|p__Firmicutes|c__Clostridia|o__Clostridiales|f__Peptostreptococcaceae|g__Filifactor|s__Filifactor_alocis	0.0	0.0	0.0	0.0	0.0	0.0	0.0	0.0	0.0	0.0	0.0	0.0	0.0	0.0	0.0	0.0	0.0	0.0	0.0	0.0	0.0	0.0	0.0	0.0	0.0	0.0	0.0	0.0	0.0	0.0	0.0	0.0	0.0	0.0	0.0	0.0	0.0	0.0	0.0	0.0	0.0	0.0	0.0	0.0	0.0	0.0	0.0	0.0	0.0
k__Bacteria|p__Firmicutes|c__Clostridia|o__Clostridiales|f__Peptostreptococcaceae|g__Filifactor|s__Filifactor_alocis|t__GCF_000163895	0.0	0.0	0.0	0.0	0.0	0.0	0.0	0.0	0.0	0.0	0.0	0.0	0.0	0.0	0.0	0.0	0.0	0.0	0.0	0.0	0.0	0.0	0.0	0.0	0.0	0.0	0.0	0.0	0.0	0.0	0.0	0.0	0.0	0.0	0.0	0.0	0.0	0.0	0.0	0.0	0.0	0.0	0.0	0.0	0.0	0.0	0.0	0.0	0.0
k__Bacteria|p__Firmicutes|c__Clostridia|o__Clostridiales|f__Peptostreptococcaceae|g__Peptostreptococcaceae_noname	0.0	0.0	0.11009	0.16559	0.0	0.10859	0.0	0.0	0.0	0.1698	0.00106	0.00217	0.11793	0.14892	0.11689	0.02295	0.05502	0.31888	0.26653	0.18012	0.0	0.0	0.0	0.0	0.06189	0.02256	0.06679	0.07881	0.0	0.0	0.03488	0.27094	0.09042	0.03972	0.05348	0.17177	0.1019	0.01225	0.01311	0.0	0.0	0.1063	0.02691	0.0	0.0	0.00983	0.01164	1.37227	0.158
k__Bacteria|p__Firmicutes|c__Clostridia|o__Clostridiales|f__Peptostreptococcaceae|g__Peptostreptococcaceae_noname|s__Clostridium_bartlettii	0.0	0.0	0.11009	0.16559	0.0	0.10859	0.0	0.0	0.0	0.0	0.00106	0.00217	0.11793	0.1265	0.11689	0.00868	0.05502	0.24524	0.01942	0.037	0.0	0.0	0.0	0.0	0.06189	0.02256	0.0	0.07881	0.0	0.0	0.02404	0.27094	0.09042	0.0	0.03694	0.17177	0.0072	0.0	0.0	0.0	0.0	0.1063	0.0	0.0	0.0	0.00983	0.01164	1.37227	0.158
k__Bacteria|p__Firmicutes|c__Clostridia|o__Clostridiales|f__Peptostreptococcaceae|g__Peptostreptococcaceae_noname|s__Clostridium_bartlettii|t__GCF_000154445	0.0	0.0	0.11009	0.16559	0.0	0.10859	0.0	0.0	0.0	0.0	0.00106	0.00217	0.11793	0.1265	0.11689	0.00868	0.05502	0.24524	0.01942	0.037	0.0	0.0	0.0	0.0	0.06189	0.02256	0.0	0.07881	0.0	0.0	0.02404	0.27094	0.09042	0.0	0.03694	0.17177	0.0072	0.0	0.0	0.0	0.0	0.1063	0.0	0.0	0.0	0.00983	0.01164	1.37227	0.158
k__Bacteria|p__Firmicutes|c__Clostridia|o__Clostridiales|f__Peptostreptococcaceae|g__Peptostreptococcaceae_noname|s__Clostridium_difficile	0.0	0.0	0.0	0.0	0.0	0.0	0.0	0.0	0.0	0.0	0.0	0.0	0.0	0.02242	0.0	0.0	0.0	0.07364	0.24711	0.14312	0.0	0.0	0.0	0.0	0.0	0.0	0.0	0.0	0.0	0.0	0.0	0.0	0.0	0.0	0.0	0.0	0.0947	0.01225	0.01263	0.0	0.0	0.0	0.0	0.0	0.0	0.0	0.0	0.0	0.0
k__Bacteria|p__Firmicutes|c__Clostridia|o__Clostridiales|f__Peptostreptococcaceae|g__Peptostreptococcaceae_noname|s__Clostridium_difficile|t__Clostridium_difficile_unclassified	0.0	0.0	0.0	0.0	0.0	0.0	0.0	0.0	0.0	0.0	0.0	0.0	0.0	0.02242	0.0	0.0	0.0	0.07364	0.24711	0.14312	0.0	0.0	0.0	0.0	0.0	0.0	0.0	0.0	0.0	0.0	0.0	0.0	0.0	0.0	0.0	0.0	0.0947	0.01225	0.01263	0.0	0.0	0.0	0.0	0.0	0.0	0.0	0.0	0.0	0.0
k__Bacteria|p__Firmicutes|c__Clostridia|o__Clostridiales|f__Peptostreptococcaceae|g__Peptostreptococcaceae_noname|s__Peptostreptococcaceae_noname_unclassified	0.0	0.0	0.0	0.0	0.0	0.0	0.0	0.0	0.0	0.1698	0.0	0.0	0.0	0.0	0.0	0.01427	0.0	0.0	0.0	0.0	0.0	0.0	0.0	0.0	0.0	0.0	0.06679	0.0	0.0	0.0	0.01084	0.0	0.0	0.03972	0.01654	0.0	0.0	0.0	0.00048	0.0	0.0	0.0	0.02691	0.0	0.0	0.0	0.0	0.0	0.0
k__Bacteria|p__Firmicutes|c__Clostridia|o__Clostridiales|f__Peptostreptococcaceae|g__Peptostreptococcus	0.0	0.83569	0.0	0.0	0.0	0.00349	0.0	0.0	0.0	0.0	0.0	0.0	0.0	0.0	0.0	0.0	0.0	0.0	0.0	0.0	0.0	0.0	0.0	0.0	0.0	0.0	0.0	0.0	0.0	0.0	0.0	0.0	0.0	0.0	0.0	0.0	0.0	0.0	0.0	0.0	0.0	0.0	0.0	0.0	0.0	0.0	0.0	0.0	0.0
k__Bacteria|p__Firmicutes|c__Clostridia|o__Clostridiales|f__Peptostreptococcaceae|g__Peptostreptococcus|s__Peptostreptococcus_anaerobius	0.0	0.83569	0.0	0.0	0.0	0.0	0.0	0.0	0.0	0.0	0.0	0.0	0.0	0.0	0.0	0.0	0.0	0.0	0.0	0.0	0.0	0.0	0.0	0.0	0.0	0.0	0.0	0.0	0.0	0.0	0.0	0.0	0.0	0.0	0.0	0.0	0.0	0.0	0.0	0.0	0.0	0.0	0.0	0.0	0.0	0.0	0.0	0.0	0.0
k__Bacteria|p__Firmicutes|c__Clostridia|o__Clostridiales|f__Peptostreptococcaceae|g__Peptostreptococcus|s__Peptostreptococcus_anaerobius|t__Peptostreptococcus_anaerobius_unclassified	0.0	0.83569	0.0	0.0	0.0	0.0	0.0	0.0	0.0	0.0	0.0	0.0	0.0	0.0	0.0	0.0	0.0	0.0	0.0	0.0	0.0	0.0	0.0	0.0	0.0	0.0	0.0	0.0	0.0	0.0	0.0	0.0	0.0	0.0	0.0	0.0	0.0	0.0	0.0	0.0	0.0	0.0	0.0	0.0	0.0	0.0	0.0	0.0	0.0
k__Bacteria|p__Firmicutes|c__Clostridia|o__Clostridiales|f__Peptostreptococcaceae|g__Peptostreptococcus|s__Peptostreptococcus_stomatis	0.0	0.0	0.0	0.0	0.0	0.00067	0.0	0.0	0.0	0.0	0.0	0.0	0.0	0.0	0.0	0.0	0.0	0.0	0.0	0.0	0.0	0.0	0.0	0.0	0.0	0.0	0.0	0.0	0.0	0.0	0.0	0.0	0.0	0.0	0.0	0.0	0.0	0.0	0.0	0.0	0.0	0.0	0.0	0.0	0.0	0.0	0.0	0.0	0.0
k__Bacteria|p__Firmicutes|c__Clostridia|o__Clostridiales|f__Peptostreptococcaceae|g__Peptostreptococcus|s__Peptostreptococcus_stomatis|t__GCF_000147675	0.0	0.0	0.0	0.0	0.0	0.00067	0.0	0.0	0.0	0.0	0.0	0.0	0.0	0.0	0.0	0.0	0.0	0.0	0.0	0.0	0.0	0.0	0.0	0.0	0.0	0.0	0.0	0.0	0.0	0.0	0.0	0.0	0.0	0.0	0.0	0.0	0.0	0.0	0.0	0.0	0.0	0.0	0.0	0.0	0.0	0.0	0.0	0.0	0.0
k__Bacteria|p__Firmicutes|c__Clostridia|o__Clostridiales|f__Peptostreptococcaceae|g__Peptostreptococcus|s__Peptostreptococcus_unclassified	0.0	0.0	0.0	0.0	0.0	0.00282	0.0	0.0	0.0	0.0	0.0	0.0	0.0	0.0	0.0	0.0	0.0	0.0	0.0	0.0	0.0	0.0	0.0	0.0	0.0	0.0	0.0	0.0	0.0	0.0	0.0	0.0	0.0	0.0	0.0	0.0	0.0	0.0	0.0	0.0	0.0	0.0	0.0	0.0	0.0	0.0	0.0	0.0	0.0
k__Bacteria|p__Firmicutes|c__Clostridia|o__Clostridiales|f__Ruminococcaceae	0.00269	14.77664	62.04276	25.7378	3.76638	7.34552	0.02066	14.22985	4.34609	4.02803	5.22715	4.11993	19.57015	14.63277	9.14446	11.09625	0.0	0.0	0.07918	0.56425	12.94349	0.78927	5.35991	13.44362	2.66184	0.69499	22.08937	30.51719	7.92521	11.45909	8.80756	5.63897	9.41175	1.68506	1.2021	0.00739	0.0	2.94068	3.07358	6.68566	15.90223	17.46125	10.66753	3.73602	6.92405	5.90341	5.9114	14.47532	15.50248
k__Bacteria|p__Firmicutes|c__Clostridia|o__Clostridiales|f__Ruminococcaceae|g__Anaerotruncus	0.0	0.01793	0.0	0.75181	0.17203	0.00393	0.0	0.0	0.00488	0.0047	0.0	0.0	0.07796	0.16719	0.0	0.0	0.0	0.0	0.0	0.0	0.0	0.01784	0.0	0.0	0.0	0.0	0.01665	0.0	0.54055	0.02976	0.05813	0.51867	0.68234	0.0	0.0	0.0	0.0	0.0	0.0	0.0	0.0	0.01412	0.26906	0.0	0.0	0.0	0.01287	0.01568	0.0151
k__Bacteria|p__Firmicutes|c__Clostridia|o__Clostridiales|f__Ruminococcaceae|g__Anaerotruncus|s__Anaerotruncus_colihominis	0.0	0.01793	0.0	0.6577	0.12608	0.00393	0.0	0.0	0.00488	0.0	0.0	0.0	0.00489	0.16719	0.0	0.0	0.0	0.0	0.0	0.0	0.0	0.01784	0.0	0.0	0.0	0.0	0.0	0.0	0.52217	0.00363	0.00032	0.50467	0.62663	0.0	0.0	0.0	0.0	0.0	0.0	0.0	0.0	0.01412	0.13445	0.0	0.0	0.0	0.0	0.00371	0.0151
k__Bacteria|p__Firmicutes|c__Clostridia|o__Clostridiales|f__Ruminococcaceae|g__Anaerotruncus|s__Anaerotruncus_colihominis|t__GCF_000154565	0.0	0.01793	0.0	0.6577	0.12608	0.00393	0.0	0.0	0.00488	0.0	0.0	0.0	0.00489	0.16719	0.0	0.0	0.0	0.0	0.0	0.0	0.0	0.01784	0.0	0.0	0.0	0.0	0.0	0.0	0.52217	0.00363	0.00032	0.50467	0.62663	0.0	0.0	0.0	0.0	0.0	0.0	0.0	0.0	0.01412	0.13445	0.0	0.0	0.0	0.0	0.00371	0.0151
k__Bacteria|p__Firmicutes|c__Clostridia|o__Clostridiales|f__Ruminococcaceae|g__Anaerotruncus|s__Anaerotruncus_unclassified	0.0	0.0	0.0	0.09411	0.04595	0.0	0.0	0.0	0.0	0.0047	0.0	0.0	0.07307	0.0	0.0	0.0	0.0	0.0	0.0	0.0	0.0	0.0	0.0	0.0	0.0	0.0	0.01665	0.0	0.01837	0.02614	0.05781	0.01399	0.05571	0.0	0.0	0.0	0.0	0.0	0.0	0.0	0.0	0.0	0.13461	0.0	0.0	0.0	0.01287	0.01197	0.0
k__Bacteria|p__Firmicutes|c__Clostridia|o__Clostridiales|f__Ruminococcaceae|g__Faecalibacterium	0.0	6.93028	23.30484	7.48956	2.73812	0.0	0.0	6.50188	0.96352	1.16132	2.1232	1.52868	8.0006	12.6912	6.82779	9.10907	0.0	0.0	0.03004	0.54033	5.28751	0.67887	0.47506	3.94245	1.61454	0.06062	10.18939	15.60722	1.78101	3.85777	5.29407	3.13473	4.92509	1.65548	1.06932	0.0	0.0	2.6896	2.64058	0.90005	0.32945	13.42097	5.26024	1.787	3.59187	0.77677	0.05073	6.89906	8.61232
k__Bacteria|p__Firmicutes|c__Clostridia|o__Clostridiales|f__Ruminococcaceae|g__Faecalibacterium|s__Faecalibacterium_prausnitzii	0.0	6.93028	23.30484	7.48956	2.73812	0.0	0.0	6.50188	0.96352	1.16132	2.1232	1.52868	8.0006	12.6912	6.82779	9.10907	0.0	0.0	0.03004	0.54033	5.28751	0.67887	0.47506	3.94245	1.61454	0.06062	10.18939	15.60722	1.78101	3.85777	5.29407	3.13473	4.92509	1.65548	1.06932	0.0	0.0	2.6896	2.64058	0.90005	0.32945	13.42097	5.26024	1.787	3.59187	0.77677	0.05073	6.89906	8.61232
k__Bacteria|p__Firmicutes|c__Clostridia|o__Clostridiales|f__Ruminococcaceae|g__Faecalibacterium|s__Faecalibacterium_prausnitzii|t__Faecalibacterium_prausnitzii_unclassified	0.0	6.93028	23.30484	7.48956	2.73812	0.0	0.0	6.50188	0.96352	1.16132	2.1232	1.52868	8.0006	12.6912	4.84021	6.19285	0.0	0.0	0.03004	0.54033	5.28751	0.67887	0.47506	3.94245	1.61454	0.06062	10.18939	15.60722	1.78101	3.85777	5.29407	3.13473	4.92509	1.65548	1.06932	0.0	0.0	2.6896	2.64058	0.90005	0.32945	7.29196	2.99521	1.787	3.59187	0.77677	0.05073	6.89906	5.45828
k__Bacteria|p__Firmicutes|c__Clostridia|o__Clostridiales|f__Ruminococcaceae|g__Faecalibacterium|s__Faecalibacterium_prausnitzii|t__GCF_000166035	0.0	0.0	0.0	0.0	0.0	0.0	0.0	0.0	0.0	0.0	0.0	0.0	0.0	0.0	1.98759	2.91622	0.0	0.0	0.0	0.0	0.0	0.0	0.0	0.0	0.0	0.0	0.0	0.0	0.0	0.0	0.0	0.0	0.0	0.0	0.0	0.0	0.0	0.0	0.0	0.0	0.0	6.12901	2.26503	0.0	0.0	0.0	0.0	0.0	3.15404
k__Bacteria|p__Firmicutes|c__Clostridia|o__Clostridiales|f__Ruminococcaceae|g__Ruminococcaceae_noname	0.0	0.0	0.0	0.0	0.0	0.0	0.0	0.0	0.0	0.0	0.0	0.0	0.0	0.0	0.0	0.0	0.0	0.0	0.0	0.0	0.0	0.0	0.0	0.0	0.0	0.0	0.0	0.0	0.0	0.0	0.0	0.0	0.0	0.0	0.0	0.0	0.0	0.0	0.0	0.0	0.0	0.0	0.0	0.0	0.0	0.00476	0.00833	0.0	0.0
k__Bacteria|p__Firmicutes|c__Clostridia|o__Clostridiales|f__Ruminococcaceae|g__Ruminococcaceae_noname|s__Ruminococcaceae_bacterium_D16	0.0	0.0	0.0	0.0	0.0	0.0	0.0	0.0	0.0	0.0	0.0	0.0	0.0	0.0	0.0	0.0	0.0	0.0	0.0	0.0	0.0	0.0	0.0	0.0	0.0	0.0	0.0	0.0	0.0	0.0	0.0	0.0	0.0	0.0	0.0	0.0	0.0	0.0	0.0	0.0	0.0	0.0	0.0	0.0	0.0	0.00476	0.00833	0.0	0.0
k__Bacteria|p__Firmicutes|c__Clostridia|o__Clostridiales|f__Ruminococcaceae|g__Ruminococcaceae_noname|s__Ruminococcaceae_bacterium_D16|t__GCF_000177015	0.0	0.0	0.0	0.0	0.0	0.0	0.0	0.0	0.0	0.0	0.0	0.0	0.0	0.0	0.0	0.0	0.0	0.0	0.0	0.0	0.0	0.0	0.0	0.0	0.0	0.0	0.0	0.0	0.0	0.0	0.0	0.0	0.0	0.0	0.0	0.0	0.0	0.0	0.0	0.0	0.0	0.0	0.0	0.0	0.0	0.00476	0.00833	0.0	0.0
k__Bacteria|p__Firmicutes|c__Clostridia|o__Clostridiales|f__Ruminococcaceae|g__Ruminococcus	0.00269	0.0	26.96184	12.70659	0.46449	0.0	0.0	0.4944	0.46105	2.67805	0.02599	0.0	0.0	0.0	0.94329	1.14379	0.0	0.0	0.0	0.0	7.31782	0.0	0.94908	0.26684	0.0	0.0	0.3584	13.45273	1.76809	2.08192	2.42209	0.00114	0.0	0.0	0.0	0.0	0.0	0.0	0.0	0.62355	6.91463	1.59312	2.93049	0.00681	0.03377	0.39527	1.20752	3.23575	2.761
k__Bacteria|p__Firmicutes|c__Clostridia|o__Clostridiales|f__Ruminococcaceae|g__Ruminococcus|s__Ruminococcus_albus	0.0	0.0	0.0	0.0	0.0	0.0	0.0	0.0	0.0	0.0	0.0	0.0	0.0	0.0	0.00069	0.0	0.0	0.0	0.0	0.0	0.0	0.0	0.0	0.0	0.0	0.0	0.0	0.0	0.0	0.0	0.0	0.0	0.0	0.0	0.0	0.0	0.0	0.0	0.0	0.0	0.0	0.0	0.0	0.0	0.0	0.0	0.0	0.0	0.0
k__Bacteria|p__Firmicutes|c__Clostridia|o__Clostridiales|f__Ruminococcaceae|g__Ruminococcus|s__Ruminococcus_albus|t__Ruminococcus_albus_unclassified	0.0	0.0	0.0	0.0	0.0	0.0	0.0	0.0	0.0	0.0	0.0	0.0	0.0	0.0	0.00069	0.0	0.0	0.0	0.0	0.0	0.0	0.0	0.0	0.0	0.0	0.0	0.0	0.0	0.0	0.0	0.0	0.0	0.0	0.0	0.0	0.0	0.0	0.0	0.0	0.0	0.0	0.0	0.0	0.0	0.0	0.0	0.0	0.0	0.0
k__Bacteria|p__Firmicutes|c__Clostridia|o__Clostridiales|f__Ruminococcaceae|g__Ruminococcus|s__Ruminococcus_bromii	0.00269	0.0	25.53852	12.64793	0.46449	0.0	0.0	0.29517	0.25228	2.67805	0.02599	0.0	0.0	0.0	0.93798	1.14379	0.0	0.0	0.0	0.0	7.31782	0.0	0.63809	0.16113	0.0	0.0	0.15465	11.02756	0.87563	0.6526	2.27729	0.00114	0.0	0.0	0.0	0.0	0.0	0.0	0.0	0.34365	5.62679	1.5891	2.92985	0.0	0.0	0.26223	1.20752	3.03629	2.67175
k__Bacteria|p__Firmicutes|c__Clostridia|o__Clostridiales|f__Ruminococcaceae|g__Ruminococcus|s__Ruminococcus_bromii|t__GCF_000209875	0.00269	0.0	25.53852	12.64793	0.46449	0.0	0.0	0.29517	0.25228	2.67805	0.02599	0.0	0.0	0.0	0.93798	1.14379	0.0	0.0	0.0	0.0	7.31782	0.0	0.63809	0.16113	0.0	0.0	0.15465	11.02756	0.87563	0.6526	2.27729	0.00114	0.0	0.0	0.0	0.0	0.0	0.0	0.0	0.34365	5.62679	1.5891	2.92985	0.0	0.0	0.26223	1.20752	3.03629	2.67175
k__Bacteria|p__Firmicutes|c__Clostridia|o__Clostridiales|f__Ruminococcaceae|g__Ruminococcus|s__Ruminococcus_callidus	0.0	0.0	0.05147	0.05866	0.0	0.0	0.0	0.0	0.0	0.0	0.0	0.0	0.0	0.0	0.00463	0.0	0.0	0.0	0.0	0.0	0.0	0.0	0.0	0.0	0.0	0.0	0.20375	0.32462	0.0	0.0	0.1448	0.0	0.0	0.0	0.0	0.0	0.0	0.0	0.0	0.0	0.0	0.00402	0.00064	0.0	0.0	0.0	0.0	0.19946	0.08926
k__Bacteria|p__Firmicutes|c__Clostridia|o__Clostridiales|f__Ruminococcaceae|g__Ruminococcus|s__Ruminococcus_callidus|t__GCF_000468015	0.0	0.0	0.05147	0.05866	0.0	0.0	0.0	0.0	0.0	0.0	0.0	0.0	0.0	0.0	0.00463	0.0	0.0	0.0	0.0	0.0	0.0	0.0	0.0	0.0	0.0	0.0	0.20375	0.32462	0.0	0.0	0.1448	0.0	0.0	0.0	0.0	0.0	0.0	0.0	0.0	0.0	0.0	0.00402	0.00064	0.0	0.0	0.0	0.0	0.19946	0.08926
k__Bacteria|p__Firmicutes|c__Clostridia|o__Clostridiales|f__Ruminococcaceae|g__Ruminococcus|s__Ruminococcus_lactaris	0.0	0.0	0.0	0.0	0.0	0.0	0.0	0.19923	0.20877	0.0	0.0	0.0	0.0	0.0	0.0	0.0	0.0	0.0	0.0	0.0	0.0	0.0	0.31099	0.10571	0.0	0.0	0.0	0.0017	0.89246	1.0257	0.0	0.0	0.0	0.0	0.0	0.0	0.0	0.0	0.0	0.2799	1.28784	0.0	0.0	0.00681	0.03377	0.13304	0.0	0.0	0.0
k__Bacteria|p__Firmicutes|c__Clostridia|o__Clostridiales|f__Ruminococcaceae|g__Ruminococcus|s__Ruminococcus_lactaris|t__Ruminococcus_lactaris_unclassified	0.0	0.0	0.0	0.0	0.0	0.0	0.0	0.19923	0.20877	0.0	0.0	0.0	0.0	0.0	0.0	0.0	0.0	0.0	0.0	0.0	0.0	0.0	0.31099	0.10571	0.0	0.0	0.0	0.0017	0.89246	1.0257	0.0	0.0	0.0	0.0	0.0	0.0	0.0	0.0	0.0	0.2799	1.28784	0.0	0.0	0.00681	0.03377	0.13304	0.0	0.0	0.0
k__Bacteria|p__Firmicutes|c__Clostridia|o__Clostridiales|f__Ruminococcaceae|g__Ruminococcus|s__Ruminococcus_sp_5_1_39BFAA	0.0	0.0	1.37184	0.0	0.0	0.0	0.0	0.0	0.0	0.0	0.0	0.0	0.0	0.0	0.0	0.0	0.0	0.0	0.0	0.0	0.0	0.0	0.0	0.0	0.0	0.0	0.0	2.09886	0.0	0.40363	0.0	0.0	0.0	0.0	0.0	0.0	0.0	0.0	0.0	0.0	0.0	0.0	0.0	0.0	0.0	0.0	0.0	0.0	0.0
k__Bacteria|p__Firmicutes|c__Clostridia|o__Clostridiales|f__Ruminococcaceae|g__Ruminococcus|s__Ruminococcus_sp_5_1_39BFAA|t__GCF_000159975	0.0	0.0	1.37184	0.0	0.0	0.0	0.0	0.0	0.0	0.0	0.0	0.0	0.0	0.0	0.0	0.0	0.0	0.0	0.0	0.0	0.0	0.0	0.0	0.0	0.0	0.0	0.0	2.09886	0.0	0.40363	0.0	0.0	0.0	0.0	0.0	0.0	0.0	0.0	0.0	0.0	0.0	0.0	0.0	0.0	0.0	0.0	0.0	0.0	0.0
k__Bacteria|p__Firmicutes|c__Clostridia|o__Clostridiales|f__Ruminococcaceae|g__Subdoligranulum	0.0	7.82844	11.77609	4.78985	0.39173	7.34159	0.02066	7.23356	2.91664	0.18395	3.07796	2.59125	11.49159	1.77438	1.37338	0.84339	0.0	0.0	0.04913	0.02392	0.33815	0.09256	3.93577	9.23433	1.0473	0.63438	11.52493	1.45724	3.83556	5.48963	1.03327	1.98442	3.80433	0.02959	0.13278	0.00739	0.0	0.25108	0.433	5.16206	8.65815	2.43303	2.20774	1.94222	3.29841	4.72661	4.63195	4.32483	4.11406
k__Bacteria|p__Firmicutes|c__Clostridia|o__Clostridiales|f__Ruminococcaceae|g__Subdoligranulum|s__Subdoligranulum_sp_4_3_54A2FAA	0.0	0.0	0.0	0.0	0.0	2.05817	0.0	0.0	0.0	0.0	0.0	0.85767	0.0	0.0	0.0	0.0	0.0	0.0	0.0	0.0	0.0	0.0	0.0	0.0	0.0	0.0	0.0	0.0	0.0	0.0	0.0	0.0	0.0	0.0	0.0	0.0	0.0	0.0	0.0	0.0	0.32395	0.35116	0.0	0.0	0.0	0.0	0.0	0.5016	0.42548
k__Bacteria|p__Firmicutes|c__Clostridia|o__Clostridiales|f__Ruminococcaceae|g__Subdoligranulum|s__Subdoligranulum_sp_4_3_54A2FAA|t__GCF_000238635	0.0	0.0	0.0	0.0	0.0	2.05817	0.0	0.0	0.0	0.0	0.0	0.85767	0.0	0.0	0.0	0.0	0.0	0.0	0.0	0.0	0.0	0.0	0.0	0.0	0.0	0.0	0.0	0.0	0.0	0.0	0.0	0.0	0.0	0.0	0.0	0.0	0.0	0.0	0.0	0.0	0.32395	0.35116	0.0	0.0	0.0	0.0	0.0	0.5016	0.42548
k__Bacteria|p__Firmicutes|c__Clostridia|o__Clostridiales|f__Ruminococcaceae|g__Subdoligranulum|s__Subdoligranulum_unclassified	0.0	7.82844	11.77609	4.78985	0.39173	5.28342	0.02066	7.23356	2.91664	0.18395	3.07796	1.73358	11.49159	1.77438	1.37338	0.84339	0.0	0.0	0.04913	0.02392	0.33815	0.09256	3.93577	9.23433	1.0473	0.63438	11.52493	1.45724	3.83556	5.48963	1.03327	1.98442	3.80433	0.02959	0.13278	0.00739	0.0	0.25108	0.433	5.16206	8.3342	2.08187	2.20774	1.94222	3.29841	4.72661	4.63195	3.82324	3.68857
k__Bacteria|p__Firmicutes|c__Erysipelotrichia	0.0	0.13889	0.00449	0.12184	0.12745	0.47181	0.23312	0.0	0.0	0.00626	0.0367	0.39007	1.42375	0.84478	0.03856	0.05902	1.3014	8.64048	0.0047	0.03488	0.0	0.0	0.0	0.00647	0.1593	0.21186	0.00458	0.09236	0.00515	0.00349	0.09942	0.64676	0.23842	0.0	0.41183	0.05385	0.08579	0.07351	0.20004	0.0	0.24512	0.08029	0.12622	0.0	0.0	0.77298	0.59064	0.71623	0.16271
k__Bacteria|p__Firmicutes|c__Erysipelotrichia|o__Erysipelotrichales	0.0	0.13889	0.00449	0.12184	0.12745	0.47181	0.23312	0.0	0.0	0.00626	0.0367	0.39007	1.42375	0.84478	0.03856	0.05902	1.3014	8.64048	0.0047	0.03488	0.0	0.0	0.0	0.00647	0.1593	0.21186	0.00458	0.09236	0.00515	0.00349	0.09942	0.64676	0.23842	0.0	0.41183	0.05385	0.08579	0.07351	0.20004	0.0	0.24512	0.08029	0.12622	0.0	0.0	0.77298	0.59064	0.71623	0.16271
k__Bacteria|p__Firmicutes|c__Erysipelotrichia|o__Erysipelotrichales|f__Erysipelotrichaceae	0.0	0.13889	0.00449	0.12184	0.12745	0.47181	0.23312	0.0	0.0	0.00626	0.0367	0.39007	1.42375	0.84478	0.03856	0.05902	1.3014	8.64048	0.0047	0.03488	0.0	0.0	0.0	0.00647	0.1593	0.21186	0.00458	0.09236	0.00515	0.00349	0.09942	0.64676	0.23842	0.0	0.41183	0.05385	0.08579	0.07351	0.20004	0.0	0.24512	0.08029	0.12622	0.0	0.0	0.77298	0.59064	0.71623	0.16271
k__Bacteria|p__Firmicutes|c__Erysipelotrichia|o__Erysipelotrichales|f__Erysipelotrichaceae|g__Catenibacterium	0.0	0.0	0.0	0.0	0.0	0.0	0.0	0.0	0.0	0.0	0.0	0.0	0.0	0.0	0.0	0.0	0.0	0.0	0.0	0.0	0.0	0.0	0.0	0.0	0.0	0.0	0.0	0.0	0.0	0.0	0.0	0.0	0.0	0.0	0.0	0.0	0.0	0.0	0.0	0.0	0.0	0.0	0.0	0.0	0.0	0.4168	0.33749	0.0	0.0
k__Bacteria|p__Firmicutes|c__Erysipelotrichia|o__Erysipelotrichales|f__Erysipelotrichaceae|g__Catenibacterium|s__Catenibacterium_mitsuokai	0.0	0.0	0.0	0.0	0.0	0.0	0.0	0.0	0.0	0.0	0.0	0.0	0.0	0.0	0.0	0.0	0.0	0.0	0.0	0.0	0.0	0.0	0.0	0.0	0.0	0.0	0.0	0.0	0.0	0.0	0.0	0.0	0.0	0.0	0.0	0.0	0.0	0.0	0.0	0.0	0.0	0.0	0.0	0.0	0.0	0.4168	0.33749	0.0	0.0
k__Bacteria|p__Firmicutes|c__Erysipelotrichia|o__Erysipelotrichales|f__Erysipelotrichaceae|g__Catenibacterium|s__Catenibacterium_mitsuokai|t__GCF_000173795	0.0	0.0	0.0	0.0	0.0	0.0	0.0	0.0	0.0	0.0	0.0	0.0	0.0	0.0	0.0	0.0	0.0	0.0	0.0	0.0	0.0	0.0	0.0	0.0	0.0	0.0	0.0	0.0	0.0	0.0	0.0	0.0	0.0	0.0	0.0	0.0	0.0	0.0	0.0	0.0	0.0	0.0	0.0	0.0	0.0	0.4168	0.33749	0.0	0.0
k__Bacteria|p__Firmicutes|c__Erysipelotrichia|o__Erysipelotrichales|f__Erysipelotrichaceae|g__Coprobacillus	0.0	0.01961	0.0	0.09327	0.05796	0.17746	0.09547	0.0	0.0	0.0	0.0	0.0	0.25732	0.09222	0.03786	0.00632	0.71204	4.87168	0.0	0.0	0.0	0.0	0.0	0.0	0.0	0.0	0.0	0.0	0.00515	0.0	0.00253	0.24202	0.09369	0.0	0.0	0.00448	0.02341	0.05343	0.13917	0.0	0.10304	0.02356	0.0542	0.0	0.0	0.18378	0.06348	0.0	0.0
k__Bacteria|p__Firmicutes|c__Erysipelotrichia|o__Erysipelotrichales|f__Erysipelotrichaceae|g__Coprobacillus|s__Coprobacillus_sp_29_1	0.0	0.0	0.0	0.0	0.0	0.0	0.0	0.0	0.0	0.0	0.0	0.0	0.0	0.0	0.0	0.0	0.0	0.0	0.0	0.0	0.0	0.0	0.0	0.0	0.0	0.0	0.0	0.0	0.0	0.0	0.0	0.0	0.0	0.0	0.0	0.0	0.0	0.0	0.0	0.0	0.0	0.0	0.0	0.0	0.0	0.0	0.0	0.0	0.0
k__Bacteria|p__Firmicutes|c__Erysipelotrichia|o__Erysipelotrichales|f__Erysipelotrichaceae|g__Coprobacillus|s__Coprobacillus_sp_29_1|t__GCF_000186525	0.0	0.0	0.0	0.0	0.0	0.0	0.0	0.0	0.0	0.0	0.0	0.0	0.0	0.0	0.0	0.0	0.0	0.0	0.0	0.0	0.0	0.0	0.0	0.0	0.0	0.0	0.0	0.0	0.0	0.0	0.0	0.0	0.0	0.0	0.0	0.0	0.0	0.0	0.0	0.0	0.0	0.0	0.0	0.0	0.0	0.0	0.0	0.0	0.0
k__Bacteria|p__Firmicutes|c__Erysipelotrichia|o__Erysipelotrichales|f__Erysipelotrichaceae|g__Coprobacillus|s__Coprobacillus_unclassified	0.0	0.01961	0.0	0.09327	0.05796	0.17746	0.09547	0.0	0.0	0.0	0.0	0.0	0.25732	0.09222	0.03786	0.00632	0.71204	4.87168	0.0	0.0	0.0	0.0	0.0	0.0	0.0	0.0	0.0	0.0	0.00515	0.0	0.00253	0.24202	0.09369	0.0	0.0	0.00448	0.02341	0.05343	0.13917	0.0	0.10304	0.02356	0.0542	0.0	0.0	0.18378	0.06348	0.0	0.0
k__Bacteria|p__Firmicutes|c__Erysipelotrichia|o__Erysipelotrichales|f__Erysipelotrichaceae|g__Eggerthia	0.0	0.0	0.0	0.0	0.0	0.0	0.0	0.0	0.0	0.0	0.0	0.0	0.0	0.0	0.0	0.0	0.0	0.0	0.0	0.0	0.0	0.0	0.0	0.0	0.0	0.0	0.0	0.0	0.0	0.0	0.0	0.0	0.0	0.0	0.0	0.0	0.0	0.0	0.0	0.0	0.0	0.0	0.0	0.0	0.0	0.0	0.0	0.0	0.0
k__Bacteria|p__Firmicutes|c__Erysipelotrichia|o__Erysipelotrichales|f__Erysipelotrichaceae|g__Eggerthia|s__Eggerthia_catenaformis	0.0	0.0	0.0	0.0	0.0	0.0	0.0	0.0	0.0	0.0	0.0	0.0	0.0	0.0	0.0	0.0	0.0	0.0	0.0	0.0	0.0	0.0	0.0	0.0	0.0	0.0	0.0	0.0	0.0	0.0	0.0	0.0	0.0	0.0	0.0	0.0	0.0	0.0	0.0	0.0	0.0	0.0	0.0	0.0	0.0	0.0	0.0	0.0	0.0
k__Bacteria|p__Firmicutes|c__Erysipelotrichia|o__Erysipelotrichales|f__Erysipelotrichaceae|g__Eggerthia|s__Eggerthia_catenaformis|t__GCF_000340375	0.0	0.0	0.0	0.0	0.0	0.0	0.0	0.0	0.0	0.0	0.0	0.0	0.0	0.0	0.0	0.0	0.0	0.0	0.0	0.0	0.0	0.0	0.0	0.0	0.0	0.0	0.0	0.0	0.0	0.0	0.0	0.0	0.0	0.0	0.0	0.0	0.0	0.0	0.0	0.0	0.0	0.0	0.0	0.0	0.0	0.0	0.0	0.0	0.0
k__Bacteria|p__Firmicutes|c__Erysipelotrichia|o__Erysipelotrichales|f__Erysipelotrichaceae|g__Erysipelotrichaceae_noname	0.0	0.01227	0.00449	0.02857	0.0695	0.28575	0.13714	0.0	0.0	0.0	0.02598	0.11588	0.33049	0.27141	0.00069	0.02856	0.58935	3.7688	0.0047	0.03488	0.0	0.0	0.0	0.0	0.15817	0.21186	0.0	0.0	0.0	0.0	0.0695	0.40474	0.14473	0.0	0.41183	0.04937	0.06238	0.02008	0.06087	0.0	0.05716	0.05561	0.06172	0.0	0.0	0.10485	0.16866	0.69216	0.07431
k__Bacteria|p__Firmicutes|c__Erysipelotrichia|o__Erysipelotrichales|f__Erysipelotrichaceae|g__Erysipelotrichaceae_noname|s__Clostridium_innocuum	0.0	0.0	0.0	0.0079	0.0	0.00522	0.00061	0.0	0.0	0.0	0.0	0.0	0.0	0.0	0.0	0.00057	0.0	0.0	0.0	0.0177	0.0	0.0	0.0	0.0	0.0	0.0	0.0	0.0	0.0	0.0	0.0	0.0	0.0	0.0	0.0	0.0	0.00022	0.0	0.0	0.0	0.0	0.0	0.00593	0.0	0.0	0.03353	0.14175	0.0	0.0
k__Bacteria|p__Firmicutes|c__Erysipelotrichia|o__Erysipelotrichales|f__Erysipelotrichaceae|g__Erysipelotrichaceae_noname|s__Clostridium_innocuum|t__GCF_000371425	0.0	0.0	0.0	0.0079	0.0	0.00522	0.00061	0.0	0.0	0.0	0.0	0.0	0.0	0.0	0.0	0.00057	0.0	0.0	0.0	0.0177	0.0	0.0	0.0	0.0	0.0	0.0	0.0	0.0	0.0	0.0	0.0	0.0	0.0	0.0	0.0	0.0	0.00022	0.0	0.0	0.0	0.0	0.0	0.00593	0.0	0.0	0.03353	0.14175	0.0	0.0
k__Bacteria|p__Firmicutes|c__Erysipelotrichia|o__Erysipelotrichales|f__Erysipelotrichaceae|g__Erysipelotrichaceae_noname|s__Clostridium_ramosum	0.0	0.0	0.0	0.0104	0.0311	0.27062	0.11214	0.0	0.0	0.0	0.0	0.0	0.07327	0.013	0.0	0.0	0.50799	3.72809	0.0	0.0	0.0	0.0	0.0	0.0	0.0	0.0	0.0	0.0	0.0	0.0	0.0	0.25831	0.13873	0.0	0.0	0.0	0.00658	0.00581	0.02507	0.0	0.05716	0.00065	0.00416	0.0	0.0	0.0659	0.00905	0.0	0.0
k__Bacteria|p__Firmicutes|c__Erysipelotrichia|o__Erysipelotrichales|f__Erysipelotrichaceae|g__Erysipelotrichaceae_noname|s__Clostridium_ramosum|t__GCF_000154485	0.0	0.0	0.0	0.0104	0.0311	0.27062	0.11214	0.0	0.0	0.0	0.0	0.0	0.07327	0.013	0.0	0.0	0.50799	3.72809	0.0	0.0	0.0	0.0	0.0	0.0	0.0	0.0	0.0	0.0	0.0	0.0	0.0	0.25831	0.13873	0.0	0.0	0.0	0.00658	0.00581	0.02507	0.0	0.05716	0.00065	0.00416	0.0	0.0	0.0659	0.00905	0.0	0.0
k__Bacteria|p__Firmicutes|c__Erysipelotrichia|o__Erysipelotrichales|f__Erysipelotrichaceae|g__Erysipelotrichaceae_noname|s__Erysipelotrichaceae_bacterium_21_3	0.0	0.0	0.0	0.00227	0.0	0.00165	0.0	0.0	0.0	0.0	0.02598	0.03508	0.00898	0.0	0.0	0.0	0.0	0.0	0.0047	0.0	0.0	0.0	0.0	0.0	0.02028	0.0	0.0	0.0	0.0	0.0	0.0	0.10028	0.00599	0.0	0.0	0.03799	0.03921	0.0	0.0	0.0	0.0	0.0031	0.02456	0.0	0.0	0.0	0.00039	0.0	0.0
k__Bacteria|p__Firmicutes|c__Erysipelotrichia|o__Erysipelotrichales|f__Erysipelotrichaceae|g__Erysipelotrichaceae_noname|s__Erysipelotrichaceae_bacterium_21_3|t__GCF_000242195	0.0	0.0	0.0	0.00227	0.0	0.00165	0.0	0.0	0.0	0.0	0.02598	0.03508	0.00898	0.0	0.0	0.0	0.0	0.0	0.0047	0.0	0.0	0.0	0.0	0.0	0.02028	0.0	0.0	0.0	0.0	0.0	0.0	0.10028	0.00599	0.0	0.0	0.03799	0.03921	0.0	0.0	0.0	0.0	0.0031	0.02456	0.0	0.0	0.0	0.00039	0.0	0.0
k__Bacteria|p__Firmicutes|c__Erysipelotrichia|o__Erysipelotrichales|f__Erysipelotrichaceae|g__Erysipelotrichaceae_noname|s__Erysipelotrichaceae_bacterium_2_2_44A	0.0	0.0	0.0	0.00295	0.0	0.0	0.00576	0.0	0.0	0.0	0.0	0.01352	0.00242	0.0	0.00069	0.0	0.0	0.0	0.0	0.01718	0.0	0.0	0.0	0.0	0.00073	0.01303	0.0	0.0	0.0	0.0	0.0	0.00523	0.0	0.0	0.35812	0.01138	0.01554	0.00437	0.01027	0.0	0.0	0.0	0.01433	0.0	0.0	0.00543	0.0151	0.0	0.0
k__Bacteria|p__Firmicutes|c__Erysipelotrichia|o__Erysipelotrichales|f__Erysipelotrichaceae|g__Erysipelotrichaceae_noname|s__Erysipelotrichaceae_bacterium_2_2_44A|t__GCF_000225685	0.0	0.0	0.0	0.00295	0.0	0.0	0.00576	0.0	0.0	0.0	0.0	0.01352	0.00242	0.0	0.00069	0.0	0.0	0.0	0.0	0.01718	0.0	0.0	0.0	0.0	0.00073	0.01303	0.0	0.0	0.0	0.0	0.0	0.00523	0.0	0.0	0.35812	0.01138	0.01554	0.00437	0.01027	0.0	0.0	0.0	0.01433	0.0	0.0	0.00543	0.0151	0.0	0.0
k__Bacteria|p__Firmicutes|c__Erysipelotrichia|o__Erysipelotrichales|f__Erysipelotrichaceae|g__Erysipelotrichaceae_noname|s__Erysipelotrichaceae_bacterium_3_1_53	0.0	0.0	0.00157	0.0	0.0	0.0	0.0	0.0	0.0	0.0	0.0	0.0	0.04775	0.0546	0.0	0.0	0.0	0.0	0.0	0.0	0.0	0.0	0.0	0.0	0.12253	0.11455	0.0	0.0	0.0	0.0	0.0	0.0	0.0	0.0	0.0091	0.0	0.0	0.0	0.0	0.0	0.0	0.0	0.0	0.0	0.0	0.0	0.0	0.0	0.0
k__Bacteria|p__Firmicutes|c__Erysipelotrichia|o__Erysipelotrichales|f__Erysipelotrichaceae|g__Erysipelotrichaceae_noname|s__Erysipelotrichaceae_bacterium_3_1_53|t__GCF_000165065	0.0	0.0	0.00157	0.0	0.0	0.0	0.0	0.0	0.0	0.0	0.0	0.0	0.04775	0.0546	0.0	0.0	0.0	0.0	0.0	0.0	0.0	0.0	0.0	0.0	0.12253	0.11455	0.0	0.0	0.0	0.0	0.0	0.0	0.0	0.0	0.0091	0.0	0.0	0.0	0.0	0.0	0.0	0.0	0.0	0.0	0.0	0.0	0.0	0.0	0.0
k__Bacteria|p__Firmicutes|c__Erysipelotrichia|o__Erysipelotrichales|f__Erysipelotrichaceae|g__Erysipelotrichaceae_noname|s__Erysipelotrichaceae_bacterium_5_2_54FAA	0.0	0.0	0.0	0.0	0.0	0.0	0.0	0.0	0.0	0.0	0.0	0.02073	0.0	0.0	0.0	0.0	0.0	0.0	0.0	0.0	0.0	0.0	0.0	0.0	0.0	0.0	0.0	0.0	0.0	0.0	0.0	0.0	0.0	0.0	0.0	0.0	0.0	0.0	0.0	0.0	0.0	0.0	0.0	0.0	0.0	0.0	0.0	0.0	0.0
k__Bacteria|p__Firmicutes|c__Erysipelotrichia|o__Erysipelotrichales|f__Erysipelotrichaceae|g__Erysipelotrichaceae_noname|s__Erysipelotrichaceae_bacterium_5_2_54FAA|t__GCF_000163515	0.0	0.0	0.0	0.0	0.0	0.0	0.0	0.0	0.0	0.0	0.0	0.02073	0.0	0.0	0.0	0.0	0.0	0.0	0.0	0.0	0.0	0.0	0.0	0.0	0.0	0.0	0.0	0.0	0.0	0.0	0.0	0.0	0.0	0.0	0.0	0.0	0.0	0.0	0.0	0.0	0.0	0.0	0.0	0.0	0.0	0.0	0.0	0.0	0.0
k__Bacteria|p__Firmicutes|c__Erysipelotrichia|o__Erysipelotrichales|f__Erysipelotrichaceae|g__Erysipelotrichaceae_noname|s__Erysipelotrichaceae_bacterium_6_1_45	0.0	0.01227	0.00292	0.00504	0.0384	0.00826	0.01862	0.0	0.0	0.0	0.0	0.04655	0.19806	0.20381	0.0	0.0	0.08136	0.04071	0.0	0.0	0.0	0.0	0.0	0.0	0.01463	0.08428	0.0	0.0	0.0	0.0	0.0	0.04092	0.0	0.0	0.04461	0.0	0.00082	0.0099	0.02553	0.0	0.0	0.0	0.0	0.0	0.0	0.0	0.00237	0.0	0.0
k__Bacteria|p__Firmicutes|c__Erysipelotrichia|o__Erysipelotrichales|f__Erysipelotrichaceae|g__Erysipelotrichaceae_noname|s__Erysipelotrichaceae_bacterium_6_1_45|t__GCF_000242175	0.0	0.01227	0.00292	0.00504	0.0384	0.00826	0.01862	0.0	0.0	0.0	0.0	0.04655	0.19806	0.20381	0.0	0.0	0.08136	0.04071	0.0	0.0	0.0	0.0	0.0	0.0	0.01463	0.08428	0.0	0.0	0.0	0.0	0.0	0.04092	0.0	0.0	0.04461	0.0	0.00082	0.0099	0.02553	0.0	0.0	0.0	0.0	0.0	0.0	0.0	0.00237	0.0	0.0
k__Bacteria|p__Firmicutes|c__Erysipelotrichia|o__Erysipelotrichales|f__Erysipelotrichaceae|g__Erysipelotrichaceae_noname|s__Eubacterium_biforme	0.0	0.0	0.0	0.0	0.0	0.0	0.0	0.0	0.0	0.0	0.0	0.0	0.0	0.0	0.0	0.0	0.0	0.0	0.0	0.0	0.0	0.0	0.0	0.0	0.0	0.0	0.0	0.0	0.0	0.0	0.0	0.0	0.0	0.0	0.0	0.0	0.0	0.0	0.0	0.0	0.0	0.0	0.0	0.0	0.0	0.0	0.0	0.0	0.0
k__Bacteria|p__Firmicutes|c__Erysipelotrichia|o__Erysipelotrichales|f__Erysipelotrichaceae|g__Erysipelotrichaceae_noname|s__Eubacterium_biforme|t__GCF_000156655	0.0	0.0	0.0	0.0	0.0	0.0	0.0	0.0	0.0	0.0	0.0	0.0	0.0	0.0	0.0	0.0	0.0	0.0	0.0	0.0	0.0	0.0	0.0	0.0	0.0	0.0	0.0	0.0	0.0	0.0	0.0	0.0	0.0	0.0	0.0	0.0	0.0	0.0	0.0	0.0	0.0	0.0	0.0	0.0	0.0	0.0	0.0	0.0	0.0
k__Bacteria|p__Firmicutes|c__Erysipelotrichia|o__Erysipelotrichales|f__Erysipelotrichaceae|g__Erysipelotrichaceae_noname|s__Eubacterium_cylindroides	0.0	0.0	0.0	0.0	0.0	0.0	0.0	0.0	0.0	0.0	0.0	0.0	0.0	0.0	0.0	0.00082	0.0	0.0	0.0	0.0	0.0	0.0	0.0	0.0	0.0	0.0	0.0	0.0	0.0	0.0	0.05532	0.0	0.0	0.0	0.0	0.0	0.0	0.0	0.0	0.0	0.0	0.04968	0.01137	0.0	0.0	0.0	0.0	0.69216	0.07404
k__Bacteria|p__Firmicutes|c__Erysipelotrichia|o__Erysipelotrichales|f__Erysipelotrichaceae|g__Erysipelotrichaceae_noname|s__Eubacterium_cylindroides|t__GCF_000469305	0.0	0.0	0.0	0.0	0.0	0.0	0.0	0.0	0.0	0.0	0.0	0.0	0.0	0.0	0.0	0.00082	0.0	0.0	0.0	0.0	0.0	0.0	0.0	0.0	0.0	0.0	0.0	0.0	0.0	0.0	0.05532	0.0	0.0	0.0	0.0	0.0	0.0	0.0	0.0	0.0	0.0	0.04968	0.01137	0.0	0.0	0.0	0.0	0.69216	0.07404
k__Bacteria|p__Firmicutes|c__Erysipelotrichia|o__Erysipelotrichales|f__Erysipelotrichaceae|g__Erysipelotrichaceae_noname|s__Eubacterium_dolichum	0.0	0.0	0.0	0.0	0.0	0.0	0.0	0.0	0.0	0.0	0.0	0.0	0.0	0.0	0.0	0.02717	0.0	0.0	0.0	0.0	0.0	0.0	0.0	0.0	0.0	0.0	0.0	0.0	0.0	0.0	0.01418	0.0	0.0	0.0	0.0	0.0	0.0	0.0	0.0	0.0	0.0	0.00218	0.00136	0.0	0.0	0.0	0.0	0.0	0.00026
k__Bacteria|p__Firmicutes|c__Erysipelotrichia|o__Erysipelotrichales|f__Erysipelotrichaceae|g__Erysipelotrichaceae_noname|s__Eubacterium_dolichum|t__GCF_000154285	0.0	0.0	0.0	0.0	0.0	0.0	0.0	0.0	0.0	0.0	0.0	0.0	0.0	0.0	0.0	0.02717	0.0	0.0	0.0	0.0	0.0	0.0	0.0	0.0	0.0	0.0	0.0	0.0	0.0	0.0	0.01418	0.0	0.0	0.0	0.0	0.0	0.0	0.0	0.0	0.0	0.0	0.00218	0.00136	0.0	0.0	0.0	0.0	0.0	0.00026
k__Bacteria|p__Firmicutes|c__Erysipelotrichia|o__Erysipelotrichales|f__Erysipelotrichaceae|g__Holdemania	0.0	0.10701	0.0	0.0	0.0	0.0	0.0	0.0	0.0	0.00626	0.01071	0.27419	0.83565	0.48115	0.0	0.02414	0.0	0.0	0.0	0.0	0.0	0.0	0.0	0.00647	0.0	0.0	0.00458	0.09236	0.0	0.00349	0.02739	0.0	0.0	0.0	0.0	0.0	0.0	0.0	0.0	0.0	0.08493	0.00113	0.01031	0.0	0.0	0.06755	0.02102	0.0035	0.08841
k__Bacteria|p__Firmicutes|c__Erysipelotrichia|o__Erysipelotrichales|f__Erysipelotrichaceae|g__Holdemania|s__Holdemania_filiformis	0.0	0.10701	0.0	0.0	0.0	0.0	0.0	0.0	0.0	0.0	0.0	0.0	0.83565	0.48115	0.0	0.00603	0.0	0.0	0.0	0.0	0.0	0.0	0.0	0.0	0.0	0.0	0.0	0.09236	0.0	0.0	0.00916	0.0	0.0	0.0	0.0	0.0	0.0	0.0	0.0	0.0	0.0	0.0	0.00269	0.0	0.0	0.06755	0.01958	0.0	0.03233
k__Bacteria|p__Firmicutes|c__Erysipelotrichia|o__Erysipelotrichales|f__Erysipelotrichaceae|g__Holdemania|s__Holdemania_filiformis|t__GCF_000157995	0.0	0.10701	0.0	0.0	0.0	0.0	0.0	0.0	0.0	0.0	0.0	0.0	0.83565	0.48115	0.0	0.00603	0.0	0.0	0.0	0.0	0.0	0.0	0.0	0.0	0.0	0.0	0.0	0.09236	0.0	0.0	0.00916	0.0	0.0	0.0	0.0	0.0	0.0	0.0	0.0	0.0	0.0	0.0	0.00269	0.0	0.0	0.06755	0.01958	0.0	0.03233
k__Bacteria|p__Firmicutes|c__Erysipelotrichia|o__Erysipelotrichales|f__Erysipelotrichaceae|g__Holdemania|s__Holdemania_sp_AP2	0.0	0.0	0.0	0.0	0.0	0.0	0.0	0.0	0.0	0.0	0.0	0.27419	0.0	0.0	0.0	0.0	0.0	0.0	0.0	0.0	0.0	0.0	0.0	0.0	0.0	0.0	0.0	0.0	0.0	0.0	0.0	0.0	0.0	0.0	0.0	0.0	0.0	0.0	0.0	0.0	0.0	0.0	0.0	0.0	0.0	0.0	0.0	0.0	0.0
k__Bacteria|p__Firmicutes|c__Erysipelotrichia|o__Erysipelotrichales|f__Erysipelotrichaceae|g__Holdemania|s__Holdemania_sp_AP2|t__GCF_000327285	0.0	0.0	0.0	0.0	0.0	0.0	0.0	0.0	0.0	0.0	0.0	0.27419	0.0	0.0	0.0	0.0	0.0	0.0	0.0	0.0	0.0	0.0	0.0	0.0	0.0	0.0	0.0	0.0	0.0	0.0	0.0	0.0	0.0	0.0	0.0	0.0	0.0	0.0	0.0	0.0	0.0	0.0	0.0	0.0	0.0	0.0	0.0	0.0	0.0
k__Bacteria|p__Firmicutes|c__Erysipelotrichia|o__Erysipelotrichales|f__Erysipelotrichaceae|g__Holdemania|s__Holdemania_unclassified	0.0	0.0	0.0	0.0	0.0	0.0	0.0	0.0	0.0	0.00626	0.01071	0.0	0.0	0.0	0.0	0.01812	0.0	0.0	0.0	0.0	0.0	0.0	0.0	0.00647	0.0	0.0	0.00458	0.0	0.0	0.00349	0.01823	0.0	0.0	0.0	0.0	0.0	0.0	0.0	0.0	0.0	0.08493	0.00113	0.00762	0.0	0.0	0.0	0.00143	0.0035	0.05608
k__Bacteria|p__Firmicutes|c__Erysipelotrichia|o__Erysipelotrichales|f__Erysipelotrichaceae|g__Solobacterium	0.0	0.0	0.0	0.0	0.0	0.00861	0.00051	0.0	0.0	0.0	0.0	0.0	0.0003	0.0	0.0	0.0	0.0	0.0	0.0	0.0	0.0	0.0	0.0	0.0	0.00113	0.0	0.0	0.0	0.0	0.0	0.0	0.0	0.0	0.0	0.0	0.0	0.0	0.0	0.0	0.0	0.0	0.0	0.0	0.0	0.0	0.0	0.0	0.0	0.0
k__Bacteria|p__Firmicutes|c__Erysipelotrichia|o__Erysipelotrichales|f__Erysipelotrichaceae|g__Solobacterium|s__Solobacterium_moorei	0.0	0.0	0.0	0.0	0.0	0.00861	0.00051	0.0	0.0	0.0	0.0	0.0	0.0003	0.0	0.0	0.0	0.0	0.0	0.0	0.0	0.0	0.0	0.0	0.0	0.00113	0.0	0.0	0.0	0.0	0.0	0.0	0.0	0.0	0.0	0.0	0.0	0.0	0.0	0.0	0.0	0.0	0.0	0.0	0.0	0.0	0.0	0.0	0.0	0.0
k__Bacteria|p__Firmicutes|c__Erysipelotrichia|o__Erysipelotrichales|f__Erysipelotrichaceae|g__Solobacterium|s__Solobacterium_moorei|t__GCF_000186945	0.0	0.0	0.0	0.0	0.0	0.00861	0.00051	0.0	0.0	0.0	0.0	0.0	0.0003	0.0	0.0	0.0	0.0	0.0	0.0	0.0	0.0	0.0	0.0	0.0	0.00113	0.0	0.0	0.0	0.0	0.0	0.0	0.0	0.0	0.0	0.0	0.0	0.0	0.0	0.0	0.0	0.0	0.0	0.0	0.0	0.0	0.0	0.0	0.0	0.0
k__Bacteria|p__Firmicutes|c__Erysipelotrichia|o__Erysipelotrichales|f__Erysipelotrichaceae|g__Turicibacter	0.0	0.0	0.0	0.0	0.0	0.0	0.0	0.0	0.0	0.0	0.0	0.0	0.0	0.0	0.0	0.0	0.0	0.0	0.0	0.0	0.0	0.0	0.0	0.0	0.0	0.0	0.0	0.0	0.0	0.0	0.0	0.0	0.0	0.0	0.0	0.0	0.0	0.0	0.0	0.0	0.0	0.0	0.0	0.0	0.0	0.0	0.0	0.02056	0.0
k__Bacteria|p__Firmicutes|c__Erysipelotrichia|o__Erysipelotrichales|f__Erysipelotrichaceae|g__Turicibacter|s__Turicibacter_sanguinis	0.0	0.0	0.0	0.0	0.0	0.0	0.0	0.0	0.0	0.0	0.0	0.0	0.0	0.0	0.0	0.0	0.0	0.0	0.0	0.0	0.0	0.0	0.0	0.0	0.0	0.0	0.0	0.0	0.0	0.0	0.0	0.0	0.0	0.0	0.0	0.0	0.0	0.0	0.0	0.0	0.0	0.0	0.0	0.0	0.0	0.0	0.0	0.02056	0.0
k__Bacteria|p__Firmicutes|c__Erysipelotrichia|o__Erysipelotrichales|f__Erysipelotrichaceae|g__Turicibacter|s__Turicibacter_sanguinis|t__GCF_000178255	0.0	0.0	0.0	0.0	0.0	0.0	0.0	0.0	0.0	0.0	0.0	0.0	0.0	0.0	0.0	0.0	0.0	0.0	0.0	0.0	0.0	0.0	0.0	0.0	0.0	0.0	0.0	0.0	0.0	0.0	0.0	0.0	0.0	0.0	0.0	0.0	0.0	0.0	0.0	0.0	0.0	0.0	0.0	0.0	0.0	0.0	0.0	0.02056	0.0
k__Bacteria|p__Firmicutes|c__Negativicutes	0.30395	4.14579	0.05512	0.05704	19.61484	0.492	7.08407	28.14893	4.74373	19.10765	4.06876	2.7909	9.47969	8.32731	5.28786	2.6237	18.05643	0.20403	48.73044	12.48934	33.41322	8.09253	4.47993	7.63723	0.09903	0.0354	5.01374	6.14802	11.50676	13.55918	2.58285	0.00457	1.84733	11.92851	3.41022	4.52715	27.57912	29.69835	19.84549	13.44495	0.94837	4.81708	4.04854	0.55418	4.04572	0.24346	0.16195	1.33991	2.95022
k__Bacteria|p__Firmicutes|c__Negativicutes|o__Selenomonadales	0.30395	4.14579	0.05512	0.05704	19.61484	0.492	7.08407	28.14893	4.74373	19.10765	4.06876	2.7909	9.47969	8.32731	5.28786	2.6237	18.05643	0.20403	48.73044	12.48934	33.41322	8.09253	4.47993	7.63723	0.09903	0.0354	5.01374	6.14802	11.50676	13.55918	2.58285	0.00457	1.84733	11.92851	3.41022	4.52715	27.57912	29.69835	19.84549	13.44495	0.94837	4.81708	4.04854	0.55418	4.04572	0.24346	0.16195	1.33991	2.95022
k__Bacteria|p__Firmicutes|c__Negativicutes|o__Selenomonadales|f__Acidaminococcaceae	0.0	0.0	0.0	0.0	0.0	0.0	0.0	2.34543	3.30429	0.0	0.0	0.0	0.0	0.0	0.00442	0.00539	0.0	0.0	0.0	0.0	0.0	0.0	1.81017	3.61238	0.0	0.0	0.0	0.0	9.82607	7.91423	0.00078	0.0	0.0	0.0	0.0	0.0	0.0	0.0	0.0	1.21566	0.69753	0.00163	0.0	0.49856	0.0711	0.0	0.0	0.0	0.0
k__Bacteria|p__Firmicutes|c__Negativicutes|o__Selenomonadales|f__Acidaminococcaceae|g__Acidaminococcus	0.0	0.0	0.0	0.0	0.0	0.0	0.0	0.0	0.0	0.0	0.0	0.0	0.0	0.0	0.00442	0.00539	0.0	0.0	0.0	0.0	0.0	0.0	0.0	0.0	0.0	0.0	0.0	0.0	0.0	0.0	0.00078	0.0	0.0	0.0	0.0	0.0	0.0	0.0	0.0	0.0	0.0	0.00163	0.0	0.0	0.0	0.0	0.0	0.0	0.0
k__Bacteria|p__Firmicutes|c__Negativicutes|o__Selenomonadales|f__Acidaminococcaceae|g__Acidaminococcus|s__Acidaminococcus_fermentans	0.0	0.0	0.0	0.0	0.0	0.0	0.0	0.0	0.0	0.0	0.0	0.0	0.0	0.0	0.0	0.0	0.0	0.0	0.0	0.0	0.0	0.0	0.0	0.0	0.0	0.0	0.0	0.0	0.0	0.0	0.0	0.0	0.0	0.0	0.0	0.0	0.0	0.0	0.0	0.0	0.0	0.0	0.0	0.0	0.0	0.0	0.0	0.0	0.0
k__Bacteria|p__Firmicutes|c__Negativicutes|o__Selenomonadales|f__Acidaminococcaceae|g__Acidaminococcus|s__Acidaminococcus_fermentans|t__GCF_000025305	0.0	0.0	0.0	0.0	0.0	0.0	0.0	0.0	0.0	0.0	0.0	0.0	0.0	0.0	0.0	0.0	0.0	0.0	0.0	0.0	0.0	0.0	0.0	0.0	0.0	0.0	0.0	0.0	0.0	0.0	0.0	0.0	0.0	0.0	0.0	0.0	0.0	0.0	0.0	0.0	0.0	0.0	0.0	0.0	0.0	0.0	0.0	0.0	0.0
k__Bacteria|p__Firmicutes|c__Negativicutes|o__Selenomonadales|f__Acidaminococcaceae|g__Acidaminococcus|s__Acidaminococcus_intestini	0.0	0.0	0.0	0.0	0.0	0.0	0.0	0.0	0.0	0.0	0.0	0.0	0.0	0.0	0.00442	0.00539	0.0	0.0	0.0	0.0	0.0	0.0	0.0	0.0	0.0	0.0	0.0	0.0	0.0	0.0	0.00078	0.0	0.0	0.0	0.0	0.0	0.0	0.0	0.0	0.0	0.0	0.00163	0.0	0.0	0.0	0.0	0.0	0.0	0.0
k__Bacteria|p__Firmicutes|c__Negativicutes|o__Selenomonadales|f__Acidaminococcaceae|g__Acidaminococcus|s__Acidaminococcus_intestini|t__GCF_000230275	0.0	0.0	0.0	0.0	0.0	0.0	0.0	0.0	0.0	0.0	0.0	0.0	0.0	0.0	0.00442	0.00539	0.0	0.0	0.0	0.0	0.0	0.0	0.0	0.0	0.0	0.0	0.0	0.0	0.0	0.0	0.00078	0.0	0.0	0.0	0.0	0.0	0.0	0.0	0.0	0.0	0.0	0.00163	0.0	0.0	0.0	0.0	0.0	0.0	0.0
k__Bacteria|p__Firmicutes|c__Negativicutes|o__Selenomonadales|f__Acidaminococcaceae|g__Phascolarctobacterium	0.0	0.0	0.0	0.0	0.0	0.0	0.0	2.34543	3.30429	0.0	0.0	0.0	0.0	0.0	0.0	0.0	0.0	0.0	0.0	0.0	0.0	0.0	1.81017	3.61238	0.0	0.0	0.0	0.0	9.82607	7.91423	0.0	0.0	0.0	0.0	0.0	0.0	0.0	0.0	0.0	1.21566	0.69753	0.0	0.0	0.49856	0.0711	0.0	0.0	0.0	0.0
k__Bacteria|p__Firmicutes|c__Negativicutes|o__Selenomonadales|f__Acidaminococcaceae|g__Phascolarctobacterium|s__Phascolarctobacterium_succinatutens	0.0	0.0	0.0	0.0	0.0	0.0	0.0	2.34543	3.30429	0.0	0.0	0.0	0.0	0.0	0.0	0.0	0.0	0.0	0.0	0.0	0.0	0.0	1.81017	3.61238	0.0	0.0	0.0	0.0	9.82607	7.91423	0.0	0.0	0.0	0.0	0.0	0.0	0.0	0.0	0.0	1.21566	0.69753	0.0	0.0	0.49856	0.0711	0.0	0.0	0.0	0.0
k__Bacteria|p__Firmicutes|c__Negativicutes|o__Selenomonadales|f__Acidaminococcaceae|g__Phascolarctobacterium|s__Phascolarctobacterium_succinatutens|t__GCF_000188175	0.0	0.0	0.0	0.0	0.0	0.0	0.0	2.34543	3.30429	0.0	0.0	0.0	0.0	0.0	0.0	0.0	0.0	0.0	0.0	0.0	0.0	0.0	1.81017	3.61238	0.0	0.0	0.0	0.0	9.82607	7.91423	0.0	0.0	0.0	0.0	0.0	0.0	0.0	0.0	0.0	1.21566	0.69753	0.0	0.0	0.49856	0.0711	0.0	0.0	0.0	0.0
k__Bacteria|p__Firmicutes|c__Negativicutes|o__Selenomonadales|f__Veillonellaceae	0.30395	4.14579	0.05512	0.05704	19.61484	0.492	7.08407	25.8035	1.43943	19.10765	4.06876	2.7909	9.47969	8.32731	5.28345	2.61831	18.05643	0.20403	48.73044	12.48934	33.41322	8.09253	2.66976	4.02485	0.09903	0.0354	5.01374	6.14802	1.68069	5.64495	2.58207	0.00457	1.84733	11.92851	3.41022	4.52715	27.57912	29.69835	19.84549	12.22928	0.25085	4.81545	4.04854	0.05562	3.97461	0.24346	0.16195	1.33991	2.95022
k__Bacteria|p__Firmicutes|c__Negativicutes|o__Selenomonadales|f__Veillonellaceae|g__Anaeroglobus	0.0	0.0	0.0	0.0	0.0	0.0	0.0	0.0	0.0	0.07102	0.0	0.0	0.0	0.0	0.0	0.0	0.0	0.0	0.0	0.0	0.0	0.0	0.0	0.0	0.0	0.0	0.0	0.0	0.0	0.0	0.0	0.0	0.0	0.0	0.00098	0.0	0.0	0.0	0.01682	0.0	0.0	0.0	0.0	0.0	0.0	0.0	0.0	0.0	0.0
k__Bacteria|p__Firmicutes|c__Negativicutes|o__Selenomonadales|f__Veillonellaceae|g__Anaeroglobus|s__Anaeroglobus_geminatus	0.0	0.0	0.0	0.0	0.0	0.0	0.0	0.0	0.0	0.07102	0.0	0.0	0.0	0.0	0.0	0.0	0.0	0.0	0.0	0.0	0.0	0.0	0.0	0.0	0.0	0.0	0.0	0.0	0.0	0.0	0.0	0.0	0.0	0.0	0.00098	0.0	0.0	0.0	0.01682	0.0	0.0	0.0	0.0	0.0	0.0	0.0	0.0	0.0	0.0
k__Bacteria|p__Firmicutes|c__Negativicutes|o__Selenomonadales|f__Veillonellaceae|g__Anaeroglobus|s__Anaeroglobus_geminatus|t__GCF_000239275	0.0	0.0	0.0	0.0	0.0	0.0	0.0	0.0	0.0	0.07102	0.0	0.0	0.0	0.0	0.0	0.0	0.0	0.0	0.0	0.0	0.0	0.0	0.0	0.0	0.0	0.0	0.0	0.0	0.0	0.0	0.0	0.0	0.0	0.0	0.00098	0.0	0.0	0.0	0.01682	0.0	0.0	0.0	0.0	0.0	0.0	0.0	0.0	0.0	0.0
k__Bacteria|p__Firmicutes|c__Negativicutes|o__Selenomonadales|f__Veillonellaceae|g__Dialister	0.0	1.80643	0.00853	0.0	0.71571	0.0035	0.0	0.00919	0.0	0.30742	2.51375	0.79163	9.14328	4.58321	3.94711	1.96934	0.0	0.0	0.0	0.25374	0.03197	0.22933	0.0	0.04821	0.00072	0.0	2.7548	0.00968	0.00786	0.0	1.06367	0.0	0.0	10.33181	2.4068	0.12391	0.01473	0.0	0.0	0.0	0.01581	3.90389	3.22887	0.0	0.03146	0.01104	0.10557	0.4971	2.84731
k__Bacteria|p__Firmicutes|c__Negativicutes|o__Selenomonadales|f__Veillonellaceae|g__Dialister|s__Dialister_invisus	0.0	1.79953	0.00853	0.0	0.71571	0.0035	0.0	0.00919	0.0	0.30742	2.51375	0.79163	9.14328	4.58321	0.0	0.00029	0.0	0.0	0.0	0.25374	0.03197	0.22933	0.0	0.04821	0.00072	0.0	0.0	0.00968	0.00786	0.0	0.00029	0.0	0.0	10.33181	2.4068	0.12391	0.01473	0.0	0.0	0.0	0.01581	0.0	0.0	0.0	0.03146	0.01104	0.10557	0.0	0.0
k__Bacteria|p__Firmicutes|c__Negativicutes|o__Selenomonadales|f__Veillonellaceae|g__Dialister|s__Dialister_invisus|t__GCF_000160055	0.0	1.79953	0.00853	0.0	0.71571	0.0035	0.0	0.00919	0.0	0.30742	2.51375	0.79163	9.14328	4.58321	0.0	0.00029	0.0	0.0	0.0	0.25374	0.03197	0.22933	0.0	0.04821	0.00072	0.0	0.0	0.00968	0.00786	0.0	0.00029	0.0	0.0	10.33181	2.4068	0.12391	0.01473	0.0	0.0	0.0	0.01581	0.0	0.0	0.0	0.03146	0.01104	0.10557	0.0	0.0
k__Bacteria|p__Firmicutes|c__Negativicutes|o__Selenomonadales|f__Veillonellaceae|g__Dialister|s__Dialister_micraerophilus	0.0	0.0069	0.0	0.0	0.0	0.0	0.0	0.0	0.0	0.0	0.0	0.0	0.0	0.0	0.0	0.0	0.0	0.0	0.0	0.0	0.0	0.0	0.0	0.0	0.0	0.0	0.0	0.0	0.0	0.0	0.0	0.0	0.0	0.0	0.0	0.0	0.0	0.0	0.0	0.0	0.0	0.0	0.0	0.0	0.0	0.0	0.0	0.0	0.0
k__Bacteria|p__Firmicutes|c__Negativicutes|o__Selenomonadales|f__Veillonellaceae|g__Dialister|s__Dialister_micraerophilus|t__Dialister_micraerophilus_unclassified	0.0	0.0069	0.0	0.0	0.0	0.0	0.0	0.0	0.0	0.0	0.0	0.0	0.0	0.0	0.0	0.0	0.0	0.0	0.0	0.0	0.0	0.0	0.0	0.0	0.0	0.0	0.0	0.0	0.0	0.0	0.0	0.0	0.0	0.0	0.0	0.0	0.0	0.0	0.0	0.0	0.0	0.0	0.0	0.0	0.0	0.0	0.0	0.0	0.0
k__Bacteria|p__Firmicutes|c__Negativicutes|o__Selenomonadales|f__Veillonellaceae|g__Dialister|s__Dialister_succinatiphilus	0.0	0.0	0.0	0.0	0.0	0.0	0.0	0.0	0.0	0.0	0.0	0.0	0.0	0.0	3.94711	1.96905	0.0	0.0	0.0	0.0	0.0	0.0	0.0	0.0	0.0	0.0	2.7548	0.0	0.0	0.0	1.06337	0.0	0.0	0.0	0.0	0.0	0.0	0.0	0.0	0.0	0.0	3.90389	3.22887	0.0	0.0	0.0	0.0	0.4971	2.84731
k__Bacteria|p__Firmicutes|c__Negativicutes|o__Selenomonadales|f__Veillonellaceae|g__Dialister|s__Dialister_succinatiphilus|t__GCF_000242435	0.0	0.0	0.0	0.0	0.0	0.0	0.0	0.0	0.0	0.0	0.0	0.0	0.0	0.0	3.94711	1.96905	0.0	0.0	0.0	0.0	0.0	0.0	0.0	0.0	0.0	0.0	2.7548	0.0	0.0	0.0	1.06337	0.0	0.0	0.0	0.0	0.0	0.0	0.0	0.0	0.0	0.0	3.90389	3.22887	0.0	0.0	0.0	0.0	0.4971	2.84731
k__Bacteria|p__Firmicutes|c__Negativicutes|o__Selenomonadales|f__Veillonellaceae|g__Megamonas	0.0	0.39141	0.0	0.0	0.0	0.0	0.0	0.09949	0.74908	0.0	0.0	0.0	0.0	0.0	0.0	0.0	0.0	0.0	0.0	0.0	0.0	0.0	0.0	0.00265	0.0	0.0202	1.80285	0.0	0.0404	0.0671	0.0	0.00164	0.0	0.0	0.0	0.0	0.0	0.0	0.0	0.0	0.0	0.0	0.0	0.0	0.0	0.11919	0.01253	0.0	0.0
k__Bacteria|p__Firmicutes|c__Negativicutes|o__Selenomonadales|f__Veillonellaceae|g__Megamonas|s__Megamonas_funiformis	0.0	0.0	0.0	0.0	0.0	0.0	0.0	0.00701	0.04065	0.0	0.0	0.0	0.0	0.0	0.0	0.0	0.0	0.0	0.0	0.0	0.0	0.0	0.0	0.0	0.0	0.0	0.64438	0.0	0.0	0.0	0.0	0.0	0.0	0.0	0.0	0.0	0.0	0.0	0.0	0.0	0.0	0.0	0.0	0.0	0.0	0.04428	0.00557	0.0	0.0
k__Bacteria|p__Firmicutes|c__Negativicutes|o__Selenomonadales|f__Veillonellaceae|g__Megamonas|s__Megamonas_funiformis|t__GCF_000245775	0.0	0.0	0.0	0.0	0.0	0.0	0.0	0.00701	0.04065	0.0	0.0	0.0	0.0	0.0	0.0	0.0	0.0	0.0	0.0	0.0	0.0	0.0	0.0	0.0	0.0	0.0	0.64438	0.0	0.0	0.0	0.0	0.0	0.0	0.0	0.0	0.0	0.0	0.0	0.0	0.0	0.0	0.0	0.0	0.0	0.0	0.04428	0.00557	0.0	0.0
k__Bacteria|p__Firmicutes|c__Negativicutes|o__Selenomonadales|f__Veillonellaceae|g__Megamonas|s__Megamonas_hypermegale	0.0	0.03015	0.0	0.0	0.0	0.0	0.0	0.01928	0.20944	0.0	0.0	0.0	0.0	0.0	0.0	0.0	0.0	0.0	0.0	0.0	0.0	0.0	0.0	0.0	0.0	0.0	0.01054	0.0	0.01061	0.00069	0.0	0.0	0.0	0.0	0.0	0.0	0.0	0.0	0.0	0.0	0.0	0.0	0.0	0.0	0.0	0.00314	0.0	0.0	0.0
k__Bacteria|p__Firmicutes|c__Negativicutes|o__Selenomonadales|f__Veillonellaceae|g__Megamonas|s__Megamonas_hypermegale|t__GCF_000209975	0.0	0.03015	0.0	0.0	0.0	0.0	0.0	0.01928	0.20944	0.0	0.0	0.0	0.0	0.0	0.0	0.0	0.0	0.0	0.0	0.0	0.0	0.0	0.0	0.0	0.0	0.0	0.01054	0.0	0.01061	0.00069	0.0	0.0	0.0	0.0	0.0	0.0	0.0	0.0	0.0	0.0	0.0	0.0	0.0	0.0	0.0	0.00314	0.0	0.0	0.0
k__Bacteria|p__Firmicutes|c__Negativicutes|o__Selenomonadales|f__Veillonellaceae|g__Megamonas|s__Megamonas_rupellensis	0.0	0.29323	0.0	0.0	0.0	0.0	0.0	0.00542	0.02248	0.0	0.0	0.0	0.0	0.0	0.0	0.0	0.0	0.0	0.0	0.0	0.0	0.0	0.0	0.0	0.0	0.00272	0.0	0.0	0.0	0.00027	0.0	0.0	0.0	0.0	0.0	0.0	0.0	0.0	0.0	0.0	0.0	0.0	0.0	0.0	0.0	0.0	0.0	0.0	0.0
k__Bacteria|p__Firmicutes|c__Negativicutes|o__Selenomonadales|f__Veillonellaceae|g__Megamonas|s__Megamonas_rupellensis|t__GCF_000378365	0.0	0.29323	0.0	0.0	0.0	0.0	0.0	0.00542	0.02248	0.0	0.0	0.0	0.0	0.0	0.0	0.0	0.0	0.0	0.0	0.0	0.0	0.0	0.0	0.0	0.0	0.00272	0.0	0.0	0.0	0.00027	0.0	0.0	0.0	0.0	0.0	0.0	0.0	0.0	0.0	0.0	0.0	0.0	0.0	0.0	0.0	0.0	0.0	0.0	0.0
k__Bacteria|p__Firmicutes|c__Negativicutes|o__Selenomonadales|f__Veillonellaceae|g__Megamonas|s__Megamonas_unclassified	0.0	0.06804	0.0	0.0	0.0	0.0	0.0	0.06778	0.47651	0.0	0.0	0.0	0.0	0.0	0.0	0.0	0.0	0.0	0.0	0.0	0.0	0.0	0.0	0.00265	0.0	0.01749	1.14793	0.0	0.02979	0.06614	0.0	0.00164	0.0	0.0	0.0	0.0	0.0	0.0	0.0	0.0	0.0	0.0	0.0	0.0	0.0	0.07177	0.00696	0.0	0.0
k__Bacteria|p__Firmicutes|c__Negativicutes|o__Selenomonadales|f__Veillonellaceae|g__Megasphaera	0.0	0.0	0.0	0.0	1.13941	0.10681	0.09181	0.02932	0.0	0.27282	0.0	0.0	0.16756	0.12489	0.18082	0.16948	0.0	0.0	3.89848	0.54298	0.96485	0.59878	0.0	0.0	0.0439	0.0	0.4053	0.0	0.0	0.0	0.19081	0.0	1.24544	0.0	0.39538	0.00071	4.71432	4.57145	2.31411	0.0	0.0	0.86815	0.62847	0.0	0.0	0.0	0.0	0.59974	0.02617
k__Bacteria|p__Firmicutes|c__Negativicutes|o__Selenomonadales|f__Veillonellaceae|g__Megasphaera|s__Megasphaera_elsdenii	0.0	0.0	0.0	0.0	0.0	0.0	0.0	0.0	0.0	0.0	0.0	0.0	0.0	0.0	0.0	0.0	0.0	0.0	0.0	0.0	0.0	0.0	0.0	0.0	0.0	0.0	0.00545	0.0	0.0	0.0	0.0	0.0	0.0	0.0	0.0	0.0	0.0	0.0	0.0	0.0	0.0	0.0	0.0	0.0	0.0	0.0	0.0	0.0	0.0
k__Bacteria|p__Firmicutes|c__Negativicutes|o__Selenomonadales|f__Veillonellaceae|g__Megasphaera|s__Megasphaera_elsdenii|t__GCF_000283495	0.0	0.0	0.0	0.0	0.0	0.0	0.0	0.0	0.0	0.0	0.0	0.0	0.0	0.0	0.0	0.0	0.0	0.0	0.0	0.0	0.0	0.0	0.0	0.0	0.0	0.0	0.00545	0.0	0.0	0.0	0.0	0.0	0.0	0.0	0.0	0.0	0.0	0.0	0.0	0.0	0.0	0.0	0.0	0.0	0.0	0.0	0.0	0.0	0.0
k__Bacteria|p__Firmicutes|c__Negativicutes|o__Selenomonadales|f__Veillonellaceae|g__Megasphaera|s__Megasphaera_micronuciformis	0.0	0.0	0.0	0.0	1.13941	0.10681	0.09181	0.02932	0.0	0.27282	0.0	0.0	0.16756	0.12489	0.0	0.00321	0.0	0.0	3.89848	0.54298	0.96485	0.59878	0.0	0.0	0.0439	0.0	0.0	0.0	0.0	0.0	0.00925	0.0	0.0	0.0	0.39538	0.00071	4.71432	4.57145	2.31411	0.0	0.0	0.0	0.0	0.0	0.0	0.0	0.0	0.0	0.0
k__Bacteria|p__Firmicutes|c__Negativicutes|o__Selenomonadales|f__Veillonellaceae|g__Megasphaera|s__Megasphaera_micronuciformis|t__GCF_000165735	0.0	0.0	0.0	0.0	1.13941	0.10681	0.09181	0.02932	0.0	0.27282	0.0	0.0	0.16756	0.12489	0.0	0.00321	0.0	0.0	3.89848	0.54298	0.96485	0.59878	0.0	0.0	0.0439	0.0	0.0	0.0	0.0	0.0	0.00925	0.0	0.0	0.0	0.39538	0.00071	4.71432	4.57145	2.31411	0.0	0.0	0.0	0.0	0.0	0.0	0.0	0.0	0.0	0.0
k__Bacteria|p__Firmicutes|c__Negativicutes|o__Selenomonadales|f__Veillonellaceae|g__Megasphaera|s__Megasphaera_unclassified	0.0	0.0	0.0	0.0	0.0	0.0	0.0	0.0	0.0	0.0	0.0	0.0	0.0	0.0	0.18082	0.16628	0.0	0.0	0.0	0.0	0.0	0.0	0.0	0.0	0.0	0.0	0.39985	0.0	0.0	0.0	0.18157	0.0	1.24544	0.0	0.0	0.0	0.0	0.0	0.0	0.0	0.0	0.86815	0.62847	0.0	0.0	0.0	0.0	0.59974	0.02617
k__Bacteria|p__Firmicutes|c__Negativicutes|o__Selenomonadales|f__Veillonellaceae|g__Mitsuokella	0.0	0.0	0.0	0.0	0.0	0.0	0.0	0.0	0.0	0.0	0.0	0.0	0.0	0.0	0.0	0.0	0.0	0.0	0.0	0.0	0.0	0.01411	0.0	0.0	0.0	0.0	0.0	0.0	0.0	0.0	0.0	0.0	0.0	0.0	0.0	0.0	0.0	0.0	0.0	0.0	0.0	0.0	0.0	0.0	0.0	0.0	0.0	0.0	0.0
k__Bacteria|p__Firmicutes|c__Negativicutes|o__Selenomonadales|f__Veillonellaceae|g__Mitsuokella|s__Mitsuokella_unclassified	0.0	0.0	0.0	0.0	0.0	0.0	0.0	0.0	0.0	0.0	0.0	0.0	0.0	0.0	0.0	0.0	0.0	0.0	0.0	0.0	0.0	0.01411	0.0	0.0	0.0	0.0	0.0	0.0	0.0	0.0	0.0	0.0	0.0	0.0	0.0	0.0	0.0	0.0	0.0	0.0	0.0	0.0	0.0	0.0	0.0	0.0	0.0	0.0	0.0
k__Bacteria|p__Firmicutes|c__Negativicutes|o__Selenomonadales|f__Veillonellaceae|g__Selenomonas	0.0	0.0	0.0	0.0	0.00091	0.00147	0.0	0.0	0.0	0.0	0.0	0.0	0.0	0.0	0.0	0.0	0.0	0.0	0.0	0.0	0.0004	0.00832	0.0	0.0	0.0	0.0	0.0	0.0	0.0	0.0	0.0	0.0	0.0	0.0	0.0	0.0	0.0	0.0	0.0	0.0	0.0	0.0	0.0	0.0	0.0	0.0	0.0	0.0	0.0
k__Bacteria|p__Firmicutes|c__Negativicutes|o__Selenomonadales|f__Veillonellaceae|g__Selenomonas|s__Selenomonas_flueggei	0.0	0.0	0.0	0.0	0.00091	0.0	0.0	0.0	0.0	0.0	0.0	0.0	0.0	0.0	0.0	0.0	0.0	0.0	0.0	0.0	0.0	0.00832	0.0	0.0	0.0	0.0	0.0	0.0	0.0	0.0	0.0	0.0	0.0	0.0	0.0	0.0	0.0	0.0	0.0	0.0	0.0	0.0	0.0	0.0	0.0	0.0	0.0	0.0	0.0
k__Bacteria|p__Firmicutes|c__Negativicutes|o__Selenomonadales|f__Veillonellaceae|g__Selenomonas|s__Selenomonas_flueggei|t__GCF_000160695	0.0	0.0	0.0	0.0	0.00091	0.0	0.0	0.0	0.0	0.0	0.0	0.0	0.0	0.0	0.0	0.0	0.0	0.0	0.0	0.0	0.0	0.00832	0.0	0.0	0.0	0.0	0.0	0.0	0.0	0.0	0.0	0.0	0.0	0.0	0.0	0.0	0.0	0.0	0.0	0.0	0.0	0.0	0.0	0.0	0.0	0.0	0.0	0.0	0.0
k__Bacteria|p__Firmicutes|c__Negativicutes|o__Selenomonadales|f__Veillonellaceae|g__Selenomonas|s__Selenomonas_noxia	0.0	0.0	0.0	0.0	0.0	0.00147	0.0	0.0	0.0	0.0	0.0	0.0	0.0	0.0	0.0	0.0	0.0	0.0	0.0	0.0	0.0004	0.0	0.0	0.0	0.0	0.0	0.0	0.0	0.0	0.0	0.0	0.0	0.0	0.0	0.0	0.0	0.0	0.0	0.0	0.0	0.0	0.0	0.0	0.0	0.0	0.0	0.0	0.0	0.0
k__Bacteria|p__Firmicutes|c__Negativicutes|o__Selenomonadales|f__Veillonellaceae|g__Selenomonas|s__Selenomonas_noxia|t__Selenomonas_noxia_unclassified	0.0	0.0	0.0	0.0	0.0	0.00147	0.0	0.0	0.0	0.0	0.0	0.0	0.0	0.0	0.0	0.0	0.0	0.0	0.0	0.0	0.0004	0.0	0.0	0.0	0.0	0.0	0.0	0.0	0.0	0.0	0.0	0.0	0.0	0.0	0.0	0.0	0.0	0.0	0.0	0.0	0.0	0.0	0.0	0.0	0.0	0.0	0.0	0.0	0.0
k__Bacteria|p__Firmicutes|c__Negativicutes|o__Selenomonadales|f__Veillonellaceae|g__Veillonella	0.30395	1.94796	0.04659	0.05704	17.75881	0.38022	6.99226	25.6655	0.69035	18.45638	1.55501	1.99927	0.16884	3.61921	1.15551	0.47949	18.05643	0.20403	44.83196	11.69262	32.41601	7.24199	2.66976	3.97398	0.05441	0.0152	0.05079	6.13833	1.63243	5.57785	1.32759	0.00294	0.6019	1.5967	0.60706	4.40252	22.85007	25.1269	17.51457	12.22928	0.23504	0.04341	0.19121	0.05562	3.94316	0.11323	0.04385	0.24307	0.07674
k__Bacteria|p__Firmicutes|c__Negativicutes|o__Selenomonadales|f__Veillonellaceae|g__Veillonella|s__Veillonella_atypica	0.0	0.01876	0.0	0.00418	3.95395	0.07753	0.1638	3.55184	0.56287	1.21548	0.0	0.03833	0.06644	0.04379	0.9455	0.15607	0.00519	0.07845	0.31774	0.19311	4.96101	1.26702	0.31	0.16225	0.0143	0.0	0.0	0.25735	0.33565	1.23555	0.10416	0.0	0.01045	0.0	0.07851	0.0	7.10121	0.98825	2.89721	1.80649	0.14304	0.0	0.08656	0.00359	0.03519	0.00362	0.00497	0.0	0.01185
k__Bacteria|p__Firmicutes|c__Negativicutes|o__Selenomonadales|f__Veillonellaceae|g__Veillonella|s__Veillonella_atypica|t__Veillonella_atypica_unclassified	0.0	0.01876	0.0	0.00418	3.95395	0.07753	0.1638	3.55184	0.56287	1.21548	0.0	0.03833	0.06644	0.04379	0.9455	0.15607	0.00519	0.07845	0.31774	0.19311	4.96101	1.26702	0.31	0.16225	0.0143	0.0	0.0	0.25735	0.33565	1.23555	0.10416	0.0	0.01045	0.0	0.07851	0.0	7.10121	0.98825	2.89721	1.80649	0.14304	0.0	0.08656	0.00359	0.03519	0.00362	0.00497	0.0	0.01185
k__Bacteria|p__Firmicutes|c__Negativicutes|o__Selenomonadales|f__Veillonellaceae|g__Veillonella|s__Veillonella_dispar	0.0293	0.02206	0.0	0.0	0.65315	0.01492	0.05938	1.1089	0.02454	1.80295	0.02039	0.02619	0.0	0.23883	0.00359	0.02658	0.00233	0.00378	1.50925	0.56585	1.20108	0.07733	0.07209	0.06598	0.00298	0.0	0.0	0.17954	0.00947	0.12314	0.10631	0.0	0.01471	0.02136	0.0	0.0	0.01045	3.38884	1.06024	0.83293	0.00803	0.0	0.00494	0.0	0.05242	0.01088	0.00037	0.00267	0.006
k__Bacteria|p__Firmicutes|c__Negativicutes|o__Selenomonadales|f__Veillonellaceae|g__Veillonella|s__Veillonella_dispar|t__GCF_000160015	0.0293	0.02206	0.0	0.0	0.65315	0.01492	0.05938	1.1089	0.02454	1.80295	0.02039	0.02619	0.0	0.23883	0.00359	0.02658	0.00233	0.00378	1.50925	0.56585	1.20108	0.07733	0.07209	0.06598	0.00298	0.0	0.0	0.17954	0.00947	0.12314	0.10631	0.0	0.01471	0.02136	0.0	0.0	0.01045	3.38884	1.06024	0.83293	0.00803	0.0	0.00494	0.0	0.05242	0.01088	0.00037	0.00267	0.006
k__Bacteria|p__Firmicutes|c__Negativicutes|o__Selenomonadales|f__Veillonellaceae|g__Veillonella|s__Veillonella_parvula	0.12503	1.29496	0.02602	0.01531	1.59212	0.15595	0.12569	0.57644	0.06564	2.63848	1.24386	1.34725	0.07534	0.54703	0.20643	0.2114	2.7858	0.04327	10.30214	2.32104	2.02592	0.31104	0.10861	0.1494	0.00495	0.00482	0.01347	0.59503	0.04425	0.03456	0.38806	0.0	0.45447	1.25823	0.41994	3.746	1.82671	2.85858	2.74973	0.50241	0.05775	0.02898	0.04247	0.03635	0.4122	0.00955	0.00033	0.1458	0.01593
k__Bacteria|p__Firmicutes|c__Negativicutes|o__Selenomonadales|f__Veillonellaceae|g__Veillonella|s__Veillonella_parvula|t__Veillonella_parvula_unclassified	0.12503	1.29496	0.02602	0.01531	1.59212	0.15595	0.12569	0.57644	0.06564	2.63848	1.24386	1.34725	0.07534	0.54703	0.20643	0.2114	2.7858	0.04327	10.30214	2.32104	2.02592	0.31104	0.10861	0.1494	0.00495	0.00482	0.01347	0.59503	0.04425	0.03456	0.38806	0.0	0.45447	1.25823	0.41994	3.746	1.82671	2.85858	2.74973	0.50241	0.05775	0.02898	0.04247	0.03635	0.4122	0.00955	0.00033	0.1458	0.01593
k__Bacteria|p__Firmicutes|c__Negativicutes|o__Selenomonadales|f__Veillonellaceae|g__Veillonella|s__Veillonella_unclassified	0.14962	0.61218	0.02057	0.03755	11.55959	0.13183	6.64339	20.42833	0.0373	12.79947	0.29076	0.58749	0.02707	2.78956	0.0	0.08545	15.26311	0.07854	32.70283	8.61262	24.228	5.5866	2.17906	3.59636	0.03218	0.01037	0.03732	5.10641	1.24306	4.18461	0.72906	0.00294	0.12227	0.31711	0.1086	0.65652	13.9117	17.89124	10.80739	9.08746	0.02621	0.01443	0.05723	0.01568	3.44335	0.08918	0.03817	0.0946	0.04296
k__Bacteria|p__Fusobacteria	0.0	0.0	0.0	0.0	0.14488	0.02701	0.0	0.01247	0.0	0.10051	0.0	0.0	0.0	0.0	0.0	0.0	0.0	0.0	0.0	0.93408	0.0	0.0	0.0	0.0	0.0	0.0	0.0	0.0	0.0	0.02762	0.0	0.0	0.0	0.0	0.0	0.0	0.0	0.01127	0.13574	0.0	0.0	0.0	0.0	0.0	0.00091	0.0	0.0	0.0	0.0
k__Bacteria|p__Fusobacteria|c__Fusobacteriia	0.0	0.0	0.0	0.0	0.14488	0.02701	0.0	0.01247	0.0	0.10051	0.0	0.0	0.0	0.0	0.0	0.0	0.0	0.0	0.0	0.93408	0.0	0.0	0.0	0.0	0.0	0.0	0.0	0.0	0.0	0.02762	0.0	0.0	0.0	0.0	0.0	0.0	0.0	0.01127	0.13574	0.0	0.0	0.0	0.0	0.0	0.00091	0.0	0.0	0.0	0.0
k__Bacteria|p__Fusobacteria|c__Fusobacteriia|o__Fusobacteriales	0.0	0.0	0.0	0.0	0.14488	0.02701	0.0	0.01247	0.0	0.10051	0.0	0.0	0.0	0.0	0.0	0.0	0.0	0.0	0.0	0.93408	0.0	0.0	0.0	0.0	0.0	0.0	0.0	0.0	0.0	0.02762	0.0	0.0	0.0	0.0	0.0	0.0	0.0	0.01127	0.13574	0.0	0.0	0.0	0.0	0.0	0.00091	0.0	0.0	0.0	0.0
k__Bacteria|p__Fusobacteria|c__Fusobacteriia|o__Fusobacteriales|f__Fusobacteriaceae	0.0	0.0	0.0	0.0	0.13454	0.0107	0.0	0.00189	0.0	0.09949	0.0	0.0	0.0	0.0	0.0	0.0	0.0	0.0	0.0	0.93408	0.0	0.0	0.0	0.0	0.0	0.0	0.0	0.0	0.0	0.0	0.0	0.0	0.0	0.0	0.0	0.0	0.0	0.01127	0.1295	0.0	0.0	0.0	0.0	0.0	0.00091	0.0	0.0	0.0	0.0
k__Bacteria|p__Fusobacteria|c__Fusobacteriia|o__Fusobacteriales|f__Fusobacteriaceae|g__Fusobacterium	0.0	0.0	0.0	0.0	0.13454	0.0107	0.0	0.00189	0.0	0.09949	0.0	0.0	0.0	0.0	0.0	0.0	0.0	0.0	0.0	0.93408	0.0	0.0	0.0	0.0	0.0	0.0	0.0	0.0	0.0	0.0	0.0	0.0	0.0	0.0	0.0	0.0	0.0	0.01127	0.1295	0.0	0.0	0.0	0.0	0.0	0.00091	0.0	0.0	0.0	0.0
k__Bacteria|p__Fusobacteria|c__Fusobacteriia|o__Fusobacteriales|f__Fusobacteriaceae|g__Fusobacterium|s__Fusobacterium_mortiferum	0.0	0.0	0.0	0.0	0.0	0.0	0.0	0.0	0.0	0.0	0.0	0.0	0.0	0.0	0.0	0.0	0.0	0.0	0.0	0.0	0.0	0.0	0.0	0.0	0.0	0.0	0.0	0.0	0.0	0.0	0.0	0.0	0.0	0.0	0.0	0.0	0.0	0.0	0.0	0.0	0.0	0.0	0.0	0.0	0.00091	0.0	0.0	0.0	0.0
k__Bacteria|p__Fusobacteria|c__Fusobacteriia|o__Fusobacteriales|f__Fusobacteriaceae|g__Fusobacterium|s__Fusobacterium_mortiferum|t__GCF_000158195	0.0	0.0	0.0	0.0	0.0	0.0	0.0	0.0	0.0	0.0	0.0	0.0	0.0	0.0	0.0	0.0	0.0	0.0	0.0	0.0	0.0	0.0	0.0	0.0	0.0	0.0	0.0	0.0	0.0	0.0	0.0	0.0	0.0	0.0	0.0	0.0	0.0	0.0	0.0	0.0	0.0	0.0	0.0	0.0	0.00091	0.0	0.0	0.0	0.0
k__Bacteria|p__Fusobacteria|c__Fusobacteriia|o__Fusobacteriales|f__Fusobacteriaceae|g__Fusobacterium|s__Fusobacterium_nucleatum	0.0	0.0	0.0	0.0	0.02087	0.0107	0.0	0.00189	0.0	0.09949	0.0	0.0	0.0	0.0	0.0	0.0	0.0	0.0	0.0	0.93408	0.0	0.0	0.0	0.0	0.0	0.0	0.0	0.0	0.0	0.0	0.0	0.0	0.0	0.0	0.0	0.0	0.0	0.0	0.0	0.0	0.0	0.0	0.0	0.0	0.0	0.0	0.0	0.0	0.0
k__Bacteria|p__Fusobacteria|c__Fusobacteriia|o__Fusobacteriales|f__Fusobacteriaceae|g__Fusobacterium|s__Fusobacterium_nucleatum|t__Fusobacterium_nucleatum_unclassified	0.0	0.0	0.0	0.0	0.02087	0.0107	0.0	0.00189	0.0	0.09949	0.0	0.0	0.0	0.0	0.0	0.0	0.0	0.0	0.0	0.93408	0.0	0.0	0.0	0.0	0.0	0.0	0.0	0.0	0.0	0.0	0.0	0.0	0.0	0.0	0.0	0.0	0.0	0.0	0.0	0.0	0.0	0.0	0.0	0.0	0.0	0.0	0.0	0.0	0.0
k__Bacteria|p__Fusobacteria|c__Fusobacteriia|o__Fusobacteriales|f__Fusobacteriaceae|g__Fusobacterium|s__Fusobacterium_periodonticum	0.0	0.0	0.0	0.0	0.11366	0.0	0.0	0.0	0.0	0.0	0.0	0.0	0.0	0.0	0.0	0.0	0.0	0.0	0.0	0.0	0.0	0.0	0.0	0.0	0.0	0.0	0.0	0.0	0.0	0.0	0.0	0.0	0.0	0.0	0.0	0.0	0.0	0.0	0.00442	0.0	0.0	0.0	0.0	0.0	0.0	0.0	0.0	0.0	0.0
k__Bacteria|p__Fusobacteria|c__Fusobacteriia|o__Fusobacteriales|f__Fusobacteriaceae|g__Fusobacterium|s__Fusobacterium_periodonticum|t__Fusobacterium_periodonticum_unclassified	0.0	0.0	0.0	0.0	0.11366	0.0	0.0	0.0	0.0	0.0	0.0	0.0	0.0	0.0	0.0	0.0	0.0	0.0	0.0	0.0	0.0	0.0	0.0	0.0	0.0	0.0	0.0	0.0	0.0	0.0	0.0	0.0	0.0	0.0	0.0	0.0	0.0	0.0	0.00442	0.0	0.0	0.0	0.0	0.0	0.0	0.0	0.0	0.0	0.0
k__Bacteria|p__Fusobacteria|c__Fusobacteriia|o__Fusobacteriales|f__Fusobacteriaceae|g__Fusobacterium|s__Fusobacterium_varium	0.0	0.0	0.0	0.0	0.0	0.0	0.0	0.0	0.0	0.0	0.0	0.0	0.0	0.0	0.0	0.0	0.0	0.0	0.0	0.0	0.0	0.0	0.0	0.0	0.0	0.0	0.0	0.0	0.0	0.0	0.0	0.0	0.0	0.0	0.0	0.0	0.0	0.01127	0.12507	0.0	0.0	0.0	0.0	0.0	0.0	0.0	0.0	0.0	0.0
k__Bacteria|p__Fusobacteria|c__Fusobacteriia|o__Fusobacteriales|f__Fusobacteriaceae|g__Fusobacterium|s__Fusobacterium_varium|t__GCF_000159915	0.0	0.0	0.0	0.0	0.0	0.0	0.0	0.0	0.0	0.0	0.0	0.0	0.0	0.0	0.0	0.0	0.0	0.0	0.0	0.0	0.0	0.0	0.0	0.0	0.0	0.0	0.0	0.0	0.0	0.0	0.0	0.0	0.0	0.0	0.0	0.0	0.0	0.01127	0.12507	0.0	0.0	0.0	0.0	0.0	0.0	0.0	0.0	0.0	0.0
k__Bacteria|p__Fusobacteria|c__Fusobacteriia|o__Fusobacteriales|f__Leptotrichiaceae	0.0	0.0	0.0	0.0	0.01035	0.01631	0.0	0.01058	0.0	0.00102	0.0	0.0	0.0	0.0	0.0	0.0	0.0	0.0	0.0	0.0	0.0	0.0	0.0	0.0	0.0	0.0	0.0	0.0	0.0	0.02762	0.0	0.0	0.0	0.0	0.0	0.0	0.0	0.0	0.00625	0.0	0.0	0.0	0.0	0.0	0.0	0.0	0.0	0.0	0.0
k__Bacteria|p__Fusobacteria|c__Fusobacteriia|o__Fusobacteriales|f__Leptotrichiaceae|g__Leptotrichia	0.0	0.0	0.0	0.0	0.01019	0.00224	0.0	0.0	0.0	0.00102	0.0	0.0	0.0	0.0	0.0	0.0	0.0	0.0	0.0	0.0	0.0	0.0	0.0	0.0	0.0	0.0	0.0	0.0	0.0	0.01264	0.0	0.0	0.0	0.0	0.0	0.0	0.0	0.0	0.0	0.0	0.0	0.0	0.0	0.0	0.0	0.0	0.0	0.0	0.0
k__Bacteria|p__Fusobacteria|c__Fusobacteriia|o__Fusobacteriales|f__Leptotrichiaceae|g__Leptotrichiaceae_unclassified	0.0	0.0	0.0	0.0	0.00015	0.01408	0.0	0.01058	0.0	0.0	0.0	0.0	0.0	0.0	0.0	0.0	0.0	0.0	0.0	0.0	0.0	0.0	0.0	0.0	0.0	0.0	0.0	0.0	0.0	0.01498	0.0	0.0	0.0	0.0	0.0	0.0	0.0	0.0	0.00625	0.0	0.0	0.0	0.0	0.0	0.0	0.0	0.0	0.0	0.0
k__Bacteria|p__Fusobacteria|c__Fusobacteriia|o__Fusobacteriales|f__Leptotrichiaceae|g__Leptotrichia|s__Leptotrichia_unclassified	0.0	0.0	0.0	0.0	0.00996	0.00224	0.0	0.0	0.0	0.00102	0.0	0.0	0.0	0.0	0.0	0.0	0.0	0.0	0.0	0.0	0.0	0.0	0.0	0.0	0.0	0.0	0.0	0.0	0.0	0.01196	0.0	0.0	0.0	0.0	0.0	0.0	0.0	0.0	0.0	0.0	0.0	0.0	0.0	0.0	0.0	0.0	0.0	0.0	0.0
k__Bacteria|p__Fusobacteria|c__Fusobacteriia|o__Fusobacteriales|f__Leptotrichiaceae|g__Leptotrichia|s__Leptotrichia_wadei	0.0	0.0	0.0	0.0	0.00023	0.0	0.0	0.0	0.0	0.0	0.0	0.0	0.0	0.0	0.0	0.0	0.0	0.0	0.0	0.0	0.0	0.0	0.0	0.0	0.0	0.0	0.0	0.0	0.0	0.00068	0.0	0.0	0.0	0.0	0.0	0.0	0.0	0.0	0.0	0.0	0.0	0.0	0.0	0.0	0.0	0.0	0.0	0.0	0.0
k__Bacteria|p__Fusobacteria|c__Fusobacteriia|o__Fusobacteriales|f__Leptotrichiaceae|g__Leptotrichia|s__Leptotrichia_wadei|t__Leptotrichia_wadei_unclassified	0.0	0.0	0.0	0.0	0.00023	0.0	0.0	0.0	0.0	0.0	0.0	0.0	0.0	0.0	0.0	0.0	0.0	0.0	0.0	0.0	0.0	0.0	0.0	0.0	0.0	0.0	0.0	0.0	0.0	0.00068	0.0	0.0	0.0	0.0	0.0	0.0	0.0	0.0	0.0	0.0	0.0	0.0	0.0	0.0	0.0	0.0	0.0	0.0	0.0
k__Bacteria|p__Proteobacteria	0.40321	3.31789	2.51461	3.67633	16.23789	44.90777	64.0728	0.76015	1.18951	59.06303	40.95365	47.15986	0.71253	1.06873	3.03053	1.03932	65.22383	72.71285	39.56582	68.26212	3.86194	0.86807	0.80964	0.63256	70.79051	24.70541	3.338	8.40504	0.99331	0.39732	0.56447	2.07442	7.47072	17.85993	7.8986	3.51095	2.32446	38.29716	12.05053	0.09265	0.26438	0.2186	0.54838	4.04299	6.31124	8.83614	4.35196	2.63405	0.71776
k__Bacteria|p__Proteobacteria|c__Alphaproteobacteria	0.0	0.0	0.0	0.0	0.0	0.0	0.0	0.0	0.0	0.0	0.0	0.0	0.0	0.0	0.0	0.0	0.0	0.0	0.0	0.0	0.0	0.0	0.0	0.0	0.0	0.0	0.0	0.0	0.0	0.0	0.0	0.0	0.0	0.0	0.0	0.0	0.0	0.0	0.0	0.0	0.0	0.0	0.0	0.0	0.0	0.0	0.0	0.0	0.0
k__Bacteria|p__Proteobacteria|c__Alphaproteobacteria|o__Rhodospirillales	0.0	0.0	0.0	0.0	0.0	0.0	0.0	0.0	0.0	0.0	0.0	0.0	0.0	0.0	0.0	0.0	0.0	0.0	0.0	0.0	0.0	0.0	0.0	0.0	0.0	0.0	0.0	0.0	0.0	0.0	0.0	0.0	0.0	0.0	0.0	0.0	0.0	0.0	0.0	0.0	0.0	0.0	0.0	0.0	0.0	0.0	0.0	0.0	0.0
k__Bacteria|p__Proteobacteria|c__Alphaproteobacteria|o__Rhodospirillales|f__Acetobacteraceae	0.0	0.0	0.0	0.0	0.0	0.0	0.0	0.0	0.0	0.0	0.0	0.0	0.0	0.0	0.0	0.0	0.0	0.0	0.0	0.0	0.0	0.0	0.0	0.0	0.0	0.0	0.0	0.0	0.0	0.0	0.0	0.0	0.0	0.0	0.0	0.0	0.0	0.0	0.0	0.0	0.0	0.0	0.0	0.0	0.0	0.0	0.0	0.0	0.0
k__Bacteria|p__Proteobacteria|c__Alphaproteobacteria|o__Rhodospirillales|f__Acetobacteraceae|g__Gluconobacter	0.0	0.0	0.0	0.0	0.0	0.0	0.0	0.0	0.0	0.0	0.0	0.0	0.0	0.0	0.0	0.0	0.0	0.0	0.0	0.0	0.0	0.0	0.0	0.0	0.0	0.0	0.0	0.0	0.0	0.0	0.0	0.0	0.0	0.0	0.0	0.0	0.0	0.0	0.0	0.0	0.0	0.0	0.0	0.0	0.0	0.0	0.0	0.0	0.0
k__Bacteria|p__Proteobacteria|c__Alphaproteobacteria|o__Rhodospirillales|f__Acetobacteraceae|g__Gluconobacter|s__Gluconobacter_frateurii	0.0	0.0	0.0	0.0	0.0	0.0	0.0	0.0	0.0	0.0	0.0	0.0	0.0	0.0	0.0	0.0	0.0	0.0	0.0	0.0	0.0	0.0	0.0	0.0	0.0	0.0	0.0	0.0	0.0	0.0	0.0	0.0	0.0	0.0	0.0	0.0	0.0	0.0	0.0	0.0	0.0	0.0	0.0	0.0	0.0	0.0	0.0	0.0	0.0
k__Bacteria|p__Proteobacteria|c__Alphaproteobacteria|o__Rhodospirillales|f__Acetobacteraceae|g__Gluconobacter|s__Gluconobacter_frateurii|t__GCF_000284875	0.0	0.0	0.0	0.0	0.0	0.0	0.0	0.0	0.0	0.0	0.0	0.0	0.0	0.0	0.0	0.0	0.0	0.0	0.0	0.0	0.0	0.0	0.0	0.0	0.0	0.0	0.0	0.0	0.0	0.0	0.0	0.0	0.0	0.0	0.0	0.0	0.0	0.0	0.0	0.0	0.0	0.0	0.0	0.0	0.0	0.0	0.0	0.0	0.0
k__Bacteria|p__Proteobacteria|c__Betaproteobacteria	0.0134	0.07752	0.0	0.0	0.55896	1.18333	0.24803	0.17561	1.18316	0.14825	0.0	0.0	0.56243	0.55369	0.5418	0.54168	0.0	0.0	0.0	0.0	0.0477	0.0427	0.61651	0.40815	0.0	0.0	1.21967	1.38474	0.272	0.29368	0.2359	0.0	0.0	0.0	0.0	0.0	0.0	0.0	0.00535	0.07778	0.21992	0.06317	0.29577	0.2008	0.06407	0.06505	0.05226	0.04316	0.11029
k__Bacteria|p__Proteobacteria|c__Betaproteobacteria|o__Burkholderiales	0.0134	0.07752	0.0	0.0	0.55896	1.18333	0.24803	0.17561	1.18316	0.14825	0.0	0.0	0.56243	0.55369	0.5418	0.54168	0.0	0.0	0.0	0.0	0.0477	0.0427	0.61651	0.40815	0.0	0.0	1.21967	1.38474	0.272	0.29368	0.2359	0.0	0.0	0.0	0.0	0.0	0.0	0.0	0.0	0.07778	0.21992	0.06317	0.29577	0.2008	0.06407	0.06505	0.05226	0.04316	0.11029
k__Bacteria|p__Proteobacteria|c__Betaproteobacteria|o__Burkholderiales|f__Burkholderiales_noname	0.0	0.0	0.0	0.0	0.00656	0.0	0.0	0.0	0.0	0.08769	0.0	0.0	0.29257	0.28835	0.0	0.0	0.0	0.0	0.0	0.0	0.0	0.0	0.0	0.0	0.0	0.0	0.37652	0.96211	0.0	0.0	0.0	0.0	0.0	0.0	0.0	0.0	0.0	0.0	0.0	0.0	0.0	0.0	0.0	0.06221	0.02416	0.0	0.0	0.0	0.0
k__Bacteria|p__Proteobacteria|c__Betaproteobacteria|o__Burkholderiales|f__Burkholderiales_noname|g__Burkholderiales_noname	0.0	0.0	0.0	0.0	0.00656	0.0	0.0	0.0	0.0	0.08769	0.0	0.0	0.29257	0.28835	0.0	0.0	0.0	0.0	0.0	0.0	0.0	0.0	0.0	0.0	0.0	0.0	0.37652	0.96211	0.0	0.0	0.0	0.0	0.0	0.0	0.0	0.0	0.0	0.0	0.0	0.0	0.0	0.0	0.0	0.06221	0.02416	0.0	0.0	0.0	0.0
k__Bacteria|p__Proteobacteria|c__Betaproteobacteria|o__Burkholderiales|f__Burkholderiales_noname|g__Burkholderiales_noname|s__Burkholderiales_bacterium_1_1_47	0.0	0.0	0.0	0.0	0.00656	0.0	0.0	0.0	0.0	0.08769	0.0	0.0	0.29257	0.28835	0.0	0.0	0.0	0.0	0.0	0.0	0.0	0.0	0.0	0.0	0.0	0.0	0.37652	0.96211	0.0	0.0	0.0	0.0	0.0	0.0	0.0	0.0	0.0	0.0	0.0	0.0	0.0	0.0	0.0	0.06221	0.02416	0.0	0.0	0.0	0.0
k__Bacteria|p__Proteobacteria|c__Betaproteobacteria|o__Burkholderiales|f__Burkholderiales_noname|g__Burkholderiales_noname|s__Burkholderiales_bacterium_1_1_47|t__GCF_000144975	0.0	0.0	0.0	0.0	0.00656	0.0	0.0	0.0	0.0	0.08769	0.0	0.0	0.29257	0.28835	0.0	0.0	0.0	0.0	0.0	0.0	0.0	0.0	0.0	0.0	0.0	0.0	0.37652	0.96211	0.0	0.0	0.0	0.0	0.0	0.0	0.0	0.0	0.0	0.0	0.0	0.0	0.0	0.0	0.0	0.06221	0.02416	0.0	0.0	0.0	0.0
k__Bacteria|p__Proteobacteria|c__Betaproteobacteria|o__Burkholderiales|f__Comamonadaceae	0.0134	0.0	0.0	0.0	0.0	0.0	0.0	0.0	0.0	0.0	0.0	0.0	0.0	0.0	0.0	0.0	0.0	0.0	0.0	0.0	0.0	0.0	0.0	0.0	0.0	0.0	0.0	0.0	0.0	0.0	0.0	0.0	0.0	0.0	0.0	0.0	0.0	0.0	0.0	0.0	0.0	0.0	0.0	0.0	0.0	0.0	0.0	0.0	0.0
k__Bacteria|p__Proteobacteria|c__Betaproteobacteria|o__Burkholderiales|f__Comamonadaceae|g__Comamonas	0.0134	0.0	0.0	0.0	0.0	0.0	0.0	0.0	0.0	0.0	0.0	0.0	0.0	0.0	0.0	0.0	0.0	0.0	0.0	0.0	0.0	0.0	0.0	0.0	0.0	0.0	0.0	0.0	0.0	0.0	0.0	0.0	0.0	0.0	0.0	0.0	0.0	0.0	0.0	0.0	0.0	0.0	0.0	0.0	0.0	0.0	0.0	0.0	0.0
k__Bacteria|p__Proteobacteria|c__Betaproteobacteria|o__Burkholderiales|f__Comamonadaceae|g__Comamonas|s__Comamonas_unclassified	0.0134	0.0	0.0	0.0	0.0	0.0	0.0	0.0	0.0	0.0	0.0	0.0	0.0	0.0	0.0	0.0	0.0	0.0	0.0	0.0	0.0	0.0	0.0	0.0	0.0	0.0	0.0	0.0	0.0	0.0	0.0	0.0	0.0	0.0	0.0	0.0	0.0	0.0	0.0	0.0	0.0	0.0	0.0	0.0	0.0	0.0	0.0	0.0	0.0
k__Bacteria|p__Proteobacteria|c__Betaproteobacteria|o__Burkholderiales|f__Oxalobacteraceae	0.0	0.0	0.0	0.0	0.0	0.0	0.0	0.03888	0.0	0.0	0.0	0.0	0.0	0.0	0.06236	0.01392	0.0	0.0	0.0	0.0	0.0	0.0	0.44962	0.36174	0.0	0.0	0.0	0.0	0.17404	0.05458	0.00612	0.0	0.0	0.0	0.0	0.0	0.0	0.0	0.0	0.0	0.20514	0.0	0.24911	0.0	0.0	0.0	0.0	0.0	0.00062
k__Bacteria|p__Proteobacteria|c__Betaproteobacteria|o__Burkholderiales|f__Oxalobacteraceae|g__Oxalobacter	0.0	0.0	0.0	0.0	0.0	0.0	0.0	0.03888	0.0	0.0	0.0	0.0	0.0	0.0	0.06236	0.01392	0.0	0.0	0.0	0.0	0.0	0.0	0.44962	0.36174	0.0	0.0	0.0	0.0	0.17404	0.05458	0.00612	0.0	0.0	0.0	0.0	0.0	0.0	0.0	0.0	0.0	0.20514	0.0	0.24911	0.0	0.0	0.0	0.0	0.0	0.00062
k__Bacteria|p__Proteobacteria|c__Betaproteobacteria|o__Burkholderiales|f__Oxalobacteraceae|g__Oxalobacter|s__Oxalobacter_formigenes	0.0	0.0	0.0	0.0	0.0	0.0	0.0	0.03888	0.0	0.0	0.0	0.0	0.0	0.0	0.06236	0.01392	0.0	0.0	0.0	0.0	0.0	0.0	0.44962	0.36174	0.0	0.0	0.0	0.0	0.17404	0.05458	0.00612	0.0	0.0	0.0	0.0	0.0	0.0	0.0	0.0	0.0	0.20514	0.0	0.24911	0.0	0.0	0.0	0.0	0.0	0.00062
k__Bacteria|p__Proteobacteria|c__Betaproteobacteria|o__Burkholderiales|f__Oxalobacteraceae|g__Oxalobacter|s__Oxalobacter_formigenes|t__GCF_000158495	0.0	0.0	0.0	0.0	0.0	0.0	0.0	0.0	0.0	0.0	0.0	0.0	0.0	0.0	0.0	0.0	0.0	0.0	0.0	0.0	0.0	0.0	0.44962	0.36174	0.0	0.0	0.0	0.0	0.17404	0.0	0.0	0.0	0.0	0.0	0.0	0.0	0.0	0.0	0.0	0.0	0.20514	0.0	0.24911	0.0	0.0	0.0	0.0	0.0	0.0
k__Bacteria|p__Proteobacteria|c__Betaproteobacteria|o__Burkholderiales|f__Oxalobacteraceae|g__Oxalobacter|s__Oxalobacter_formigenes|t__Oxalobacter_formigenes_unclassified	0.0	0.0	0.0	0.0	0.0	0.0	0.0	0.03888	0.0	0.0	0.0	0.0	0.0	0.0	0.06236	0.01392	0.0	0.0	0.0	0.0	0.0	0.0	0.0	0.0	0.0	0.0	0.0	0.0	0.0	0.05458	0.00612	0.0	0.0	0.0	0.0	0.0	0.0	0.0	0.0	0.0	0.0	0.0	0.0	0.0	0.0	0.0	0.0	0.0	0.00062
k__Bacteria|p__Proteobacteria|c__Betaproteobacteria|o__Burkholderiales|f__Sutterellaceae	0.0	0.07752	0.0	0.0	0.5524	1.18333	0.24803	0.13673	1.18316	0.06056	0.0	0.0	0.26986	0.26534	0.47944	0.52776	0.0	0.0	0.0	0.0	0.0477	0.0427	0.16689	0.04641	0.0	0.0	0.84315	0.42263	0.09796	0.23911	0.22978	0.0	0.0	0.0	0.0	0.0	0.0	0.0	0.0	0.07778	0.01479	0.06317	0.04665	0.13859	0.03991	0.06505	0.05226	0.04316	0.10967
k__Bacteria|p__Proteobacteria|c__Betaproteobacteria|o__Burkholderiales|f__Sutterellaceae|g__Parasutterella	0.0	0.0	0.0	0.0	0.5524	0.0	0.0	0.0	0.0	0.06056	0.0	0.0	0.26986	0.26534	0.0	0.0	0.0	0.0	0.0	0.0	0.0	0.0	0.0	0.0	0.0	0.0	0.84315	0.42263	0.0	0.0	0.0	0.0	0.0	0.0	0.0	0.0	0.0	0.0	0.0	0.0	0.0	0.0	0.0	0.13859	0.03991	0.0	0.0	0.0	0.0
k__Bacteria|p__Proteobacteria|c__Betaproteobacteria|o__Burkholderiales|f__Sutterellaceae|g__Parasutterella|s__Parasutterella_excrementihominis	0.0	0.0	0.0	0.0	0.5524	0.0	0.0	0.0	0.0	0.06056	0.0	0.0	0.26986	0.26534	0.0	0.0	0.0	0.0	0.0	0.0	0.0	0.0	0.0	0.0	0.0	0.0	0.84315	0.42263	0.0	0.0	0.0	0.0	0.0	0.0	0.0	0.0	0.0	0.0	0.0	0.0	0.0	0.0	0.0	0.13859	0.03991	0.0	0.0	0.0	0.0
k__Bacteria|p__Proteobacteria|c__Betaproteobacteria|o__Burkholderiales|f__Sutterellaceae|g__Parasutterella|s__Parasutterella_excrementihominis|t__GCF_000205025	0.0	0.0	0.0	0.0	0.5524	0.0	0.0	0.0	0.0	0.06056	0.0	0.0	0.26986	0.26534	0.0	0.0	0.0	0.0	0.0	0.0	0.0	0.0	0.0	0.0	0.0	0.0	0.84315	0.42263	0.0	0.0	0.0	0.0	0.0	0.0	0.0	0.0	0.0	0.0	0.0	0.0	0.0	0.0	0.0	0.13859	0.03991	0.0	0.0	0.0	0.0
k__Bacteria|p__Proteobacteria|c__Betaproteobacteria|o__Burkholderiales|f__Sutterellaceae|g__Sutterella	0.0	0.0	0.0	0.0	0.0	1.18333	0.24803	0.13673	1.18316	0.0	0.0	0.0	0.0	0.0	0.0	0.0	0.0	0.0	0.0	0.0	0.01723	0.01817	0.16689	0.04641	0.0	0.0	0.0	0.0	0.09796	0.23911	0.0	0.0	0.0	0.0	0.0	0.0	0.0	0.0	0.0	0.07778	0.01479	0.0	0.0	0.0	0.0	0.06505	0.05226	0.0	0.0
k__Bacteria|p__Proteobacteria|c__Betaproteobacteria|o__Burkholderiales|f__Sutterellaceae|g__Sutterellaceae_unclassified	0.0	0.07752	0.0	0.0	0.0	0.0	0.0	0.0	0.0	0.0	0.0	0.0	0.0	0.0	0.47944	0.52776	0.0	0.0	0.0	0.0	0.03047	0.02453	0.0	0.0	0.0	0.0	0.0	0.0	0.0	0.0	0.22978	0.0	0.0	0.0	0.0	0.0	0.0	0.0	0.0	0.0	0.0	0.06317	0.04665	0.0	0.0	0.0	0.0	0.04316	0.10967
k__Bacteria|p__Proteobacteria|c__Betaproteobacteria|o__Burkholderiales|f__Sutterellaceae|g__Sutterella|s__Sutterella_parvirubra	0.0	0.0	0.0	0.0	0.0	0.46128	0.00085	0.0	0.0	0.0	0.0	0.0	0.0	0.0	0.0	0.0	0.0	0.0	0.0	0.0	0.0	0.0	0.0	0.0	0.0	0.0	0.0	0.0	0.0	0.0	0.0	0.0	0.0	0.0	0.0	0.0	0.0	0.0	0.0	0.0	0.0	0.0	0.0	0.0	0.0	0.0	0.0	0.0	0.0
k__Bacteria|p__Proteobacteria|c__Betaproteobacteria|o__Burkholderiales|f__Sutterellaceae|g__Sutterella|s__Sutterella_parvirubra|t__GCF_000250875	0.0	0.0	0.0	0.0	0.0	0.46128	0.00085	0.0	0.0	0.0	0.0	0.0	0.0	0.0	0.0	0.0	0.0	0.0	0.0	0.0	0.0	0.0	0.0	0.0	0.0	0.0	0.0	0.0	0.0	0.0	0.0	0.0	0.0	0.0	0.0	0.0	0.0	0.0	0.0	0.0	0.0	0.0	0.0	0.0	0.0	0.0	0.0	0.0	0.0
k__Bacteria|p__Proteobacteria|c__Betaproteobacteria|o__Burkholderiales|f__Sutterellaceae|g__Sutterella|s__Sutterella_wadsworthensis	0.0	0.0	0.0	0.0	0.0	0.72205	0.24719	0.13673	1.18316	0.0	0.0	0.0	0.0	0.0	0.0	0.0	0.0	0.0	0.0	0.0	0.01723	0.01817	0.16689	0.04641	0.0	0.0	0.0	0.0	0.09796	0.23911	0.0	0.0	0.0	0.0	0.0	0.0	0.0	0.0	0.0	0.07778	0.01479	0.0	0.0	0.0	0.0	0.06505	0.05226	0.0	0.0
k__Bacteria|p__Proteobacteria|c__Betaproteobacteria|o__Burkholderiales|f__Sutterellaceae|g__Sutterella|s__Sutterella_wadsworthensis|t__Sutterella_wadsworthensis_unclassified	0.0	0.0	0.0	0.0	0.0	0.72205	0.24719	0.13673	1.18316	0.0	0.0	0.0	0.0	0.0	0.0	0.0	0.0	0.0	0.0	0.0	0.01723	0.01817	0.16689	0.04641	0.0	0.0	0.0	0.0	0.09796	0.23911	0.0	0.0	0.0	0.0	0.0	0.0	0.0	0.0	0.0	0.07778	0.01479	0.0	0.0	0.0	0.0	0.06505	0.05226	0.0	0.0
k__Bacteria|p__Proteobacteria|c__Betaproteobacteria|o__Neisseriales	0.0	0.0	0.0	0.0	0.0	0.0	0.0	0.0	0.0	0.0	0.0	0.0	0.0	0.0	0.0	0.0	0.0	0.0	0.0	0.0	0.0	0.0	0.0	0.0	0.0	0.0	0.0	0.0	0.0	0.0	0.0	0.0	0.0	0.0	0.0	0.0	0.0	0.0	0.00535	0.0	0.0	0.0	0.0	0.0	0.0	0.0	0.0	0.0	0.0
k__Bacteria|p__Proteobacteria|c__Betaproteobacteria|o__Neisseriales|f__Neisseriaceae	0.0	0.0	0.0	0.0	0.0	0.0	0.0	0.0	0.0	0.0	0.0	0.0	0.0	0.0	0.0	0.0	0.0	0.0	0.0	0.0	0.0	0.0	0.0	0.0	0.0	0.0	0.0	0.0	0.0	0.0	0.0	0.0	0.0	0.0	0.0	0.0	0.0	0.0	0.00535	0.0	0.0	0.0	0.0	0.0	0.0	0.0	0.0	0.0	0.0
k__Bacteria|p__Proteobacteria|c__Betaproteobacteria|o__Neisseriales|f__Neisseriaceae|g__Eikenella	0.0	0.0	0.0	0.0	0.0	0.0	0.0	0.0	0.0	0.0	0.0	0.0	0.0	0.0	0.0	0.0	0.0	0.0	0.0	0.0	0.0	0.0	0.0	0.0	0.0	0.0	0.0	0.0	0.0	0.0	0.0	0.0	0.0	0.0	0.0	0.0	0.0	0.0	0.0	0.0	0.0	0.0	0.0	0.0	0.0	0.0	0.0	0.0	0.0
k__Bacteria|p__Proteobacteria|c__Betaproteobacteria|o__Neisseriales|f__Neisseriaceae|g__Eikenella|s__Eikenella_corrodens	0.0	0.0	0.0	0.0	0.0	0.0	0.0	0.0	0.0	0.0	0.0	0.0	0.0	0.0	0.0	0.0	0.0	0.0	0.0	0.0	0.0	0.0	0.0	0.0	0.0	0.0	0.0	0.0	0.0	0.0	0.0	0.0	0.0	0.0	0.0	0.0	0.0	0.0	0.0	0.0	0.0	0.0	0.0	0.0	0.0	0.0	0.0	0.0	0.0
k__Bacteria|p__Proteobacteria|c__Betaproteobacteria|o__Neisseriales|f__Neisseriaceae|g__Eikenella|s__Eikenella_corrodens|t__Eikenella_corrodens_unclassified	0.0	0.0	0.0	0.0	0.0	0.0	0.0	0.0	0.0	0.0	0.0	0.0	0.0	0.0	0.0	0.0	0.0	0.0	0.0	0.0	0.0	0.0	0.0	0.0	0.0	0.0	0.0	0.0	0.0	0.0	0.0	0.0	0.0	0.0	0.0	0.0	0.0	0.0	0.0	0.0	0.0	0.0	0.0	0.0	0.0	0.0	0.0	0.0	0.0
k__Bacteria|p__Proteobacteria|c__Betaproteobacteria|o__Neisseriales|f__Neisseriaceae|g__Neisseria	0.0	0.0	0.0	0.0	0.0	0.0	0.0	0.0	0.0	0.0	0.0	0.0	0.0	0.0	0.0	0.0	0.0	0.0	0.0	0.0	0.0	0.0	0.0	0.0	0.0	0.0	0.0	0.0	0.0	0.0	0.0	0.0	0.0	0.0	0.0	0.0	0.0	0.0	0.00535	0.0	0.0	0.0	0.0	0.0	0.0	0.0	0.0	0.0	0.0
k__Bacteria|p__Proteobacteria|c__Betaproteobacteria|o__Neisseriales|f__Neisseriaceae|g__Neisseria|s__Neisseria_unclassified	0.0	0.0	0.0	0.0	0.0	0.0	0.0	0.0	0.0	0.0	0.0	0.0	0.0	0.0	0.0	0.0	0.0	0.0	0.0	0.0	0.0	0.0	0.0	0.0	0.0	0.0	0.0	0.0	0.0	0.0	0.0	0.0	0.0	0.0	0.0	0.0	0.0	0.0	0.00535	0.0	0.0	0.0	0.0	0.0	0.0	0.0	0.0	0.0	0.0
k__Bacteria|p__Proteobacteria|c__Deltaproteobacteria	0.0	0.09047	0.03234	2.59447	0.0	0.20027	0.00151	0.02882	0.00041	0.00241	0.0	0.0	0.0	0.0	0.18328	0.0126	0.0	0.0	0.0	0.0	0.0	0.0	0.09879	0.02719	0.0	0.0	1.10132	0.00173	0.03994	0.05743	0.07132	1.95867	2.73451	0.0	0.0	0.0	0.0	0.0	0.0	0.0	0.01946	0.00788	0.02624	0.1261	0.0	2.38404	0.80757	0.07617	0.02287
k__Bacteria|p__Proteobacteria|c__Deltaproteobacteria|o__Desulfovibrionales	0.0	0.09047	0.03234	2.59447	0.0	0.20027	0.00151	0.02882	0.00041	0.00241	0.0	0.0	0.0	0.0	0.18328	0.0126	0.0	0.0	0.0	0.0	0.0	0.0	0.09879	0.02719	0.0	0.0	1.10132	0.00173	0.03994	0.05743	0.07132	1.95867	2.73451	0.0	0.0	0.0	0.0	0.0	0.0	0.0	0.01946	0.00788	0.02624	0.1261	0.0	2.38404	0.80757	0.07617	0.02287
k__Bacteria|p__Proteobacteria|c__Deltaproteobacteria|o__Desulfovibrionales|f__Desulfovibrionaceae	0.0	0.09047	0.03234	2.59447	0.0	0.20027	0.00151	0.02882	0.00041	0.00241	0.0	0.0	0.0	0.0	0.18328	0.0126	0.0	0.0	0.0	0.0	0.0	0.0	0.09879	0.02719	0.0	0.0	1.10132	0.00173	0.03994	0.05743	0.07132	1.95867	2.73451	0.0	0.0	0.0	0.0	0.0	0.0	0.0	0.01946	0.00788	0.02624	0.1261	0.0	2.38404	0.80757	0.07617	0.02287
k__Bacteria|p__Proteobacteria|c__Deltaproteobacteria|o__Desulfovibrionales|f__Desulfovibrionaceae|g__Bilophila	0.0	0.09047	0.03234	2.59447	0.0	0.20027	0.00151	0.02882	0.00041	0.00241	0.0	0.0	0.0	0.0	0.18328	0.0126	0.0	0.0	0.0	0.0	0.0	0.0	0.09879	0.02719	0.0	0.0	1.10132	0.0	0.03994	0.05743	0.07132	0.97105	1.63664	0.0	0.0	0.0	0.0	0.0	0.0	0.0	0.01946	0.00788	0.02624	0.1261	0.0	0.01423	0.10663	0.07617	0.02287
k__Bacteria|p__Proteobacteria|c__Deltaproteobacteria|o__Desulfovibrionales|f__Desulfovibrionaceae|g__Bilophila|s__Bilophila_unclassified	0.0	0.08414	0.03234	2.54589	0.0	0.18372	0.00151	0.02643	0.00041	0.00241	0.0	0.0	0.0	0.0	0.17302	0.0126	0.0	0.0	0.0	0.0	0.0	0.0	0.09201	0.02375	0.0	0.0	1.01135	0.0	0.03304	0.05412	0.06887	0.95818	1.61026	0.0	0.0	0.0	0.0	0.0	0.0	0.0	0.01832	0.00788	0.02624	0.12405	0.0	0.01423	0.09549	0.07311	0.02287
k__Bacteria|p__Proteobacteria|c__Deltaproteobacteria|o__Desulfovibrionales|f__Desulfovibrionaceae|g__Bilophila|s__Bilophila_wadsworthia	0.0	0.00633	0.0	0.04858	0.0	0.01656	0.0	0.00239	0.0	0.0	0.0	0.0	0.0	0.0	0.01026	0.0	0.0	0.0	0.0	0.0	0.0	0.0	0.00678	0.00344	0.0	0.0	0.08998	0.0	0.0069	0.00331	0.00245	0.01287	0.02638	0.0	0.0	0.0	0.0	0.0	0.0	0.0	0.00114	0.0	0.0	0.00205	0.0	0.0	0.01114	0.00306	0.0
k__Bacteria|p__Proteobacteria|c__Deltaproteobacteria|o__Desulfovibrionales|f__Desulfovibrionaceae|g__Bilophila|s__Bilophila_wadsworthia|t__GCF_000185705	0.0	0.00633	0.0	0.04858	0.0	0.01656	0.0	0.00239	0.0	0.0	0.0	0.0	0.0	0.0	0.01026	0.0	0.0	0.0	0.0	0.0	0.0	0.0	0.00678	0.00344	0.0	0.0	0.08998	0.0	0.0069	0.00331	0.00245	0.01287	0.02638	0.0	0.0	0.0	0.0	0.0	0.0	0.0	0.00114	0.0	0.0	0.00205	0.0	0.0	0.01114	0.00306	0.0
k__Bacteria|p__Proteobacteria|c__Deltaproteobacteria|o__Desulfovibrionales|f__Desulfovibrionaceae|g__Desulfovibrio	0.0	0.0	0.0	0.0	0.0	0.0	0.0	0.0	0.0	0.0	0.0	0.0	0.0	0.0	0.0	0.0	0.0	0.0	0.0	0.0	0.0	0.0	0.0	0.0	0.0	0.0	0.0	0.00173	0.0	0.0	0.0	0.98762	1.09788	0.0	0.0	0.0	0.0	0.0	0.0	0.0	0.0	0.0	0.0	0.0	0.0	2.36981	0.70094	0.0	0.0
k__Bacteria|p__Proteobacteria|c__Deltaproteobacteria|o__Desulfovibrionales|f__Desulfovibrionaceae|g__Desulfovibrio|s__Desulfovibrio_desulfuricans	0.0	0.0	0.0	0.0	0.0	0.0	0.0	0.0	0.0	0.0	0.0	0.0	0.0	0.0	0.0	0.0	0.0	0.0	0.0	0.0	0.0	0.0	0.0	0.0	0.0	0.0	0.0	0.00173	0.0	0.0	0.0	0.98762	1.09788	0.0	0.0	0.0	0.0	0.0	0.0	0.0	0.0	0.0	0.0	0.0	0.0	2.36981	0.70094	0.0	0.0
k__Bacteria|p__Proteobacteria|c__Deltaproteobacteria|o__Desulfovibrionales|f__Desulfovibrionaceae|g__Desulfovibrio|s__Desulfovibrio_desulfuricans|t__Desulfovibrio_desulfuricans_unclassified	0.0	0.0	0.0	0.0	0.0	0.0	0.0	0.0	0.0	0.0	0.0	0.0	0.0	0.0	0.0	0.0	0.0	0.0	0.0	0.0	0.0	0.0	0.0	0.0	0.0	0.0	0.0	0.00173	0.0	0.0	0.0	0.98762	1.09788	0.0	0.0	0.0	0.0	0.0	0.0	0.0	0.0	0.0	0.0	0.0	0.0	2.36981	0.70094	0.0	0.0
k__Bacteria|p__Proteobacteria|c__Epsilonproteobacteria	0.0	0.0	0.0	0.0	0.0	0.0	0.0	0.0	0.0	0.0	0.0	0.0	0.0	0.0	0.0	0.0	0.0	0.0	0.0	0.1239	0.0	0.0	0.0	0.00162	0.0	0.0	0.0	0.00125	0.0	0.0	0.0	0.0	0.0	0.0	0.0	0.0	0.02831	0.00346	0.06562	0.0	0.0	0.0	0.0	0.0	0.0	0.0	0.0	0.0	0.0
k__Bacteria|p__Proteobacteria|c__Epsilonproteobacteria|o__Campylobacterales	0.0	0.0	0.0	0.0	0.0	0.0	0.0	0.0	0.0	0.0	0.0	0.0	0.0	0.0	0.0	0.0	0.0	0.0	0.0	0.1239	0.0	0.0	0.0	0.00162	0.0	0.0	0.0	0.00125	0.0	0.0	0.0	0.0	0.0	0.0	0.0	0.0	0.02831	0.00346	0.06562	0.0	0.0	0.0	0.0	0.0	0.0	0.0	0.0	0.0	0.0
k__Bacteria|p__Proteobacteria|c__Epsilonproteobacteria|o__Campylobacterales|f__Campylobacteraceae	0.0	0.0	0.0	0.0	0.0	0.0	0.0	0.0	0.0	0.0	0.0	0.0	0.0	0.0	0.0	0.0	0.0	0.0	0.0	0.1239	0.0	0.0	0.0	0.00162	0.0	0.0	0.0	0.00125	0.0	0.0	0.0	0.0	0.0	0.0	0.0	0.0	0.02831	0.00346	0.06562	0.0	0.0	0.0	0.0	0.0	0.0	0.0	0.0	0.0	0.0
k__Bacteria|p__Proteobacteria|c__Epsilonproteobacteria|o__Campylobacterales|f__Campylobacteraceae|g__Campylobacter	0.0	0.0	0.0	0.0	0.0	0.0	0.0	0.0	0.0	0.0	0.0	0.0	0.0	0.0	0.0	0.0	0.0	0.0	0.0	0.1239	0.0	0.0	0.0	0.00162	0.0	0.0	0.0	0.00125	0.0	0.0	0.0	0.0	0.0	0.0	0.0	0.0	0.02831	0.00346	0.06562	0.0	0.0	0.0	0.0	0.0	0.0	0.0	0.0	0.0	0.0
k__Bacteria|p__Proteobacteria|c__Epsilonproteobacteria|o__Campylobacterales|f__Campylobacteraceae|g__Campylobacter|s__Campylobacter_concisus	0.0	0.0	0.0	0.0	0.0	0.0	0.0	0.0	0.0	0.0	0.0	0.0	0.0	0.0	0.0	0.0	0.0	0.0	0.0	0.00078	0.0	0.0	0.0	0.0	0.0	0.0	0.0	0.0	0.0	0.0	0.0	0.0	0.0	0.0	0.0	0.0	0.0	0.0	0.06562	0.0	0.0	0.0	0.0	0.0	0.0	0.0	0.0	0.0	0.0
k__Bacteria|p__Proteobacteria|c__Epsilonproteobacteria|o__Campylobacterales|f__Campylobacteraceae|g__Campylobacter|s__Campylobacter_concisus|t__GCF_000017725	0.0	0.0	0.0	0.0	0.0	0.0	0.0	0.0	0.0	0.0	0.0	0.0	0.0	0.0	0.0	0.0	0.0	0.0	0.0	0.00078	0.0	0.0	0.0	0.0	0.0	0.0	0.0	0.0	0.0	0.0	0.0	0.0	0.0	0.0	0.0	0.0	0.0	0.0	0.06562	0.0	0.0	0.0	0.0	0.0	0.0	0.0	0.0	0.0	0.0
k__Bacteria|p__Proteobacteria|c__Epsilonproteobacteria|o__Campylobacterales|f__Campylobacteraceae|g__Campylobacter|s__Campylobacter_gracilis	0.0	0.0	0.0	0.0	0.0	0.0	0.0	0.0	0.0	0.0	0.0	0.0	0.0	0.0	0.0	0.0	0.0	0.0	0.0	0.12312	0.0	0.0	0.0	0.0	0.0	0.0	0.0	0.00125	0.0	0.0	0.0	0.0	0.0	0.0	0.0	0.0	0.02779	0.00346	0.0	0.0	0.0	0.0	0.0	0.0	0.0	0.0	0.0	0.0	0.0
k__Bacteria|p__Proteobacteria|c__Epsilonproteobacteria|o__Campylobacterales|f__Campylobacteraceae|g__Campylobacter|s__Campylobacter_gracilis|t__GCF_000175875	0.0	0.0	0.0	0.0	0.0	0.0	0.0	0.0	0.0	0.0	0.0	0.0	0.0	0.0	0.0	0.0	0.0	0.0	0.0	0.12312	0.0	0.0	0.0	0.0	0.0	0.0	0.0	0.00125	0.0	0.0	0.0	0.0	0.0	0.0	0.0	0.0	0.02779	0.00346	0.0	0.0	0.0	0.0	0.0	0.0	0.0	0.0	0.0	0.0	0.0
k__Bacteria|p__Proteobacteria|c__Epsilonproteobacteria|o__Campylobacterales|f__Campylobacteraceae|g__Campylobacter|s__Campylobacter_hominis	0.0	0.0	0.0	0.0	0.0	0.0	0.0	0.0	0.0	0.0	0.0	0.0	0.0	0.0	0.0	0.0	0.0	0.0	0.0	0.0	0.0	0.0	0.0	0.00162	0.0	0.0	0.0	0.0	0.0	0.0	0.0	0.0	0.0	0.0	0.0	0.0	0.00051	0.0	0.0	0.0	0.0	0.0	0.0	0.0	0.0	0.0	0.0	0.0	0.0
k__Bacteria|p__Proteobacteria|c__Epsilonproteobacteria|o__Campylobacterales|f__Campylobacteraceae|g__Campylobacter|s__Campylobacter_hominis|t__GCF_000017585	0.0	0.0	0.0	0.0	0.0	0.0	0.0	0.0	0.0	0.0	0.0	0.0	0.0	0.0	0.0	0.0	0.0	0.0	0.0	0.0	0.0	0.0	0.0	0.00162	0.0	0.0	0.0	0.0	0.0	0.0	0.0	0.0	0.0	0.0	0.0	0.0	0.00051	0.0	0.0	0.0	0.0	0.0	0.0	0.0	0.0	0.0	0.0	0.0	0.0
k__Bacteria|p__Proteobacteria|c__Epsilonproteobacteria|o__Campylobacterales|f__Campylobacteraceae|g__Campylobacter|s__Campylobacter_ureolyticus	0.0	0.0	0.0	0.0	0.0	0.0	0.0	0.0	0.0	0.0	0.0	0.0	0.0	0.0	0.0	0.0	0.0	0.0	0.0	0.0	0.0	0.0	0.0	0.0	0.0	0.0	0.0	0.0	0.0	0.0	0.0	0.0	0.0	0.0	0.0	0.0	0.0	0.0	0.0	0.0	0.0	0.0	0.0	0.0	0.0	0.0	0.0	0.0	0.0
k__Bacteria|p__Proteobacteria|c__Epsilonproteobacteria|o__Campylobacterales|f__Campylobacteraceae|g__Campylobacter|s__Campylobacter_ureolyticus|t__Campylobacter_ureolyticus_unclassified	0.0	0.0	0.0	0.0	0.0	0.0	0.0	0.0	0.0	0.0	0.0	0.0	0.0	0.0	0.0	0.0	0.0	0.0	0.0	0.0	0.0	0.0	0.0	0.0	0.0	0.0	0.0	0.0	0.0	0.0	0.0	0.0	0.0	0.0	0.0	0.0	0.0	0.0	0.0	0.0	0.0	0.0	0.0	0.0	0.0	0.0	0.0	0.0	0.0
k__Bacteria|p__Proteobacteria|c__Gammaproteobacteria	0.38982	3.1499	2.48227	1.08186	15.67893	43.52416	63.82326	0.55573	0.00595	58.91237	40.95365	47.15986	0.1501	0.51504	2.30544	0.48505	65.22383	72.71285	39.56582	68.13822	3.81424	0.82537	0.09434	0.1956	70.79051	24.70541	1.017	7.01732	0.68137	0.04621	0.25725	0.11575	4.73621	17.85993	7.8986	3.51095	2.29615	38.2937	11.97956	0.01488	0.025	0.14755	0.22638	3.71609	6.24717	6.38705	3.49213	2.51472	0.58459
k__Bacteria|p__Proteobacteria|c__Gammaproteobacteria|o__Aeromonadales	0.00125	0.0	0.0	0.0	0.0	0.0	0.0	0.0	0.0	0.0	0.0	0.0	0.0	0.0	0.0	0.0	0.0	0.0	0.0	0.0	0.0	0.0	0.0	0.0	0.0	0.0	0.0	0.0	0.0	0.0	0.0	0.0	0.0	0.0	0.0	0.0	0.0	0.0	0.02192	0.0	0.0	0.0	0.0	0.0	0.0	0.0	0.0	0.0	0.0
k__Bacteria|p__Proteobacteria|c__Gammaproteobacteria|o__Aeromonadales|f__Aeromonadaceae	0.00125	0.0	0.0	0.0	0.0	0.0	0.0	0.0	0.0	0.0	0.0	0.0	0.0	0.0	0.0	0.0	0.0	0.0	0.0	0.0	0.0	0.0	0.0	0.0	0.0	0.0	0.0	0.0	0.0	0.0	0.0	0.0	0.0	0.0	0.0	0.0	0.0	0.0	0.02192	0.0	0.0	0.0	0.0	0.0	0.0	0.0	0.0	0.0	0.0
k__Bacteria|p__Proteobacteria|c__Gammaproteobacteria|o__Aeromonadales|f__Aeromonadaceae|g__Aeromonas	0.00125	0.0	0.0	0.0	0.0	0.0	0.0	0.0	0.0	0.0	0.0	0.0	0.0	0.0	0.0	0.0	0.0	0.0	0.0	0.0	0.0	0.0	0.0	0.0	0.0	0.0	0.0	0.0	0.0	0.0	0.0	0.0	0.0	0.0	0.0	0.0	0.0	0.0	0.02192	0.0	0.0	0.0	0.0	0.0	0.0	0.0	0.0	0.0	0.0
k__Bacteria|p__Proteobacteria|c__Gammaproteobacteria|o__Aeromonadales|f__Aeromonadaceae|g__Aeromonas|s__Aeromonas_hydrophila	0.0	0.0	0.0	0.0	0.0	0.0	0.0	0.0	0.0	0.0	0.0	0.0	0.0	0.0	0.0	0.0	0.0	0.0	0.0	0.0	0.0	0.0	0.0	0.0	0.0	0.0	0.0	0.0	0.0	0.0	0.0	0.0	0.0	0.0	0.0	0.0	0.0	0.0	0.00657	0.0	0.0	0.0	0.0	0.0	0.0	0.0	0.0	0.0	0.0
k__Bacteria|p__Proteobacteria|c__Gammaproteobacteria|o__Aeromonadales|f__Aeromonadaceae|g__Aeromonas|s__Aeromonas_hydrophila|t__Aeromonas_hydrophila_unclassified	0.0	0.0	0.0	0.0	0.0	0.0	0.0	0.0	0.0	0.0	0.0	0.0	0.0	0.0	0.0	0.0	0.0	0.0	0.0	0.0	0.0	0.0	0.0	0.0	0.0	0.0	0.0	0.0	0.0	0.0	0.0	0.0	0.0	0.0	0.0	0.0	0.0	0.0	0.00657	0.0	0.0	0.0	0.0	0.0	0.0	0.0	0.0	0.0	0.0
k__Bacteria|p__Proteobacteria|c__Gammaproteobacteria|o__Aeromonadales|f__Aeromonadaceae|g__Aeromonas|s__Aeromonas_unclassified	0.0	0.0	0.0	0.0	0.0	0.0	0.0	0.0	0.0	0.0	0.0	0.0	0.0	0.0	0.0	0.0	0.0	0.0	0.0	0.0	0.0	0.0	0.0	0.0	0.0	0.0	0.0	0.0	0.0	0.0	0.0	0.0	0.0	0.0	0.0	0.0	0.0	0.0	0.01535	0.0	0.0	0.0	0.0	0.0	0.0	0.0	0.0	0.0	0.0
k__Bacteria|p__Proteobacteria|c__Gammaproteobacteria|o__Aeromonadales|f__Aeromonadaceae|g__Aeromonas|s__Aeromonas_veronii	0.00125	0.0	0.0	0.0	0.0	0.0	0.0	0.0	0.0	0.0	0.0	0.0	0.0	0.0	0.0	0.0	0.0	0.0	0.0	0.0	0.0	0.0	0.0	0.0	0.0	0.0	0.0	0.0	0.0	0.0	0.0	0.0	0.0	0.0	0.0	0.0	0.0	0.0	0.0	0.0	0.0	0.0	0.0	0.0	0.0	0.0	0.0	0.0	0.0
k__Bacteria|p__Proteobacteria|c__Gammaproteobacteria|o__Aeromonadales|f__Aeromonadaceae|g__Aeromonas|s__Aeromonas_veronii|t__Aeromonas_veronii_unclassified	0.00125	0.0	0.0	0.0	0.0	0.0	0.0	0.0	0.0	0.0	0.0	0.0	0.0	0.0	0.0	0.0	0.0	0.0	0.0	0.0	0.0	0.0	0.0	0.0	0.0	0.0	0.0	0.0	0.0	0.0	0.0	0.0	0.0	0.0	0.0	0.0	0.0	0.0	0.0	0.0	0.0	0.0	0.0	0.0	0.0	0.0	0.0	0.0	0.0
k__Bacteria|p__Proteobacteria|c__Gammaproteobacteria|o__Cardiobacteriales	0.0	0.0	0.0	0.0	0.0	0.0	0.0	0.0	0.0	0.0	0.0	0.0	0.0	0.0	0.0	0.0	0.0	0.0	0.0	0.00187	0.0	0.0	0.0	0.0	0.0	0.0	0.0	0.0	0.0	0.0	0.0	0.0	0.0	0.0	0.0	0.0	0.0	0.0	0.0	0.0	0.0	0.0	0.0	0.0	0.0	0.0	0.0	0.0	0.0
k__Bacteria|p__Proteobacteria|c__Gammaproteobacteria|o__Cardiobacteriales|f__Cardiobacteriaceae	0.0	0.0	0.0	0.0	0.0	0.0	0.0	0.0	0.0	0.0	0.0	0.0	0.0	0.0	0.0	0.0	0.0	0.0	0.0	0.00187	0.0	0.0	0.0	0.0	0.0	0.0	0.0	0.0	0.0	0.0	0.0	0.0	0.0	0.0	0.0	0.0	0.0	0.0	0.0	0.0	0.0	0.0	0.0	0.0	0.0	0.0	0.0	0.0	0.0
k__Bacteria|p__Proteobacteria|c__Gammaproteobacteria|o__Cardiobacteriales|f__Cardiobacteriaceae|g__Cardiobacteriaceae_unclassified	0.0	0.0	0.0	0.0	0.0	0.0	0.0	0.0	0.0	0.0	0.0	0.0	0.0	0.0	0.0	0.0	0.0	0.0	0.0	0.00187	0.0	0.0	0.0	0.0	0.0	0.0	0.0	0.0	0.0	0.0	0.0	0.0	0.0	0.0	0.0	0.0	0.0	0.0	0.0	0.0	0.0	0.0	0.0	0.0	0.0	0.0	0.0	0.0	0.0
k__Bacteria|p__Proteobacteria|c__Gammaproteobacteria|o__Enterobacteriales	0.05825	2.87852	2.48227	0.56001	15.63875	43.51112	63.82326	0.55573	0.00595	57.90698	40.95365	47.15813	0.1501	0.50407	0.82903	0.04146	65.22383	72.71285	39.51688	65.58325	0.43615	0.82537	0.09434	0.17263	70.79051	24.70541	0.66271	6.62562	0.68137	0.04586	0.04582	0.11575	3.86931	17.85993	7.8986	3.51095	2.29615	38.2937	11.93613	0.01488	0.025	0.14755	0.16348	3.69438	6.21301	6.38705	3.49213	1.3389	0.20081
k__Bacteria|p__Proteobacteria|c__Gammaproteobacteria|o__Enterobacteriales|f__Enterobacteriaceae	0.05825	2.87852	2.48227	0.56001	15.63875	43.51112	63.82326	0.55573	0.00595	57.90698	40.95365	47.15813	0.1501	0.50407	0.82903	0.04146	65.22383	72.71285	39.51688	65.58325	0.43615	0.82537	0.09434	0.17263	70.79051	24.70541	0.66271	6.62562	0.68137	0.04586	0.04582	0.11575	3.86931	17.85993	7.8986	3.51095	2.29615	38.2937	11.93613	0.01488	0.025	0.14755	0.16348	3.69438	6.21301	6.38705	3.49213	1.3389	0.20081
k__Bacteria|p__Proteobacteria|c__Gammaproteobacteria|o__Enterobacteriales|f__Enterobacteriaceae|g__Citrobacter	0.0	0.0	0.0	0.0	0.0	0.0	0.0	0.0	0.0	0.0	0.0	0.0	0.0	0.01189	0.0	0.0	0.0	0.0	0.0	0.0	0.0	0.0	0.0	0.0	0.0	0.0	0.0	5.18686	0.0	0.0	0.0	0.0	0.0	0.0	0.0	0.0	0.04353	0.0	0.05345	0.0	0.0	0.0	0.0	0.0	0.0	0.0	0.0	0.0	0.0
k__Bacteria|p__Proteobacteria|c__Gammaproteobacteria|o__Enterobacteriales|f__Enterobacteriaceae|g__Citrobacter|s__Citrobacter_freundii	0.0	0.0	0.0	0.0	0.0	0.0	0.0	0.0	0.0	0.0	0.0	0.0	0.0	0.00064	0.0	0.0	0.0	0.0	0.0	0.0	0.0	0.0	0.0	0.0	0.0	0.0	0.0	1.49737	0.0	0.0	0.0	0.0	0.0	0.0	0.0	0.0	0.01929	0.0	0.0306	0.0	0.0	0.0	0.0	0.0	0.0	0.0	0.0	0.0	0.0
k__Bacteria|p__Proteobacteria|c__Gammaproteobacteria|o__Enterobacteriales|f__Enterobacteriaceae|g__Citrobacter|s__Citrobacter_freundii|t__Citrobacter_freundii_unclassified	0.0	0.0	0.0	0.0	0.0	0.0	0.0	0.0	0.0	0.0	0.0	0.0	0.0	0.00064	0.0	0.0	0.0	0.0	0.0	0.0	0.0	0.0	0.0	0.0	0.0	0.0	0.0	1.49737	0.0	0.0	0.0	0.0	0.0	0.0	0.0	0.0	0.01929	0.0	0.0306	0.0	0.0	0.0	0.0	0.0	0.0	0.0	0.0	0.0	0.0
k__Bacteria|p__Proteobacteria|c__Gammaproteobacteria|o__Enterobacteriales|f__Enterobacteriaceae|g__Citrobacter|s__Citrobacter_koseri	0.0	0.0	0.0	0.0	0.0	0.0	0.0	0.0	0.0	0.0	0.0	0.0	0.0	0.0	0.0	0.0	0.0	0.0	0.0	0.0	0.0	0.0	0.0	0.0	0.0	0.0	0.0	0.0	0.0	0.0	0.0	0.0	0.0	0.0	0.0	0.0	0.0	0.0	0.0	0.0	0.0	0.0	0.0	0.0	0.0	0.0	0.0	0.0	0.0
k__Bacteria|p__Proteobacteria|c__Gammaproteobacteria|o__Enterobacteriales|f__Enterobacteriaceae|g__Citrobacter|s__Citrobacter_koseri|t__GCF_000018045	0.0	0.0	0.0	0.0	0.0	0.0	0.0	0.0	0.0	0.0	0.0	0.0	0.0	0.0	0.0	0.0	0.0	0.0	0.0	0.0	0.0	0.0	0.0	0.0	0.0	0.0	0.0	0.0	0.0	0.0	0.0	0.0	0.0	0.0	0.0	0.0	0.0	0.0	0.0	0.0	0.0	0.0	0.0	0.0	0.0	0.0	0.0	0.0	0.0
k__Bacteria|p__Proteobacteria|c__Gammaproteobacteria|o__Enterobacteriales|f__Enterobacteriaceae|g__Citrobacter|s__Citrobacter_unclassified	0.0	0.0	0.0	0.0	0.0	0.0	0.0	0.0	0.0	0.0	0.0	0.0	0.0	0.01125	0.0	0.0	0.0	0.0	0.0	0.0	0.0	0.0	0.0	0.0	0.0	0.0	0.0	3.68949	0.0	0.0	0.0	0.0	0.0	0.0	0.0	0.0	0.02424	0.0	0.02285	0.0	0.0	0.0	0.0	0.0	0.0	0.0	0.0	0.0	0.0
k__Bacteria|p__Proteobacteria|c__Gammaproteobacteria|o__Enterobacteriales|f__Enterobacteriaceae|g__Enterobacter	0.00307	0.0	0.0	0.0	0.0	0.0	0.0	0.0	0.0	0.0	0.0	0.0	0.0	0.00136	0.0	0.0	0.0	0.0	0.0	0.0	0.0	0.0	0.0	0.0	0.0	0.0	0.01009	0.29676	0.0	0.0	0.0	0.0	0.04393	0.0	0.0	0.0	0.0	0.0	0.00377	0.0	0.00461	0.0	0.0	0.0	0.0	0.0	0.0	0.0	0.0
k__Bacteria|p__Proteobacteria|c__Gammaproteobacteria|o__Enterobacteriales|f__Enterobacteriaceae|g__Enterobacteriaceae_noname	0.0	0.0	0.0	0.0	0.0	0.0	0.0	0.0	0.0	0.0	0.0	0.0	0.0	0.0	0.0	0.0	0.0	0.0	0.0	0.0	0.0	0.0	0.0	0.0	0.0	0.0	0.0	0.0	0.0	0.0	0.0	0.0	0.0	0.0	0.0	0.0	0.0	0.0	0.01032	0.0	0.0	0.0	0.0	0.0	0.0	0.0	0.0	0.0	0.0
k__Bacteria|p__Proteobacteria|c__Gammaproteobacteria|o__Enterobacteriales|f__Enterobacteriaceae|g__Enterobacteriaceae_noname|s__Enterobacteriaceae_bacterium_9_2_54FAA	0.0	0.0	0.0	0.0	0.0	0.0	0.0	0.0	0.0	0.0	0.0	0.0	0.0	0.0	0.0	0.0	0.0	0.0	0.0	0.0	0.0	0.0	0.0	0.0	0.0	0.0	0.0	0.0	0.0	0.0	0.0	0.0	0.0	0.0	0.0	0.0	0.0	0.0	0.01032	0.0	0.0	0.0	0.0	0.0	0.0	0.0	0.0	0.0	0.0
k__Bacteria|p__Proteobacteria|c__Gammaproteobacteria|o__Enterobacteriales|f__Enterobacteriaceae|g__Enterobacteriaceae_noname|s__Enterobacteriaceae_bacterium_9_2_54FAA|t__GCF_000185685	0.0	0.0	0.0	0.0	0.0	0.0	0.0	0.0	0.0	0.0	0.0	0.0	0.0	0.0	0.0	0.0	0.0	0.0	0.0	0.0	0.0	0.0	0.0	0.0	0.0	0.0	0.0	0.0	0.0	0.0	0.0	0.0	0.0	0.0	0.0	0.0	0.0	0.0	0.01032	0.0	0.0	0.0	0.0	0.0	0.0	0.0	0.0	0.0	0.0
k__Bacteria|p__Proteobacteria|c__Gammaproteobacteria|o__Enterobacteriales|f__Enterobacteriaceae|g__Enterobacter|s__Enterobacter_aerogenes	0.0	0.0	0.0	0.0	0.0	0.0	0.0	0.0	0.0	0.0	0.0	0.0	0.0	0.0	0.0	0.0	0.0	0.0	0.0	0.0	0.0	0.0	0.0	0.0	0.0	0.0	0.0	0.01987	0.0	0.0	0.0	0.0	0.0	0.0	0.0	0.0	0.0	0.0	0.0	0.0	0.0	0.0	0.0	0.0	0.0	0.0	0.0	0.0	0.0
k__Bacteria|p__Proteobacteria|c__Gammaproteobacteria|o__Enterobacteriales|f__Enterobacteriaceae|g__Enterobacter|s__Enterobacter_aerogenes|t__Enterobacter_aerogenes_unclassified	0.0	0.0	0.0	0.0	0.0	0.0	0.0	0.0	0.0	0.0	0.0	0.0	0.0	0.0	0.0	0.0	0.0	0.0	0.0	0.0	0.0	0.0	0.0	0.0	0.0	0.0	0.0	0.01987	0.0	0.0	0.0	0.0	0.0	0.0	0.0	0.0	0.0	0.0	0.0	0.0	0.0	0.0	0.0	0.0	0.0	0.0	0.0	0.0	0.0
k__Bacteria|p__Proteobacteria|c__Gammaproteobacteria|o__Enterobacteriales|f__Enterobacteriaceae|g__Enterobacter|s__Enterobacter_cloacae	0.00307	0.0	0.0	0.0	0.0	0.0	0.0	0.0	0.0	0.0	0.0	0.0	0.0	0.00136	0.0	0.0	0.0	0.0	0.0	0.0	0.0	0.0	0.0	0.0	0.0	0.0	0.01009	0.27689	0.0	0.0	0.0	0.0	0.04393	0.0	0.0	0.0	0.0	0.0	0.00377	0.0	0.00461	0.0	0.0	0.0	0.0	0.0	0.0	0.0	0.0
k__Bacteria|p__Proteobacteria|c__Gammaproteobacteria|o__Enterobacteriales|f__Enterobacteriaceae|g__Enterobacter|s__Enterobacter_cloacae|t__Enterobacter_cloacae_unclassified	0.00307	0.0	0.0	0.0	0.0	0.0	0.0	0.0	0.0	0.0	0.0	0.0	0.0	0.00136	0.0	0.0	0.0	0.0	0.0	0.0	0.0	0.0	0.0	0.0	0.0	0.0	0.01009	0.27689	0.0	0.0	0.0	0.0	0.04393	0.0	0.0	0.0	0.0	0.0	0.00377	0.0	0.00461	0.0	0.0	0.0	0.0	0.0	0.0	0.0	0.0
k__Bacteria|p__Proteobacteria|c__Gammaproteobacteria|o__Enterobacteriales|f__Enterobacteriaceae|g__Enterobacter|s__Enterobacter_hormaechei	0.0	0.0	0.0	0.0	0.0	0.0	0.0	0.0	0.0	0.0	0.0	0.0	0.0	0.0	0.0	0.0	0.0	0.0	0.0	0.0	0.0	0.0	0.0	0.0	0.0	0.0	0.0	0.0	0.0	0.0	0.0	0.0	0.0	0.0	0.0	0.0	0.0	0.0	0.0	0.0	0.0	0.0	0.0	0.0	0.0	0.0	0.0	0.0	0.0
k__Bacteria|p__Proteobacteria|c__Gammaproteobacteria|o__Enterobacteriales|f__Enterobacteriaceae|g__Enterobacter|s__Enterobacter_hormaechei|t__Enterobacter_hormaechei_unclassified	0.0	0.0	0.0	0.0	0.0	0.0	0.0	0.0	0.0	0.0	0.0	0.0	0.0	0.0	0.0	0.0	0.0	0.0	0.0	0.0	0.0	0.0	0.0	0.0	0.0	0.0	0.0	0.0	0.0	0.0	0.0	0.0	0.0	0.0	0.0	0.0	0.0	0.0	0.0	0.0	0.0	0.0	0.0	0.0	0.0	0.0	0.0	0.0	0.0
k__Bacteria|p__Proteobacteria|c__Gammaproteobacteria|o__Enterobacteriales|f__Enterobacteriaceae|g__Enterobacter|s__Enterobacter_sp_MGH_8	0.0	0.0	0.0	0.0	0.0	0.0	0.0	0.0	0.0	0.0	0.0	0.0	0.0	0.0	0.0	0.0	0.0	0.0	0.0	0.0	0.0	0.0	0.0	0.0	0.0	0.0	0.0	0.0	0.0	0.0	0.0	0.0	0.0	0.0	0.0	0.0	0.0	0.0	0.0	0.0	0.0	0.0	0.0	0.0	0.0	0.0	0.0	0.0	0.0
k__Bacteria|p__Proteobacteria|c__Gammaproteobacteria|o__Enterobacteriales|f__Enterobacteriaceae|g__Enterobacter|s__Enterobacter_sp_MGH_8|t__GCF_000474805	0.0	0.0	0.0	0.0	0.0	0.0	0.0	0.0	0.0	0.0	0.0	0.0	0.0	0.0	0.0	0.0	0.0	0.0	0.0	0.0	0.0	0.0	0.0	0.0	0.0	0.0	0.0	0.0	0.0	0.0	0.0	0.0	0.0	0.0	0.0	0.0	0.0	0.0	0.0	0.0	0.0	0.0	0.0	0.0	0.0	0.0	0.0	0.0	0.0
k__Bacteria|p__Proteobacteria|c__Gammaproteobacteria|o__Enterobacteriales|f__Enterobacteriaceae|g__Escherichia	0.05519	0.0562	0.05281	0.17277	15.63875	43.51112	63.82326	0.55573	0.00595	57.90698	40.65655	37.06077	0.1501	0.28379	0.82903	0.04146	64.17067	31.7171	39.51688	65.58325	0.43615	0.82537	0.09434	0.17263	70.66722	24.04014	0.65262	0.56096	0.68137	0.04586	0.04582	0.11575	3.3568	17.85993	7.8986	3.51095	2.22879	0.0	0.3902	0.01488	0.02039	0.14755	0.16348	2.12626	4.43894	6.38705	3.47957	1.3389	0.20081
k__Bacteria|p__Proteobacteria|c__Gammaproteobacteria|o__Enterobacteriales|f__Enterobacteriaceae|g__Escherichia|s__Escherichia_coli	0.05519	0.00328	0.02294	0.17277	13.9714	30.44743	57.5985	0.4597	0.0	49.11865	22.9663	30.96369	0.08489	0.25098	0.65501	0.00706	58.90687	28.6773	38.71188	61.6681	0.38244	0.60234	0.05312	0.17263	65.69897	21.14371	0.65262	0.0	0.4917	0.02832	0.031	0.09531	2.33328	15.65921	7.21776	3.32925	2.22879	0.0	0.3902	0.00293	0.02039	0.10953	0.12128	1.55345	3.25439	6.38705	3.47957	0.92085	0.14754
k__Bacteria|p__Proteobacteria|c__Gammaproteobacteria|o__Enterobacteriales|f__Enterobacteriaceae|g__Escherichia|s__Escherichia_coli|t__Escherichia_coli_unclassified	0.05519	0.00328	0.02294	0.17277	13.9714	30.44743	57.5985	0.4597	0.0	49.11865	22.9663	30.96369	0.08489	0.25098	0.65501	0.00706	58.90687	28.6773	38.71188	61.6681	0.38244	0.60234	0.05312	0.17263	65.69897	21.14371	0.65262	0.0	0.4917	0.02832	0.031	0.09531	2.33328	15.65921	7.21776	3.32925	2.22879	0.0	0.3902	0.00293	0.02039	0.10953	0.12128	1.55345	3.25439	6.38705	3.47957	0.92085	0.14754
k__Bacteria|p__Proteobacteria|c__Gammaproteobacteria|o__Enterobacteriales|f__Enterobacteriaceae|g__Escherichia|s__Escherichia_fergusonii	0.0	0.0	0.0	0.0	0.0	0.0	0.0	0.0	0.0	0.0	0.0	0.0	0.0	0.0	0.0	0.0	0.0	0.0	0.0	0.0	0.0	0.0	0.0	0.0	0.0	0.0	0.0	0.0	0.0	0.0	0.0	0.0	0.0	0.0	0.0	0.0	0.0	0.0	0.0	0.0	0.0	0.0	0.0	0.0	0.0	0.0	0.0	0.0	0.0
k__Bacteria|p__Proteobacteria|c__Gammaproteobacteria|o__Enterobacteriales|f__Enterobacteriaceae|g__Escherichia|s__Escherichia_fergusonii|t__Escherichia_fergusonii_unclassified	0.0	0.0	0.0	0.0	0.0	0.0	0.0	0.0	0.0	0.0	0.0	0.0	0.0	0.0	0.0	0.0	0.0	0.0	0.0	0.0	0.0	0.0	0.0	0.0	0.0	0.0	0.0	0.0	0.0	0.0	0.0	0.0	0.0	0.0	0.0	0.0	0.0	0.0	0.0	0.0	0.0	0.0	0.0	0.0	0.0	0.0	0.0	0.0	0.0
k__Bacteria|p__Proteobacteria|c__Gammaproteobacteria|o__Enterobacteriales|f__Enterobacteriaceae|g__Escherichia|s__Escherichia_unclassified	0.0	0.05292	0.02987	0.0	1.66735	13.06368	6.22476	0.09603	0.00595	8.78833	17.69025	6.09708	0.06521	0.03281	0.17402	0.0344	5.2638	3.03979	0.80499	3.91515	0.05372	0.22303	0.04122	0.0	4.96825	2.89642	0.0	0.56096	0.18967	0.01754	0.01482	0.02043	1.02352	2.20073	0.68084	0.1817	0.0	0.0	0.0	0.01195	0.0	0.03802	0.0422	0.57282	1.18455	0.0	0.0	0.41805	0.05328
k__Bacteria|p__Proteobacteria|c__Gammaproteobacteria|o__Enterobacteriales|f__Enterobacteriaceae|g__Hafnia	0.0	0.0	0.0	0.0	0.0	0.0	0.0	0.0	0.0	0.0	0.0	0.0	0.0	0.0	0.0	0.0	0.0	0.0	0.0	0.0	0.0	0.0	0.0	0.0	0.0	0.0	0.0	0.0	0.0	0.0	0.0	0.0	0.0	0.0	0.0	0.0	0.0	0.0	0.00964	0.0	0.0	0.0	0.0	0.0	0.0	0.0	0.0	0.0	0.0
k__Bacteria|p__Proteobacteria|c__Gammaproteobacteria|o__Enterobacteriales|f__Enterobacteriaceae|g__Hafnia|s__Hafnia_alvei	0.0	0.0	0.0	0.0	0.0	0.0	0.0	0.0	0.0	0.0	0.0	0.0	0.0	0.0	0.0	0.0	0.0	0.0	0.0	0.0	0.0	0.0	0.0	0.0	0.0	0.0	0.0	0.0	0.0	0.0	0.0	0.0	0.0	0.0	0.0	0.0	0.0	0.0	0.00964	0.0	0.0	0.0	0.0	0.0	0.0	0.0	0.0	0.0	0.0
k__Bacteria|p__Proteobacteria|c__Gammaproteobacteria|o__Enterobacteriales|f__Enterobacteriaceae|g__Hafnia|s__Hafnia_alvei|t__GCF_000239255	0.0	0.0	0.0	0.0	0.0	0.0	0.0	0.0	0.0	0.0	0.0	0.0	0.0	0.0	0.0	0.0	0.0	0.0	0.0	0.0	0.0	0.0	0.0	0.0	0.0	0.0	0.0	0.0	0.0	0.0	0.0	0.0	0.0	0.0	0.0	0.0	0.0	0.0	0.00964	0.0	0.0	0.0	0.0	0.0	0.0	0.0	0.0	0.0	0.0
k__Bacteria|p__Proteobacteria|c__Gammaproteobacteria|o__Enterobacteriales|f__Enterobacteriaceae|g__Klebsiella	0.0	2.82232	2.42947	0.38183	0.0	0.0	0.0	0.0	0.0	0.0	0.0	0.0	0.0	0.20704	0.0	0.0	1.05315	40.99575	0.0	0.0	0.0	0.0	0.0	0.0	0.0	0.00475	0.0	0.04378	0.0	0.0	0.0	0.0	0.03557	0.0	0.0	0.0	0.02383	38.2937	11.31515	0.0	0.0	0.0	0.0	1.56439	1.77272	0.0	0.01256	0.0	0.0
k__Bacteria|p__Proteobacteria|c__Gammaproteobacteria|o__Enterobacteriales|f__Enterobacteriaceae|g__Klebsiella|s__Klebsiella_oxytoca	0.0	0.0	0.0	0.0	0.0	0.0	0.0	0.0	0.0	0.0	0.0	0.0	0.0	0.0	0.0	0.0	0.0	0.0	0.0	0.0	0.0	0.0	0.0	0.0	0.0	0.0	0.0	0.0	0.0	0.0	0.0	0.0	0.0	0.0	0.0	0.0	0.0	0.0	0.0	0.0	0.0	0.0	0.0	0.20435	0.02913	0.0	0.0	0.0	0.0
k__Bacteria|p__Proteobacteria|c__Gammaproteobacteria|o__Enterobacteriales|f__Enterobacteriaceae|g__Klebsiella|s__Klebsiella_oxytoca|t__Klebsiella_oxytoca_unclassified	0.0	0.0	0.0	0.0	0.0	0.0	0.0	0.0	0.0	0.0	0.0	0.0	0.0	0.0	0.0	0.0	0.0	0.0	0.0	0.0	0.0	0.0	0.0	0.0	0.0	0.0	0.0	0.0	0.0	0.0	0.0	0.0	0.0	0.0	0.0	0.0	0.0	0.0	0.0	0.0	0.0	0.0	0.0	0.20435	0.02913	0.0	0.0	0.0	0.0
k__Bacteria|p__Proteobacteria|c__Gammaproteobacteria|o__Enterobacteriales|f__Enterobacteriaceae|g__Klebsiella|s__Klebsiella_pneumoniae	0.0	2.82232	2.42947	0.38183	0.0	0.0	0.0	0.0	0.0	0.0	0.0	0.0	0.0	0.20704	0.0	0.0	1.05315	40.99575	0.0	0.0	0.0	0.0	0.0	0.0	0.0	0.00475	0.0	0.04378	0.0	0.0	0.0	0.0	0.0	0.0	0.0	0.0	0.02383	38.2937	11.31515	0.0	0.0	0.0	0.0	1.36004	1.74359	0.0	0.01256	0.0	0.0
k__Bacteria|p__Proteobacteria|c__Gammaproteobacteria|o__Enterobacteriales|f__Enterobacteriaceae|g__Klebsiella|s__Klebsiella_pneumoniae|t__Klebsiella_pneumoniae_unclassified	0.0	2.82232	2.42947	0.38183	0.0	0.0	0.0	0.0	0.0	0.0	0.0	0.0	0.0	0.20704	0.0	0.0	1.05315	40.99575	0.0	0.0	0.0	0.0	0.0	0.0	0.0	0.00475	0.0	0.04378	0.0	0.0	0.0	0.0	0.0	0.0	0.0	0.0	0.02383	38.2937	11.31515	0.0	0.0	0.0	0.0	1.36004	1.74359	0.0	0.01256	0.0	0.0
k__Bacteria|p__Proteobacteria|c__Gammaproteobacteria|o__Enterobacteriales|f__Enterobacteriaceae|g__Klebsiella|s__Klebsiella_unclassified	0.0	0.0	0.0	0.0	0.0	0.0	0.0	0.0	0.0	0.0	0.0	0.0	0.0	0.0	0.0	0.0	0.0	0.0	0.0	0.0	0.0	0.0	0.0	0.0	0.0	0.0	0.0	0.0	0.0	0.0	0.0	0.0	0.03557	0.0	0.0	0.0	0.0	0.0	0.0	0.0	0.0	0.0	0.0	0.0	0.0	0.0	0.0	0.0	0.0
k__Bacteria|p__Proteobacteria|c__Gammaproteobacteria|o__Enterobacteriales|f__Enterobacteriaceae|g__Morganella	0.0	0.0	0.0	0.0	0.0	0.0	0.0	0.0	0.0	0.0	0.2971	3.8615	0.0	0.0	0.0	0.0	0.0	0.0	0.0	0.0	0.0	0.0	0.0	0.0	0.12329	0.59906	0.0	0.0	0.0	0.0	0.0	0.0	0.0	0.0	0.0	0.0	0.0	0.0	0.0	0.0	0.0	0.0	0.0	0.0	0.0	0.0	0.0	0.0	0.0
k__Bacteria|p__Proteobacteria|c__Gammaproteobacteria|o__Enterobacteriales|f__Enterobacteriaceae|g__Morganella|s__Morganella_morganii	0.0	0.0	0.0	0.0	0.0	0.0	0.0	0.0	0.0	0.0	0.2971	3.8615	0.0	0.0	0.0	0.0	0.0	0.0	0.0	0.0	0.0	0.0	0.0	0.0	0.12329	0.59906	0.0	0.0	0.0	0.0	0.0	0.0	0.0	0.0	0.0	0.0	0.0	0.0	0.0	0.0	0.0	0.0	0.0	0.0	0.0	0.0	0.0	0.0	0.0
k__Bacteria|p__Proteobacteria|c__Gammaproteobacteria|o__Enterobacteriales|f__Enterobacteriaceae|g__Morganella|s__Morganella_morganii|t__GCF_000286435	0.0	0.0	0.0	0.0	0.0	0.0	0.0	0.0	0.0	0.0	0.2971	3.8615	0.0	0.0	0.0	0.0	0.0	0.0	0.0	0.0	0.0	0.0	0.0	0.0	0.12329	0.59906	0.0	0.0	0.0	0.0	0.0	0.0	0.0	0.0	0.0	0.0	0.0	0.0	0.0	0.0	0.0	0.0	0.0	0.0	0.0	0.0	0.0	0.0	0.0
k__Bacteria|p__Proteobacteria|c__Gammaproteobacteria|o__Enterobacteriales|f__Enterobacteriaceae|g__Plesiomonas	0.0	0.0	0.0	0.0	0.0	0.0	0.0	0.0	0.0	0.0	0.0	0.0	0.0	0.0	0.0	0.0	0.0	0.0	0.0	0.0	0.0	0.0	0.0	0.0	0.0	0.0	0.0	0.0	0.0	0.0	0.0	0.0	0.0	0.0	0.0	0.0	0.0	0.0	0.1536	0.0	0.0	0.0	0.0	0.0	0.0	0.0	0.0	0.0	0.0
k__Bacteria|p__Proteobacteria|c__Gammaproteobacteria|o__Enterobacteriales|f__Enterobacteriaceae|g__Plesiomonas|s__Plesiomonas_shigelloides	0.0	0.0	0.0	0.0	0.0	0.0	0.0	0.0	0.0	0.0	0.0	0.0	0.0	0.0	0.0	0.0	0.0	0.0	0.0	0.0	0.0	0.0	0.0	0.0	0.0	0.0	0.0	0.0	0.0	0.0	0.0	0.0	0.0	0.0	0.0	0.0	0.0	0.0	0.1536	0.0	0.0	0.0	0.0	0.0	0.0	0.0	0.0	0.0	0.0
k__Bacteria|p__Proteobacteria|c__Gammaproteobacteria|o__Enterobacteriales|f__Enterobacteriaceae|g__Plesiomonas|s__Plesiomonas_shigelloides|t__GCF_000392595	0.0	0.0	0.0	0.0	0.0	0.0	0.0	0.0	0.0	0.0	0.0	0.0	0.0	0.0	0.0	0.0	0.0	0.0	0.0	0.0	0.0	0.0	0.0	0.0	0.0	0.0	0.0	0.0	0.0	0.0	0.0	0.0	0.0	0.0	0.0	0.0	0.0	0.0	0.1536	0.0	0.0	0.0	0.0	0.0	0.0	0.0	0.0	0.0	0.0
k__Bacteria|p__Proteobacteria|c__Gammaproteobacteria|o__Enterobacteriales|f__Enterobacteriaceae|g__Proteus	0.0	0.0	0.0	0.00541	0.0	0.0	0.0	0.0	0.0	0.0	0.0	6.23586	0.0	0.0	0.0	0.0	0.0	0.0	0.0	0.0	0.0	0.0	0.0	0.0	0.0	0.06146	0.0	0.0	0.0	0.0	0.0	0.0	0.0	0.0	0.0	0.0	0.0	0.0	0.0	0.0	0.0	0.0	0.0	0.0	0.0	0.0	0.0	0.0	0.0
k__Bacteria|p__Proteobacteria|c__Gammaproteobacteria|o__Enterobacteriales|f__Enterobacteriaceae|g__Proteus|s__Proteus_mirabilis	0.0	0.0	0.0	0.00541	0.0	0.0	0.0	0.0	0.0	0.0	0.0	6.23586	0.0	0.0	0.0	0.0	0.0	0.0	0.0	0.0	0.0	0.0	0.0	0.0	0.0	0.06146	0.0	0.0	0.0	0.0	0.0	0.0	0.0	0.0	0.0	0.0	0.0	0.0	0.0	0.0	0.0	0.0	0.0	0.0	0.0	0.0	0.0	0.0	0.0
k__Bacteria|p__Proteobacteria|c__Gammaproteobacteria|o__Enterobacteriales|f__Enterobacteriaceae|g__Proteus|s__Proteus_mirabilis|t__Proteus_mirabilis_unclassified	0.0	0.0	0.0	0.00541	0.0	0.0	0.0	0.0	0.0	0.0	0.0	6.23586	0.0	0.0	0.0	0.0	0.0	0.0	0.0	0.0	0.0	0.0	0.0	0.0	0.0	0.06146	0.0	0.0	0.0	0.0	0.0	0.0	0.0	0.0	0.0	0.0	0.0	0.0	0.0	0.0	0.0	0.0	0.0	0.0	0.0	0.0	0.0	0.0	0.0
k__Bacteria|p__Proteobacteria|c__Gammaproteobacteria|o__Enterobacteriales|f__Enterobacteriaceae|g__Proteus|s__Proteus_penneri	0.0	0.0	0.0	0.0	0.0	0.0	0.0	0.0	0.0	0.0	0.0	0.0	0.0	0.0	0.0	0.0	0.0	0.0	0.0	0.0	0.0	0.0	0.0	0.0	0.0	0.0	0.0	0.0	0.0	0.0	0.0	0.0	0.0	0.0	0.0	0.0	0.0	0.0	0.0	0.0	0.0	0.0	0.0	0.0	0.0	0.0	0.0	0.0	0.0
k__Bacteria|p__Proteobacteria|c__Gammaproteobacteria|o__Enterobacteriales|f__Enterobacteriaceae|g__Proteus|s__Proteus_penneri|t__GCF_000155835	0.0	0.0	0.0	0.0	0.0	0.0	0.0	0.0	0.0	0.0	0.0	0.0	0.0	0.0	0.0	0.0	0.0	0.0	0.0	0.0	0.0	0.0	0.0	0.0	0.0	0.0	0.0	0.0	0.0	0.0	0.0	0.0	0.0	0.0	0.0	0.0	0.0	0.0	0.0	0.0	0.0	0.0	0.0	0.0	0.0	0.0	0.0	0.0	0.0
k__Bacteria|p__Proteobacteria|c__Gammaproteobacteria|o__Enterobacteriales|f__Enterobacteriaceae|g__Proteus|s__Proteus_unclassified	0.0	0.0	0.0	0.0	0.0	0.0	0.0	0.0	0.0	0.0	0.0	0.0	0.0	0.0	0.0	0.0	0.0	0.0	0.0	0.0	0.0	0.0	0.0	0.0	0.0	0.0	0.0	0.0	0.0	0.0	0.0	0.0	0.0	0.0	0.0	0.0	0.0	0.0	0.0	0.0	0.0	0.0	0.0	0.0	0.0	0.0	0.0	0.0	0.0
k__Bacteria|p__Proteobacteria|c__Gammaproteobacteria|o__Enterobacteriales|f__Enterobacteriaceae|g__Providencia	0.0	0.0	0.0	0.0	0.0	0.0	0.0	0.0	0.0	0.0	0.0	0.0	0.0	0.0	0.0	0.0	0.0	0.0	0.0	0.0	0.0	0.0	0.0	0.0	0.0	0.0	0.0	0.0	0.0	0.0	0.0	0.0	0.0	0.0	0.0	0.0	0.0	0.0	0.0	0.0	0.0	0.0	0.0	0.00373	0.00136	0.0	0.0	0.0	0.0
k__Bacteria|p__Proteobacteria|c__Gammaproteobacteria|o__Enterobacteriales|f__Enterobacteriaceae|g__Providencia|s__Providencia_rettgeri	0.0	0.0	0.0	0.0	0.0	0.0	0.0	0.0	0.0	0.0	0.0	0.0	0.0	0.0	0.0	0.0	0.0	0.0	0.0	0.0	0.0	0.0	0.0	0.0	0.0	0.0	0.0	0.0	0.0	0.0	0.0	0.0	0.0	0.0	0.0	0.0	0.0	0.0	0.0	0.0	0.0	0.0	0.0	0.00373	0.00136	0.0	0.0	0.0	0.0
k__Bacteria|p__Proteobacteria|c__Gammaproteobacteria|o__Enterobacteriales|f__Enterobacteriaceae|g__Providencia|s__Providencia_rettgeri|t__Providencia_rettgeri_unclassified	0.0	0.0	0.0	0.0	0.0	0.0	0.0	0.0	0.0	0.0	0.0	0.0	0.0	0.0	0.0	0.0	0.0	0.0	0.0	0.0	0.0	0.0	0.0	0.0	0.0	0.0	0.0	0.0	0.0	0.0	0.0	0.0	0.0	0.0	0.0	0.0	0.0	0.0	0.0	0.0	0.0	0.0	0.0	0.00373	0.00136	0.0	0.0	0.0	0.0
k__Bacteria|p__Proteobacteria|c__Gammaproteobacteria|o__Enterobacteriales|f__Enterobacteriaceae|g__Raoultella	0.0	0.0	0.0	0.0	0.0	0.0	0.0	0.0	0.0	0.0	0.0	0.0	0.0	0.0	0.0	0.0	0.0	0.0	0.0	0.0	0.0	0.0	0.0	0.0	0.0	0.0	0.0	0.53727	0.0	0.0	0.0	0.0	0.43301	0.0	0.0	0.0	0.0	0.0	0.0	0.0	0.0	0.0	0.0	0.0	0.0	0.0	0.0	0.0	0.0
k__Bacteria|p__Proteobacteria|c__Gammaproteobacteria|o__Enterobacteriales|f__Enterobacteriaceae|g__Raoultella|s__Raoultella_ornithinolytica	0.0	0.0	0.0	0.0	0.0	0.0	0.0	0.0	0.0	0.0	0.0	0.0	0.0	0.0	0.0	0.0	0.0	0.0	0.0	0.0	0.0	0.0	0.0	0.0	0.0	0.0	0.0	0.53727	0.0	0.0	0.0	0.0	0.43301	0.0	0.0	0.0	0.0	0.0	0.0	0.0	0.0	0.0	0.0	0.0	0.0	0.0	0.0	0.0	0.0
k__Bacteria|p__Proteobacteria|c__Gammaproteobacteria|o__Enterobacteriales|f__Enterobacteriaceae|g__Raoultella|s__Raoultella_ornithinolytica|t__GCF_000367425	0.0	0.0	0.0	0.0	0.0	0.0	0.0	0.0	0.0	0.0	0.0	0.0	0.0	0.0	0.0	0.0	0.0	0.0	0.0	0.0	0.0	0.0	0.0	0.0	0.0	0.0	0.0	0.53727	0.0	0.0	0.0	0.0	0.43301	0.0	0.0	0.0	0.0	0.0	0.0	0.0	0.0	0.0	0.0	0.0	0.0	0.0	0.0	0.0	0.0
k__Bacteria|p__Proteobacteria|c__Gammaproteobacteria|o__Pasteurellales	0.0	0.27138	0.0	0.03813	0.04018	0.01304	0.0	0.0	0.0	1.00539	0.0	0.00173	0.0	0.01097	1.47641	0.44359	0.0	0.0	0.04894	2.54883	3.37809	0.0	0.0	0.02297	0.0	0.0	0.3543	0.3917	0.0	0.00036	0.21143	0.0	0.0	0.0	0.0	0.0	0.0	0.0	0.02151	0.0	0.0	0.0	0.06289	0.02171	0.03415	0.0	0.0	1.17582	0.38378
k__Bacteria|p__Proteobacteria|c__Gammaproteobacteria|o__Pasteurellales|f__Pasteurellaceae	0.0	0.27138	0.0	0.03813	0.04018	0.01304	0.0	0.0	0.0	1.00539	0.0	0.00173	0.0	0.01097	1.47641	0.44359	0.0	0.0	0.04894	2.54883	3.37809	0.0	0.0	0.02297	0.0	0.0	0.3543	0.3917	0.0	0.00036	0.21143	0.0	0.0	0.0	0.0	0.0	0.0	0.0	0.02151	0.0	0.0	0.0	0.06289	0.02171	0.03415	0.0	0.0	1.17582	0.38378
k__Bacteria|p__Proteobacteria|c__Gammaproteobacteria|o__Pasteurellales|f__Pasteurellaceae|g__Actinobacillus	0.0	0.0	0.0	0.0	0.0	0.0	0.0	0.0	0.0	0.0	0.0	0.0	0.0	0.0	0.0	0.0	0.0	0.0	0.0	0.0	0.0	0.0	0.0	0.0	0.0	0.0	0.0	0.0	0.0	0.0	0.0	0.0	0.0	0.0	0.0	0.0	0.0	0.0	0.0	0.0	0.0	0.0	0.0	0.0	0.0	0.0	0.0	0.0	0.0
k__Bacteria|p__Proteobacteria|c__Gammaproteobacteria|o__Pasteurellales|f__Pasteurellaceae|g__Actinobacillus|s__Actinobacillus_unclassified	0.0	0.0	0.0	0.0	0.0	0.0	0.0	0.0	0.0	0.0	0.0	0.0	0.0	0.0	0.0	0.0	0.0	0.0	0.0	0.0	0.0	0.0	0.0	0.0	0.0	0.0	0.0	0.0	0.0	0.0	0.0	0.0	0.0	0.0	0.0	0.0	0.0	0.0	0.0	0.0	0.0	0.0	0.0	0.0	0.0	0.0	0.0	0.0	0.0
k__Bacteria|p__Proteobacteria|c__Gammaproteobacteria|o__Pasteurellales|f__Pasteurellaceae|g__Aggregatibacter	0.0	0.0	0.0	0.0	0.00336	0.01304	0.0	0.0	0.0	0.0	0.0	0.0	0.0	0.0	0.0	0.0	0.0	0.0	0.0	0.0	0.0838	0.0	0.0	0.0	0.0	0.0	0.0	0.01922	0.0	0.0	0.0	0.0	0.0	0.0	0.0	0.0	0.0	0.0	0.0	0.0	0.0	0.0	0.0	0.0	0.0	0.0	0.0	0.0	0.0
k__Bacteria|p__Proteobacteria|c__Gammaproteobacteria|o__Pasteurellales|f__Pasteurellaceae|g__Aggregatibacter|s__Aggregatibacter_segnis	0.0	0.0	0.0	0.0	0.0	0.00075	0.0	0.0	0.0	0.0	0.0	0.0	0.0	0.0	0.0	0.0	0.0	0.0	0.0	0.0	0.0838	0.0	0.0	0.0	0.0	0.0	0.0	0.01922	0.0	0.0	0.0	0.0	0.0	0.0	0.0	0.0	0.0	0.0	0.0	0.0	0.0	0.0	0.0	0.0	0.0	0.0	0.0	0.0	0.0
k__Bacteria|p__Proteobacteria|c__Gammaproteobacteria|o__Pasteurellales|f__Pasteurellaceae|g__Aggregatibacter|s__Aggregatibacter_segnis|t__GCF_000185305	0.0	0.0	0.0	0.0	0.0	0.00075	0.0	0.0	0.0	0.0	0.0	0.0	0.0	0.0	0.0	0.0	0.0	0.0	0.0	0.0	0.0838	0.0	0.0	0.0	0.0	0.0	0.0	0.01922	0.0	0.0	0.0	0.0	0.0	0.0	0.0	0.0	0.0	0.0	0.0	0.0	0.0	0.0	0.0	0.0	0.0	0.0	0.0	0.0	0.0
k__Bacteria|p__Proteobacteria|c__Gammaproteobacteria|o__Pasteurellales|f__Pasteurellaceae|g__Aggregatibacter|s__Aggregatibacter_unclassified	0.0	0.0	0.0	0.0	0.00336	0.0123	0.0	0.0	0.0	0.0	0.0	0.0	0.0	0.0	0.0	0.0	0.0	0.0	0.0	0.0	0.0	0.0	0.0	0.0	0.0	0.0	0.0	0.0	0.0	0.0	0.0	0.0	0.0	0.0	0.0	0.0	0.0	0.0	0.0	0.0	0.0	0.0	0.0	0.0	0.0	0.0	0.0	0.0	0.0
k__Bacteria|p__Proteobacteria|c__Gammaproteobacteria|o__Pasteurellales|f__Pasteurellaceae|g__Haemophilus	0.0	0.27138	0.0	0.03813	0.03682	0.0	0.0	0.0	0.0	1.00539	0.0	0.00173	0.0	0.01097	1.47641	0.44359	0.0	0.0	0.04894	2.54883	3.29429	0.0	0.0	0.02297	0.0	0.0	0.3543	0.37248	0.0	0.00036	0.21143	0.0	0.0	0.0	0.0	0.0	0.0	0.0	0.02151	0.0	0.0	0.0	0.06289	0.02171	0.03415	0.0	0.0	1.17582	0.38378
k__Bacteria|p__Proteobacteria|c__Gammaproteobacteria|o__Pasteurellales|f__Pasteurellaceae|g__Haemophilus|s__Haemophilus_haemolyticus	0.0	0.0	0.0	0.0	0.0	0.0	0.0	0.0	0.0	0.0	0.0	0.0	0.0	0.0	0.00047	0.0	0.0	0.0	0.0	0.0	0.0	0.0	0.0	0.0	0.0	0.0	0.0	0.0	0.0	0.0	0.0	0.0	0.0	0.0	0.0	0.0	0.0	0.0	0.0	0.0	0.0	0.0	0.0	0.0	0.0	0.0	0.0	0.0	0.0
k__Bacteria|p__Proteobacteria|c__Gammaproteobacteria|o__Pasteurellales|f__Pasteurellaceae|g__Haemophilus|s__Haemophilus_haemolyticus|t__GCF_000262285	0.0	0.0	0.0	0.0	0.0	0.0	0.0	0.0	0.0	0.0	0.0	0.0	0.0	0.0	0.00047	0.0	0.0	0.0	0.0	0.0	0.0	0.0	0.0	0.0	0.0	0.0	0.0	0.0	0.0	0.0	0.0	0.0	0.0	0.0	0.0	0.0	0.0	0.0	0.0	0.0	0.0	0.0	0.0	0.0	0.0	0.0	0.0	0.0	0.0
k__Bacteria|p__Proteobacteria|c__Gammaproteobacteria|o__Pasteurellales|f__Pasteurellaceae|g__Haemophilus|s__Haemophilus_parainfluenzae	0.0	0.27138	0.0	0.03813	0.03682	0.0	0.0	0.0	0.0	1.00539	0.0	0.00173	0.0	0.01097	1.47594	0.44359	0.0	0.0	0.04894	2.54883	3.29429	0.0	0.0	0.02297	0.0	0.0	0.3543	0.37248	0.0	0.00036	0.21143	0.0	0.0	0.0	0.0	0.0	0.0	0.0	0.02151	0.0	0.0	0.0	0.06289	0.02171	0.03415	0.0	0.0	1.17582	0.38378
k__Bacteria|p__Proteobacteria|c__Gammaproteobacteria|o__Pasteurellales|f__Pasteurellaceae|g__Haemophilus|s__Haemophilus_parainfluenzae|t__Haemophilus_parainfluenzae_unclassified	0.0	0.27138	0.0	0.03813	0.03682	0.0	0.0	0.0	0.0	1.00539	0.0	0.00173	0.0	0.01097	1.47594	0.44359	0.0	0.0	0.04894	2.54883	3.29429	0.0	0.0	0.02297	0.0	0.0	0.3543	0.37248	0.0	0.00036	0.21143	0.0	0.0	0.0	0.0	0.0	0.0	0.0	0.02151	0.0	0.0	0.0	0.06289	0.02171	0.03415	0.0	0.0	1.17582	0.38378
k__Bacteria|p__Proteobacteria|c__Gammaproteobacteria|o__Pasteurellales|f__Pasteurellaceae|g__Haemophilus|s__Haemophilus_sputorum	0.0	0.0	0.0	0.0	0.0	0.0	0.0	0.0	0.0	0.0	0.0	0.0	0.0	0.0	0.0	0.0	0.0	0.0	0.0	0.0	0.0	0.0	0.0	0.0	0.0	0.0	0.0	0.0	0.0	0.0	0.0	0.0	0.0	0.0	0.0	0.0	0.0	0.0	0.0	0.0	0.0	0.0	0.0	0.0	0.0	0.0	0.0	0.0	0.0
k__Bacteria|p__Proteobacteria|c__Gammaproteobacteria|o__Pasteurellales|f__Pasteurellaceae|g__Haemophilus|s__Haemophilus_sputorum|t__Haemophilus_sputorum_unclassified	0.0	0.0	0.0	0.0	0.0	0.0	0.0	0.0	0.0	0.0	0.0	0.0	0.0	0.0	0.0	0.0	0.0	0.0	0.0	0.0	0.0	0.0	0.0	0.0	0.0	0.0	0.0	0.0	0.0	0.0	0.0	0.0	0.0	0.0	0.0	0.0	0.0	0.0	0.0	0.0	0.0	0.0	0.0	0.0	0.0	0.0	0.0	0.0	0.0
k__Bacteria|p__Proteobacteria|c__Gammaproteobacteria|o__Pseudomonadales	0.33031	0.0	0.0	0.48372	0.0	0.0	0.0	0.0	0.0	0.0	0.0	0.0	0.0	0.0	0.0	0.0	0.0	0.0	0.0	0.00427	0.0	0.0	0.0	0.0	0.0	0.0	0.0	0.0	0.0	0.0	0.0	0.0	0.8669	0.0	0.0	0.0	0.0	0.0	0.0	0.0	0.0	0.0	0.0	0.0	0.0	0.0	0.0	0.0	0.0
k__Bacteria|p__Proteobacteria|c__Gammaproteobacteria|o__Pseudomonadales|f__Moraxellaceae	0.30408	0.0	0.0	0.48372	0.0	0.0	0.0	0.0	0.0	0.0	0.0	0.0	0.0	0.0	0.0	0.0	0.0	0.0	0.0	0.00427	0.0	0.0	0.0	0.0	0.0	0.0	0.0	0.0	0.0	0.0	0.0	0.0	0.8669	0.0	0.0	0.0	0.0	0.0	0.0	0.0	0.0	0.0	0.0	0.0	0.0	0.0	0.0	0.0	0.0
k__Bacteria|p__Proteobacteria|c__Gammaproteobacteria|o__Pseudomonadales|f__Moraxellaceae|g__Acinetobacter	0.30205	0.0	0.0	0.48372	0.0	0.0	0.0	0.0	0.0	0.0	0.0	0.0	0.0	0.0	0.0	0.0	0.0	0.0	0.0	0.00427	0.0	0.0	0.0	0.0	0.0	0.0	0.0	0.0	0.0	0.0	0.0	0.0	0.86231	0.0	0.0	0.0	0.0	0.0	0.0	0.0	0.0	0.0	0.0	0.0	0.0	0.0	0.0	0.0	0.0
k__Bacteria|p__Proteobacteria|c__Gammaproteobacteria|o__Pseudomonadales|f__Moraxellaceae|g__Acinetobacter|s__Acinetobacter_baumannii	0.0	0.0	0.0	0.33593	0.0	0.0	0.0	0.0	0.0	0.0	0.0	0.0	0.0	0.0	0.0	0.0	0.0	0.0	0.0	0.00427	0.0	0.0	0.0	0.0	0.0	0.0	0.0	0.0	0.0	0.0	0.0	0.0	0.0	0.0	0.0	0.0	0.0	0.0	0.0	0.0	0.0	0.0	0.0	0.0	0.0	0.0	0.0	0.0	0.0
k__Bacteria|p__Proteobacteria|c__Gammaproteobacteria|o__Pseudomonadales|f__Moraxellaceae|g__Acinetobacter|s__Acinetobacter_baumannii|t__Acinetobacter_baumannii_unclassified	0.0	0.0	0.0	0.33593	0.0	0.0	0.0	0.0	0.0	0.0	0.0	0.0	0.0	0.0	0.0	0.0	0.0	0.0	0.0	0.00427	0.0	0.0	0.0	0.0	0.0	0.0	0.0	0.0	0.0	0.0	0.0	0.0	0.0	0.0	0.0	0.0	0.0	0.0	0.0	0.0	0.0	0.0	0.0	0.0	0.0	0.0	0.0	0.0	0.0
k__Bacteria|p__Proteobacteria|c__Gammaproteobacteria|o__Pseudomonadales|f__Moraxellaceae|g__Acinetobacter|s__Acinetobacter_johnsonii	0.30205	0.0	0.0	0.0	0.0	0.0	0.0	0.0	0.0	0.0	0.0	0.0	0.0	0.0	0.0	0.0	0.0	0.0	0.0	0.0	0.0	0.0	0.0	0.0	0.0	0.0	0.0	0.0	0.0	0.0	0.0	0.0	0.66138	0.0	0.0	0.0	0.0	0.0	0.0	0.0	0.0	0.0	0.0	0.0	0.0	0.0	0.0	0.0	0.0
k__Bacteria|p__Proteobacteria|c__Gammaproteobacteria|o__Pseudomonadales|f__Moraxellaceae|g__Acinetobacter|s__Acinetobacter_johnsonii|t__Acinetobacter_johnsonii_unclassified	0.30205	0.0	0.0	0.0	0.0	0.0	0.0	0.0	0.0	0.0	0.0	0.0	0.0	0.0	0.0	0.0	0.0	0.0	0.0	0.0	0.0	0.0	0.0	0.0	0.0	0.0	0.0	0.0	0.0	0.0	0.0	0.0	0.66138	0.0	0.0	0.0	0.0	0.0	0.0	0.0	0.0	0.0	0.0	0.0	0.0	0.0	0.0	0.0	0.0
k__Bacteria|p__Proteobacteria|c__Gammaproteobacteria|o__Pseudomonadales|f__Moraxellaceae|g__Acinetobacter|s__Acinetobacter_parvus	0.0	0.0	0.0	0.0	0.0	0.0	0.0	0.0	0.0	0.0	0.0	0.0	0.0	0.0	0.0	0.0	0.0	0.0	0.0	0.0	0.0	0.0	0.0	0.0	0.0	0.0	0.0	0.0	0.0	0.0	0.0	0.0	0.06947	0.0	0.0	0.0	0.0	0.0	0.0	0.0	0.0	0.0	0.0	0.0	0.0	0.0	0.0	0.0	0.0
k__Bacteria|p__Proteobacteria|c__Gammaproteobacteria|o__Pseudomonadales|f__Moraxellaceae|g__Acinetobacter|s__Acinetobacter_parvus|t__Acinetobacter_parvus_unclassified	0.0	0.0	0.0	0.0	0.0	0.0	0.0	0.0	0.0	0.0	0.0	0.0	0.0	0.0	0.0	0.0	0.0	0.0	0.0	0.0	0.0	0.0	0.0	0.0	0.0	0.0	0.0	0.0	0.0	0.0	0.0	0.0	0.06947	0.0	0.0	0.0	0.0	0.0	0.0	0.0	0.0	0.0	0.0	0.0	0.0	0.0	0.0	0.0	0.0
k__Bacteria|p__Proteobacteria|c__Gammaproteobacteria|o__Pseudomonadales|f__Moraxellaceae|g__Acinetobacter|s__Acinetobacter_unclassified	0.0	0.0	0.0	0.14779	0.0	0.0	0.0	0.0	0.0	0.0	0.0	0.0	0.0	0.0	0.0	0.0	0.0	0.0	0.0	0.0	0.0	0.0	0.0	0.0	0.0	0.0	0.0	0.0	0.0	0.0	0.0	0.0	0.13146	0.0	0.0	0.0	0.0	0.0	0.0	0.0	0.0	0.0	0.0	0.0	0.0	0.0	0.0	0.0	0.0
k__Bacteria|p__Proteobacteria|c__Gammaproteobacteria|o__Pseudomonadales|f__Moraxellaceae|g__Enhydrobacter	0.00204	0.0	0.0	0.0	0.0	0.0	0.0	0.0	0.0	0.0	0.0	0.0	0.0	0.0	0.0	0.0	0.0	0.0	0.0	0.0	0.0	0.0	0.0	0.0	0.0	0.0	0.0	0.0	0.0	0.0	0.0	0.0	0.00459	0.0	0.0	0.0	0.0	0.0	0.0	0.0	0.0	0.0	0.0	0.0	0.0	0.0	0.0	0.0	0.0
k__Bacteria|p__Proteobacteria|c__Gammaproteobacteria|o__Pseudomonadales|f__Moraxellaceae|g__Enhydrobacter|s__Enhydrobacter_aerosaccus	0.00204	0.0	0.0	0.0	0.0	0.0	0.0	0.0	0.0	0.0	0.0	0.0	0.0	0.0	0.0	0.0	0.0	0.0	0.0	0.0	0.0	0.0	0.0	0.0	0.0	0.0	0.0	0.0	0.0	0.0	0.0	0.0	0.00459	0.0	0.0	0.0	0.0	0.0	0.0	0.0	0.0	0.0	0.0	0.0	0.0	0.0	0.0	0.0	0.0
k__Bacteria|p__Proteobacteria|c__Gammaproteobacteria|o__Pseudomonadales|f__Moraxellaceae|g__Enhydrobacter|s__Enhydrobacter_aerosaccus|t__GCF_000175915	0.00204	0.0	0.0	0.0	0.0	0.0	0.0	0.0	0.0	0.0	0.0	0.0	0.0	0.0	0.0	0.0	0.0	0.0	0.0	0.0	0.0	0.0	0.0	0.0	0.0	0.0	0.0	0.0	0.0	0.0	0.0	0.0	0.00459	0.0	0.0	0.0	0.0	0.0	0.0	0.0	0.0	0.0	0.0	0.0	0.0	0.0	0.0	0.0	0.0
k__Bacteria|p__Proteobacteria|c__Gammaproteobacteria|o__Pseudomonadales|f__Pseudomonadaceae	0.02623	0.0	0.0	0.0	0.0	0.0	0.0	0.0	0.0	0.0	0.0	0.0	0.0	0.0	0.0	0.0	0.0	0.0	0.0	0.0	0.0	0.0	0.0	0.0	0.0	0.0	0.0	0.0	0.0	0.0	0.0	0.0	0.0	0.0	0.0	0.0	0.0	0.0	0.0	0.0	0.0	0.0	0.0	0.0	0.0	0.0	0.0	0.0	0.0
k__Bacteria|p__Proteobacteria|c__Gammaproteobacteria|o__Pseudomonadales|f__Pseudomonadaceae|g__Pseudomonas	0.02623	0.0	0.0	0.0	0.0	0.0	0.0	0.0	0.0	0.0	0.0	0.0	0.0	0.0	0.0	0.0	0.0	0.0	0.0	0.0	0.0	0.0	0.0	0.0	0.0	0.0	0.0	0.0	0.0	0.0	0.0	0.0	0.0	0.0	0.0	0.0	0.0	0.0	0.0	0.0	0.0	0.0	0.0	0.0	0.0	0.0	0.0	0.0	0.0
k__Bacteria|p__Proteobacteria|c__Gammaproteobacteria|o__Pseudomonadales|f__Pseudomonadaceae|g__Pseudomonas|s__Pseudomonas_fragi	0.0	0.0	0.0	0.0	0.0	0.0	0.0	0.0	0.0	0.0	0.0	0.0	0.0	0.0	0.0	0.0	0.0	0.0	0.0	0.0	0.0	0.0	0.0	0.0	0.0	0.0	0.0	0.0	0.0	0.0	0.0	0.0	0.0	0.0	0.0	0.0	0.0	0.0	0.0	0.0	0.0	0.0	0.0	0.0	0.0	0.0	0.0	0.0	0.0
k__Bacteria|p__Proteobacteria|c__Gammaproteobacteria|o__Pseudomonadales|f__Pseudomonadaceae|g__Pseudomonas|s__Pseudomonas_fragi|t__Pseudomonas_fragi_unclassified	0.0	0.0	0.0	0.0	0.0	0.0	0.0	0.0	0.0	0.0	0.0	0.0	0.0	0.0	0.0	0.0	0.0	0.0	0.0	0.0	0.0	0.0	0.0	0.0	0.0	0.0	0.0	0.0	0.0	0.0	0.0	0.0	0.0	0.0	0.0	0.0	0.0	0.0	0.0	0.0	0.0	0.0	0.0	0.0	0.0	0.0	0.0	0.0	0.0
k__Bacteria|p__Proteobacteria|c__Gammaproteobacteria|o__Pseudomonadales|f__Pseudomonadaceae|g__Pseudomonas|s__Pseudomonas_putida	0.0	0.0	0.0	0.0	0.0	0.0	0.0	0.0	0.0	0.0	0.0	0.0	0.0	0.0	0.0	0.0	0.0	0.0	0.0	0.0	0.0	0.0	0.0	0.0	0.0	0.0	0.0	0.0	0.0	0.0	0.0	0.0	0.0	0.0	0.0	0.0	0.0	0.0	0.0	0.0	0.0	0.0	0.0	0.0	0.0	0.0	0.0	0.0	0.0
k__Bacteria|p__Proteobacteria|c__Gammaproteobacteria|o__Pseudomonadales|f__Pseudomonadaceae|g__Pseudomonas|s__Pseudomonas_putida|t__Pseudomonas_putida_unclassified	0.0	0.0	0.0	0.0	0.0	0.0	0.0	0.0	0.0	0.0	0.0	0.0	0.0	0.0	0.0	0.0	0.0	0.0	0.0	0.0	0.0	0.0	0.0	0.0	0.0	0.0	0.0	0.0	0.0	0.0	0.0	0.0	0.0	0.0	0.0	0.0	0.0	0.0	0.0	0.0	0.0	0.0	0.0	0.0	0.0	0.0	0.0	0.0	0.0
k__Bacteria|p__Proteobacteria|c__Gammaproteobacteria|o__Pseudomonadales|f__Pseudomonadaceae|g__Pseudomonas|s__Pseudomonas_unclassified	0.02623	0.0	0.0	0.0	0.0	0.0	0.0	0.0	0.0	0.0	0.0	0.0	0.0	0.0	0.0	0.0	0.0	0.0	0.0	0.0	0.0	0.0	0.0	0.0	0.0	0.0	0.0	0.0	0.0	0.0	0.0	0.0	0.0	0.0	0.0	0.0	0.0	0.0	0.0	0.0	0.0	0.0	0.0	0.0	0.0	0.0	0.0	0.0	0.0
k__Bacteria|p__Synergistetes	0.0	0.0	2.29123	0.00266	0.0	0.0	0.0	0.0	0.0	0.0	0.0	0.0	0.0	0.0	0.11241	0.527	0.0	0.0	0.0	0.0	0.0	0.0	0.0	0.0	0.0	0.0	0.0	0.0	0.16845	0.00101	0.0	0.0	0.03757	0.0	0.0	0.0	0.0	0.0	0.0	0.0	0.00316	0.0	0.43562	0.0	0.0	0.0	0.0	0.0	0.0
k__Bacteria|p__Synergistetes|c__Synergistia	0.0	0.0	2.29123	0.00266	0.0	0.0	0.0	0.0	0.0	0.0	0.0	0.0	0.0	0.0	0.11241	0.527	0.0	0.0	0.0	0.0	0.0	0.0	0.0	0.0	0.0	0.0	0.0	0.0	0.16845	0.00101	0.0	0.0	0.03757	0.0	0.0	0.0	0.0	0.0	0.0	0.0	0.00316	0.0	0.43562	0.0	0.0	0.0	0.0	0.0	0.0
k__Bacteria|p__Synergistetes|c__Synergistia|o__Synergistales	0.0	0.0	2.29123	0.00266	0.0	0.0	0.0	0.0	0.0	0.0	0.0	0.0	0.0	0.0	0.11241	0.527	0.0	0.0	0.0	0.0	0.0	0.0	0.0	0.0	0.0	0.0	0.0	0.0	0.16845	0.00101	0.0	0.0	0.03757	0.0	0.0	0.0	0.0	0.0	0.0	0.0	0.00316	0.0	0.43562	0.0	0.0	0.0	0.0	0.0	0.0
k__Bacteria|p__Synergistetes|c__Synergistia|o__Synergistales|f__Synergistaceae	0.0	0.0	2.29123	0.00266	0.0	0.0	0.0	0.0	0.0	0.0	0.0	0.0	0.0	0.0	0.11241	0.527	0.0	0.0	0.0	0.0	0.0	0.0	0.0	0.0	0.0	0.0	0.0	0.0	0.16845	0.00101	0.0	0.0	0.03757	0.0	0.0	0.0	0.0	0.0	0.0	0.0	0.00316	0.0	0.43562	0.0	0.0	0.0	0.0	0.0	0.0
k__Bacteria|p__Synergistetes|c__Synergistia|o__Synergistales|f__Synergistaceae|g__Pyramidobacter	0.0	0.0	2.29123	0.00266	0.0	0.0	0.0	0.0	0.0	0.0	0.0	0.0	0.0	0.0	0.11241	0.527	0.0	0.0	0.0	0.0	0.0	0.0	0.0	0.0	0.0	0.0	0.0	0.0	0.16845	0.00101	0.0	0.0	0.03757	0.0	0.0	0.0	0.0	0.0	0.0	0.0	0.00316	0.0	0.43562	0.0	0.0	0.0	0.0	0.0	0.0
k__Bacteria|p__Synergistetes|c__Synergistia|o__Synergistales|f__Synergistaceae|g__Pyramidobacter|s__Pyramidobacter_piscolens	0.0	0.0	2.29123	0.00266	0.0	0.0	0.0	0.0	0.0	0.0	0.0	0.0	0.0	0.0	0.11241	0.527	0.0	0.0	0.0	0.0	0.0	0.0	0.0	0.0	0.0	0.0	0.0	0.0	0.16845	0.00101	0.0	0.0	0.03757	0.0	0.0	0.0	0.0	0.0	0.0	0.0	0.00316	0.0	0.43562	0.0	0.0	0.0	0.0	0.0	0.0
k__Bacteria|p__Synergistetes|c__Synergistia|o__Synergistales|f__Synergistaceae|g__Pyramidobacter|s__Pyramidobacter_piscolens|t__GCF_000177335	0.0	0.0	2.29123	0.00266	0.0	0.0	0.0	0.0	0.0	0.0	0.0	0.0	0.0	0.0	0.11241	0.527	0.0	0.0	0.0	0.0	0.0	0.0	0.0	0.0	0.0	0.0	0.0	0.0	0.16845	0.00101	0.0	0.0	0.03757	0.0	0.0	0.0	0.0	0.0	0.0	0.0	0.00316	0.0	0.43562	0.0	0.0	0.0	0.0	0.0	0.0
k__Bacteria|p__Verrucomicrobia	0.0	0.0	0.0	0.0	0.0	0.0	0.01079	0.07134	0.0	0.0	0.0	0.0	0.0	0.0	0.0	0.0	0.0	0.0	0.0	13.58939	0.0	0.0	7.87828	2.88978	0.0	0.0	0.0	0.03082	19.34546	0.75846	0.0	28.56539	5.82807	0.0	0.0	0.0	0.0	0.0	0.0	1.86296	0.6902	0.0	0.0	0.00355	0.0	24.94877	45.65271	0.0	0.0
k__Bacteria|p__Verrucomicrobia|c__Verrucomicrobiae	0.0	0.0	0.0	0.0	0.0	0.0	0.01079	0.07134	0.0	0.0	0.0	0.0	0.0	0.0	0.0	0.0	0.0	0.0	0.0	13.58939	0.0	0.0	7.87828	2.88978	0.0	0.0	0.0	0.03082	19.34546	0.75846	0.0	28.56539	5.82807	0.0	0.0	0.0	0.0	0.0	0.0	1.86296	0.6902	0.0	0.0	0.00355	0.0	24.94877	45.65271	0.0	0.0
k__Bacteria|p__Verrucomicrobia|c__Verrucomicrobiae|o__Verrucomicrobiales	0.0	0.0	0.0	0.0	0.0	0.0	0.01079	0.07134	0.0	0.0	0.0	0.0	0.0	0.0	0.0	0.0	0.0	0.0	0.0	13.58939	0.0	0.0	7.87828	2.88978	0.0	0.0	0.0	0.03082	19.34546	0.75846	0.0	28.56539	5.82807	0.0	0.0	0.0	0.0	0.0	0.0	1.86296	0.6902	0.0	0.0	0.00355	0.0	24.94877	45.65271	0.0	0.0
k__Bacteria|p__Verrucomicrobia|c__Verrucomicrobiae|o__Verrucomicrobiales|f__Verrucomicrobiaceae	0.0	0.0	0.0	0.0	0.0	0.0	0.01079	0.07134	0.0	0.0	0.0	0.0	0.0	0.0	0.0	0.0	0.0	0.0	0.0	13.58939	0.0	0.0	7.87828	2.88978	0.0	0.0	0.0	0.03082	19.34546	0.75846	0.0	28.56539	5.82807	0.0	0.0	0.0	0.0	0.0	0.0	1.86296	0.6902	0.0	0.0	0.00355	0.0	24.94877	45.65271	0.0	0.0
k__Bacteria|p__Verrucomicrobia|c__Verrucomicrobiae|o__Verrucomicrobiales|f__Verrucomicrobiaceae|g__Akkermansia	0.0	0.0	0.0	0.0	0.0	0.0	0.01079	0.07134	0.0	0.0	0.0	0.0	0.0	0.0	0.0	0.0	0.0	0.0	0.0	13.58939	0.0	0.0	7.87828	2.88978	0.0	0.0	0.0	0.03082	19.34546	0.75846	0.0	28.56539	5.82807	0.0	0.0	0.0	0.0	0.0	0.0	1.86296	0.6902	0.0	0.0	0.00355	0.0	24.94877	45.65271	0.0	0.0
k__Bacteria|p__Verrucomicrobia|c__Verrucomicrobiae|o__Verrucomicrobiales|f__Verrucomicrobiaceae|g__Akkermansia|s__Akkermansia_muciniphila	0.0	0.0	0.0	0.0	0.0	0.0	0.01079	0.07134	0.0	0.0	0.0	0.0	0.0	0.0	0.0	0.0	0.0	0.0	0.0	13.58939	0.0	0.0	7.87828	2.88978	0.0	0.0	0.0	0.03082	19.34546	0.75846	0.0	28.56539	5.82807	0.0	0.0	0.0	0.0	0.0	0.0	1.86296	0.6902	0.0	0.0	0.00355	0.0	24.94877	45.65271	0.0	0.0
k__Bacteria|p__Verrucomicrobia|c__Verrucomicrobiae|o__Verrucomicrobiales|f__Verrucomicrobiaceae|g__Akkermansia|s__Akkermansia_muciniphila|t__GCF_000020225	0.0	0.0	0.0	0.0	0.0	0.0	0.01079	0.07134	0.0	0.0	0.0	0.0	0.0	0.0	0.0	0.0	0.0	0.0	0.0	13.58939	0.0	0.0	7.87828	2.88978	0.0	0.0	0.0	0.03082	19.34546	0.75846	0.0	28.56539	5.82807	0.0	0.0	0.0	0.0	0.0	0.0	1.86296	0.6902	0.0	0.0	0.00355	0.0	24.94877	45.65271	0.0	0.0
k__Eukaryota	0.0311	0.0	0.00901	0.21392	0.0	0.0	0.0	0.0	0.0	0.16674	0.01718	0.0	0.0	0.0	0.0	0.0	0.13617	0.0	0.0	0.0	0.0	0.33823	0.01314	0.0	0.0	0.0	0.02546	0.00113	0.0	0.0	0.0	0.00121	0.07402	0.0	0.0	0.0	0.0	0.0	0.0	0.0	0.0	0.0	0.0	0.0	0.0	0.0	0.0	0.0	0.0
k__Eukaryota|p__Ascomycota	0.0311	0.0	0.00901	0.21392	0.0	0.0	0.0	0.0	0.0	0.16674	0.01718	0.0	0.0	0.0	0.0	0.0	0.13617	0.0	0.0	0.0	0.0	0.33823	0.01314	0.0	0.0	0.0	0.02546	0.00113	0.0	0.0	0.0	0.00121	0.07402	0.0	0.0	0.0	0.0	0.0	0.0	0.0	0.0	0.0	0.0	0.0	0.0	0.0	0.0	0.0	0.0
k__Eukaryota|p__Ascomycota|c__Saccharomycetes	0.0311	0.0	0.00901	0.21392	0.0	0.0	0.0	0.0	0.0	0.16674	0.01718	0.0	0.0	0.0	0.0	0.0	0.13617	0.0	0.0	0.0	0.0	0.33823	0.01314	0.0	0.0	0.0	0.02546	0.00113	0.0	0.0	0.0	0.00121	0.07402	0.0	0.0	0.0	0.0	0.0	0.0	0.0	0.0	0.0	0.0	0.0	0.0	0.0	0.0	0.0	0.0
k__Eukaryota|p__Ascomycota|c__Saccharomycetes|o__Saccharomycetales	0.0311	0.0	0.00901	0.21392	0.0	0.0	0.0	0.0	0.0	0.16674	0.01718	0.0	0.0	0.0	0.0	0.0	0.13617	0.0	0.0	0.0	0.0	0.33823	0.01314	0.0	0.0	0.0	0.02546	0.00113	0.0	0.0	0.0	0.00121	0.07402	0.0	0.0	0.0	0.0	0.0	0.0	0.0	0.0	0.0	0.0	0.0	0.0	0.0	0.0	0.0	0.0
k__Eukaryota|p__Ascomycota|c__Saccharomycetes|o__Saccharomycetales|f__Debaryomycetaceae	0.0	0.0	0.0	0.0	0.0	0.0	0.0	0.0	0.0	0.00679	0.0	0.0	0.0	0.0	0.0	0.0	0.01307	0.0	0.0	0.0	0.0	0.01584	0.0	0.0	0.0	0.0	0.0	0.0	0.0	0.0	0.0	0.0	0.0	0.0	0.0	0.0	0.0	0.0	0.0	0.0	0.0	0.0	0.0	0.0	0.0	0.0	0.0	0.0	0.0
k__Eukaryota|p__Ascomycota|c__Saccharomycetes|o__Saccharomycetales|f__Debaryomycetaceae|g__Debaryomycetaceae_unclassified	0.0	0.0	0.0	0.0	0.0	0.0	0.0	0.0	0.0	0.00679	0.0	0.0	0.0	0.0	0.0	0.0	0.01307	0.0	0.0	0.0	0.0	0.01584	0.0	0.0	0.0	0.0	0.0	0.0	0.0	0.0	0.0	0.0	0.0	0.0	0.0	0.0	0.0	0.0	0.0	0.0	0.0	0.0	0.0	0.0	0.0	0.0	0.0	0.0	0.0
k__Eukaryota|p__Ascomycota|c__Saccharomycetes|o__Saccharomycetales|f__Saccharomycetaceae	0.0311	0.0	0.00901	0.21392	0.0	0.0	0.0	0.0	0.0	0.15995	0.01718	0.0	0.0	0.0	0.0	0.0	0.12311	0.0	0.0	0.0	0.0	0.32239	0.01314	0.0	0.0	0.0	0.02546	0.00113	0.0	0.0	0.0	0.00121	0.07402	0.0	0.0	0.0	0.0	0.0	0.0	0.0	0.0	0.0	0.0	0.0	0.0	0.0	0.0	0.0	0.0
k__Eukaryota|p__Ascomycota|c__Saccharomycetes|o__Saccharomycetales|f__Saccharomycetaceae|g__Eremothecium	0.0	0.0	0.0	0.0	0.0	0.0	0.0	0.0	0.0	0.0	0.0	0.0	0.0	0.0	0.0	0.0	0.0	0.0	0.0	0.0	0.0	0.00891	0.0	0.0	0.0	0.0	0.0	0.0	0.0	0.0	0.0	0.0	0.0	0.0	0.0	0.0	0.0	0.0	0.0	0.0	0.0	0.0	0.0	0.0	0.0	0.0	0.0	0.0	0.0
k__Eukaryota|p__Ascomycota|c__Saccharomycetes|o__Saccharomycetales|f__Saccharomycetaceae|g__Eremothecium|s__Eremothecium_unclassified	0.0	0.0	0.0	0.0	0.0	0.0	0.0	0.0	0.0	0.0	0.0	0.0	0.0	0.0	0.0	0.0	0.0	0.0	0.0	0.0	0.0	0.00891	0.0	0.0	0.0	0.0	0.0	0.0	0.0	0.0	0.0	0.0	0.0	0.0	0.0	0.0	0.0	0.0	0.0	0.0	0.0	0.0	0.0	0.0	0.0	0.0	0.0	0.0	0.0
k__Eukaryota|p__Ascomycota|c__Saccharomycetes|o__Saccharomycetales|f__Saccharomycetaceae|g__Nakaseomyces	0.0	0.0	0.0	0.0	0.0	0.0	0.0	0.0	0.0	0.0	0.0	0.0	0.0	0.0	0.0	0.0	0.0	0.0	0.0	0.0	0.0	0.2992	0.01314	0.0	0.0	0.0	0.0	0.0	0.0	0.0	0.0	0.0	0.0	0.0	0.0	0.0	0.0	0.0	0.0	0.0	0.0	0.0	0.0	0.0	0.0	0.0	0.0	0.0	0.0
k__Eukaryota|p__Ascomycota|c__Saccharomycetes|o__Saccharomycetales|f__Saccharomycetaceae|g__Nakaseomyces|s__Candida_glabrata	0.0	0.0	0.0	0.0	0.0	0.0	0.0	0.0	0.0	0.0	0.0	0.0	0.0	0.0	0.0	0.0	0.0	0.0	0.0	0.0	0.0	0.2992	0.01314	0.0	0.0	0.0	0.0	0.0	0.0	0.0	0.0	0.0	0.0	0.0	0.0	0.0	0.0	0.0	0.0	0.0	0.0	0.0	0.0	0.0	0.0	0.0	0.0	0.0	0.0
k__Eukaryota|p__Ascomycota|c__Saccharomycetes|o__Saccharomycetales|f__Saccharomycetaceae|g__Nakaseomyces|s__Candida_glabrata|t__GCA_000002545	0.0	0.0	0.0	0.0	0.0	0.0	0.0	0.0	0.0	0.0	0.0	0.0	0.0	0.0	0.0	0.0	0.0	0.0	0.0	0.0	0.0	0.2992	0.01314	0.0	0.0	0.0	0.0	0.0	0.0	0.0	0.0	0.0	0.0	0.0	0.0	0.0	0.0	0.0	0.0	0.0	0.0	0.0	0.0	0.0	0.0	0.0	0.0	0.0	0.0
k__Eukaryota|p__Ascomycota|c__Saccharomycetes|o__Saccharomycetales|f__Saccharomycetaceae|g__Naumovozyma	0.0311	0.0	0.0	0.0072	0.0	0.0	0.0	0.0	0.0	0.0	0.0	0.0	0.0	0.0	0.0	0.0	0.0	0.0	0.0	0.0	0.0	0.0124	0.0	0.0	0.0	0.0	0.0	0.0	0.0	0.0	0.0	0.0	0.0	0.0	0.0	0.0	0.0	0.0	0.0	0.0	0.0	0.0	0.0	0.0	0.0	0.0	0.0	0.0	0.0
k__Eukaryota|p__Ascomycota|c__Saccharomycetes|o__Saccharomycetales|f__Saccharomycetaceae|g__Naumovozyma|s__Naumovozyma_castellii	0.0311	0.0	0.0	0.0	0.0	0.0	0.0	0.0	0.0	0.0	0.0	0.0	0.0	0.0	0.0	0.0	0.0	0.0	0.0	0.0	0.0	0.0	0.0	0.0	0.0	0.0	0.0	0.0	0.0	0.0	0.0	0.0	0.0	0.0	0.0	0.0	0.0	0.0	0.0	0.0	0.0	0.0	0.0	0.0	0.0	0.0	0.0	0.0	0.0
k__Eukaryota|p__Ascomycota|c__Saccharomycetes|o__Saccharomycetales|f__Saccharomycetaceae|g__Naumovozyma|s__Naumovozyma_castellii|t__GCA_000237345	0.0311	0.0	0.0	0.0	0.0	0.0	0.0	0.0	0.0	0.0	0.0	0.0	0.0	0.0	0.0	0.0	0.0	0.0	0.0	0.0	0.0	0.0	0.0	0.0	0.0	0.0	0.0	0.0	0.0	0.0	0.0	0.0	0.0	0.0	0.0	0.0	0.0	0.0	0.0	0.0	0.0	0.0	0.0	0.0	0.0	0.0	0.0	0.0	0.0
k__Eukaryota|p__Ascomycota|c__Saccharomycetes|o__Saccharomycetales|f__Saccharomycetaceae|g__Naumovozyma|s__Naumovozyma_unclassified	0.0	0.0	0.0	0.0072	0.0	0.0	0.0	0.0	0.0	0.0	0.0	0.0	0.0	0.0	0.0	0.0	0.0	0.0	0.0	0.0	0.0	0.0124	0.0	0.0	0.0	0.0	0.0	0.0	0.0	0.0	0.0	0.0	0.0	0.0	0.0	0.0	0.0	0.0	0.0	0.0	0.0	0.0	0.0	0.0	0.0	0.0	0.0	0.0	0.0
k__Eukaryota|p__Ascomycota|c__Saccharomycetes|o__Saccharomycetales|f__Saccharomycetaceae|g__Saccharomyces	0.0	0.0	0.00901	0.20671	0.0	0.0	0.0	0.0	0.0	0.15111	0.01718	0.0	0.0	0.0	0.0	0.0	0.12311	0.0	0.0	0.0	0.0	0.00187	0.0	0.0	0.0	0.0	0.02546	0.00113	0.0	0.0	0.0	0.00121	0.07402	0.0	0.0	0.0	0.0	0.0	0.0	0.0	0.0	0.0	0.0	0.0	0.0	0.0	0.0	0.0	0.0
k__Eukaryota|p__Ascomycota|c__Saccharomycetes|o__Saccharomycetales|f__Saccharomycetaceae|g__Saccharomyces|s__Saccharomyces_cerevisiae	0.0	0.0	0.00901	0.20671	0.0	0.0	0.0	0.0	0.0	0.15111	0.01718	0.0	0.0	0.0	0.0	0.0	0.12311	0.0	0.0	0.0	0.0	0.00187	0.0	0.0	0.0	0.0	0.02546	0.00113	0.0	0.0	0.0	0.00121	0.07402	0.0	0.0	0.0	0.0	0.0	0.0	0.0	0.0	0.0	0.0	0.0	0.0	0.0	0.0	0.0	0.0
k__Eukaryota|p__Ascomycota|c__Saccharomycetes|o__Saccharomycetales|f__Saccharomycetaceae|g__Saccharomyces|s__Saccharomyces_cerevisiae|t__GCA_000146045	0.0	0.0	0.00901	0.20671	0.0	0.0	0.0	0.0	0.0	0.15111	0.01718	0.0	0.0	0.0	0.0	0.0	0.12311	0.0	0.0	0.0	0.0	0.00187	0.0	0.0	0.0	0.0	0.02546	0.00113	0.0	0.0	0.0	0.00121	0.07402	0.0	0.0	0.0	0.0	0.0	0.0	0.0	0.0	0.0	0.0	0.0	0.0	0.0	0.0	0.0	0.0
k__Eukaryota|p__Ascomycota|c__Saccharomycetes|o__Saccharomycetales|f__Saccharomycetaceae|g__Saccharomycetaceae_unclassified	0.0	0.0	0.0	0.0	0.0	0.0	0.0	0.0	0.0	0.00884	0.0	0.0	0.0	0.0	0.0	0.0	0.0	0.0	0.0	0.0	0.0	0.0	0.0	0.0	0.0	0.0	0.0	0.0	0.0	0.0	0.0	0.0	0.0	0.0	0.0	0.0	0.0	0.0	0.0	0.0	0.0	0.0	0.0	0.0	0.0	0.0	0.0	0.0	0.0
k__Viruses	4.69856	0.0	0.0	0.0	0.0	0.01941	0.0	0.00991	0.0	0.0	0.0	0.04736	0.0	0.03065	0.0	0.0	0.0191	0.02388	0.00367	0.00494	0.0	0.0	0.0	0.00843	0.00643	0.0	0.0	0.0	0.02434	0.02735	0.0	0.0	0.0	0.0	0.29108	0.0	0.00789	0.0	0.0	0.04054	0.07091	0.09618	0.0	53.15321	31.60367	0.0	0.0	0.02887	0.0
k__Viruses|p__Viruses_noname	4.69856	0.0	0.0	0.0	0.0	0.01941	0.0	0.00991	0.0	0.0	0.0	0.04736	0.0	0.03065	0.0	0.0	0.0191	0.02388	0.00367	0.00494	0.0	0.0	0.0	0.00843	0.00643	0.0	0.0	0.0	0.02434	0.02735	0.0	0.0	0.0	0.0	0.29108	0.0	0.00789	0.0	0.0	0.04054	0.07091	0.09618	0.0	53.15321	31.60367	0.0	0.0	0.02887	0.0
k__Viruses|p__Viruses_noname|c__Viruses_noname	4.69856	0.0	0.0	0.0	0.0	0.01941	0.0	0.00991	0.0	0.0	0.0	0.04736	0.0	0.03065	0.0	0.0	0.0191	0.02388	0.00367	0.00494	0.0	0.0	0.0	0.00843	0.00643	0.0	0.0	0.0	0.02434	0.02735	0.0	0.0	0.0	0.0	0.29108	0.0	0.00789	0.0	0.0	0.04054	0.07091	0.09618	0.0	53.15321	31.60367	0.0	0.0	0.02887	0.0
k__Viruses|p__Viruses_noname|c__Viruses_noname|o__Caudovirales	0.0	0.0	0.0	0.0	0.0	0.0	0.0	0.0	0.0	0.0	0.0	0.0	0.0	0.01264	0.0	0.0	0.0191	0.0	0.00207	0.0	0.0	0.0	0.0	0.0	0.0	0.0	0.0	0.0	0.02434	0.02735	0.0	0.0	0.0	0.0	0.29108	0.0	0.00789	0.0	0.0	0.0	0.07091	0.0	0.0	53.15321	31.60367	0.0	0.0	0.0	0.0
k__Viruses|p__Viruses_noname|c__Viruses_noname|o__Caudovirales|f__Myoviridae	0.0	0.0	0.0	0.0	0.0	0.0	0.0	0.0	0.0	0.0	0.0	0.0	0.0	0.01264	0.0	0.0	0.0	0.0	0.0	0.0	0.0	0.0	0.0	0.0	0.0	0.0	0.0	0.0	0.0	0.0	0.0	0.0	0.0	0.0	0.0	0.0	0.0	0.0	0.0	0.0	0.0	0.0	0.0	0.0	0.0	0.0	0.0	0.0	0.0
k__Viruses|p__Viruses_noname|c__Viruses_noname|o__Caudovirales|f__Myoviridae|g__PhiCD119likevirus	0.0	0.0	0.0	0.0	0.0	0.0	0.0	0.0	0.0	0.0	0.0	0.0	0.0	0.01264	0.0	0.0	0.0	0.0	0.0	0.0	0.0	0.0	0.0	0.0	0.0	0.0	0.0	0.0	0.0	0.0	0.0	0.0	0.0	0.0	0.0	0.0	0.0	0.0	0.0	0.0	0.0	0.0	0.0	0.0	0.0	0.0	0.0	0.0	0.0
k__Viruses|p__Viruses_noname|c__Viruses_noname|o__Caudovirales|f__Myoviridae|g__PhiCD119likevirus|s__PhiCD119likevirus_unclassified	0.0	0.0	0.0	0.0	0.0	0.0	0.0	0.0	0.0	0.0	0.0	0.0	0.0	0.01264	0.0	0.0	0.0	0.0	0.0	0.0	0.0	0.0	0.0	0.0	0.0	0.0	0.0	0.0	0.0	0.0	0.0	0.0	0.0	0.0	0.0	0.0	0.0	0.0	0.0	0.0	0.0	0.0	0.0	0.0	0.0	0.0	0.0	0.0	0.0
k__Viruses|p__Viruses_noname|c__Viruses_noname|o__Caudovirales|f__Podoviridae	0.0	0.0	0.0	0.0	0.0	0.0	0.0	0.0	0.0	0.0	0.0	0.0	0.0	0.0	0.0	0.0	0.0	0.0	0.0	0.0	0.0	0.0	0.0	0.0	0.0	0.0	0.0	0.0	0.0	0.02735	0.0	0.0	0.0	0.0	0.0	0.0	0.0	0.0	0.0	0.0	0.0	0.0	0.0	0.0	0.0	0.0	0.0	0.0	0.0
k__Viruses|p__Viruses_noname|c__Viruses_noname|o__Caudovirales|f__Podoviridae|g__Epsilon15likevirus	0.0	0.0	0.0	0.0	0.0	0.0	0.0	0.0	0.0	0.0	0.0	0.0	0.0	0.0	0.0	0.0	0.0	0.0	0.0	0.0	0.0	0.0	0.0	0.0	0.0	0.0	0.0	0.0	0.0	0.02735	0.0	0.0	0.0	0.0	0.0	0.0	0.0	0.0	0.0	0.0	0.0	0.0	0.0	0.0	0.0	0.0	0.0	0.0	0.0
k__Viruses|p__Viruses_noname|c__Viruses_noname|o__Caudovirales|f__Podoviridae|g__Epsilon15likevirus|s__Epsilon15likevirus_unclassified	0.0	0.0	0.0	0.0	0.0	0.0	0.0	0.0	0.0	0.0	0.0	0.0	0.0	0.0	0.0	0.0	0.0	0.0	0.0	0.0	0.0	0.0	0.0	0.0	0.0	0.0	0.0	0.0	0.0	0.02735	0.0	0.0	0.0	0.0	0.0	0.0	0.0	0.0	0.0	0.0	0.0	0.0	0.0	0.0	0.0	0.0	0.0	0.0	0.0
k__Viruses|p__Viruses_noname|c__Viruses_noname|o__Caudovirales|f__Podoviridae|g__P22likevirus	0.0	0.0	0.0	0.0	0.0	0.0	0.0	0.0	0.0	0.0	0.0	0.0	0.0	0.0	0.0	0.0	0.0	0.0	0.0	0.0	0.0	0.0	0.0	0.0	0.0	0.0	0.0	0.0	0.0	0.0	0.0	0.0	0.0	0.0	0.0	0.0	0.0	0.0	0.0	0.0	0.0	0.0	0.0	0.0	0.0	0.0	0.0	0.0	0.0
k__Viruses|p__Viruses_noname|c__Viruses_noname|o__Caudovirales|f__Podoviridae|g__P22likevirus|s__Salmonella_phage_HK620	0.0	0.0	0.0	0.0	0.0	0.0	0.0	0.0	0.0	0.0	0.0	0.0	0.0	0.0	0.0	0.0	0.0	0.0	0.0	0.0	0.0	0.0	0.0	0.0	0.0	0.0	0.0	0.0	0.0	0.0	0.0	0.0	0.0	0.0	0.0	0.0	0.0	0.0	0.0	0.0	0.0	0.0	0.0	0.0	0.0	0.0	0.0	0.0	0.0
k__Viruses|p__Viruses_noname|c__Viruses_noname|o__Caudovirales|f__Podoviridae|g__P22likevirus|s__Salmonella_phage_HK620|t__PRJNA14115	0.0	0.0	0.0	0.0	0.0	0.0	0.0	0.0	0.0	0.0	0.0	0.0	0.0	0.0	0.0	0.0	0.0	0.0	0.0	0.0	0.0	0.0	0.0	0.0	0.0	0.0	0.0	0.0	0.0	0.0	0.0	0.0	0.0	0.0	0.0	0.0	0.0	0.0	0.0	0.0	0.0	0.0	0.0	0.0	0.0	0.0	0.0	0.0	0.0
k__Viruses|p__Viruses_noname|c__Viruses_noname|o__Caudovirales|f__Siphoviridae	0.0	0.0	0.0	0.0	0.0	0.0	0.0	0.0	0.0	0.0	0.0	0.0	0.0	0.0	0.0	0.0	0.0191	0.0	0.00207	0.0	0.0	0.0	0.0	0.0	0.0	0.0	0.0	0.0	0.02434	0.0	0.0	0.0	0.0	0.0	0.29108	0.0	0.00789	0.0	0.0	0.0	0.07091	0.0	0.0	53.15321	31.60367	0.0	0.0	0.0	0.0
k__Viruses|p__Viruses_noname|c__Viruses_noname|o__Caudovirales|f__Siphoviridae|g__C2likevirus	0.0	0.0	0.0	0.0	0.0	0.0	0.0	0.0	0.0	0.0	0.0	0.0	0.0	0.0	0.0	0.0	0.0	0.0	0.0	0.0	0.0	0.0	0.0	0.0	0.0	0.0	0.0	0.0	0.02434	0.0	0.0	0.0	0.0	0.0	0.29108	0.0	0.0	0.0	0.0	0.0	0.07091	0.0	0.0	0.0	0.0	0.0	0.0	0.0	0.0
k__Viruses|p__Viruses_noname|c__Viruses_noname|o__Caudovirales|f__Siphoviridae|g__C2likevirus|s__C2likevirus_unclassified	0.0	0.0	0.0	0.0	0.0	0.0	0.0	0.0	0.0	0.0	0.0	0.0	0.0	0.0	0.0	0.0	0.0	0.0	0.0	0.0	0.0	0.0	0.0	0.0	0.0	0.0	0.0	0.0	0.02434	0.0	0.0	0.0	0.0	0.0	0.29108	0.0	0.0	0.0	0.0	0.0	0.07091	0.0	0.0	0.0	0.0	0.0	0.0	0.0	0.0
k__Viruses|p__Viruses_noname|c__Viruses_noname|o__Caudovirales|f__Siphoviridae|g__Siphoviridae_noname	0.0	0.0	0.0	0.0	0.0	0.0	0.0	0.0	0.0	0.0	0.0	0.0	0.0	0.0	0.0	0.0	0.0191	0.0	0.00207	0.0	0.0	0.0	0.0	0.0	0.0	0.0	0.0	0.0	0.0	0.0	0.0	0.0	0.0	0.0	0.0	0.0	0.00789	0.0	0.0	0.0	0.0	0.0	0.0	0.0	0.0	0.0	0.0	0.0	0.0
k__Viruses|p__Viruses_noname|c__Viruses_noname|o__Caudovirales|f__Siphoviridae|g__Siphoviridae_noname|s__Lactobacillus_phage_Lc_Nu	0.0	0.0	0.0	0.0	0.0	0.0	0.0	0.0	0.0	0.0	0.0	0.0	0.0	0.0	0.0	0.0	0.0191	0.0	0.00207	0.0	0.0	0.0	0.0	0.0	0.0	0.0	0.0	0.0	0.0	0.0	0.0	0.0	0.0	0.0	0.0	0.0	0.00789	0.0	0.0	0.0	0.0	0.0	0.0	0.0	0.0	0.0	0.0	0.0	0.0
k__Viruses|p__Viruses_noname|c__Viruses_noname|o__Caudovirales|f__Siphoviridae|g__Siphoviridae_noname|s__Lactobacillus_phage_Lc_Nu|t__Lactobacillus_phage_Lc_Nu_unclassified	0.0	0.0	0.0	0.0	0.0	0.0	0.0	0.0	0.0	0.0	0.0	0.0	0.0	0.0	0.0	0.0	0.0191	0.0	0.00207	0.0	0.0	0.0	0.0	0.0	0.0	0.0	0.0	0.0	0.0	0.0	0.0	0.0	0.0	0.0	0.0	0.0	0.00789	0.0	0.0	0.0	0.0	0.0	0.0	0.0	0.0	0.0	0.0	0.0	0.0
k__Viruses|p__Viruses_noname|c__Viruses_noname|o__Caudovirales|f__Siphoviridae|g__Siphoviridae_noname|s__Propionibacterium_phage_P104A	0.0	0.0	0.0	0.0	0.0	0.0	0.0	0.0	0.0	0.0	0.0	0.0	0.0	0.0	0.0	0.0	0.0	0.0	0.0	0.0	0.0	0.0	0.0	0.0	0.0	0.0	0.0	0.0	0.0	0.0	0.0	0.0	0.0	0.0	0.0	0.0	0.0	0.0	0.0	0.0	0.0	0.0	0.0	0.0	0.0	0.0	0.0	0.0	0.0
k__Viruses|p__Viruses_noname|c__Viruses_noname|o__Caudovirales|f__Siphoviridae|g__Siphoviridae_noname|s__Propionibacterium_phage_P104A|t__PRJNA177532	0.0	0.0	0.0	0.0	0.0	0.0	0.0	0.0	0.0	0.0	0.0	0.0	0.0	0.0	0.0	0.0	0.0	0.0	0.0	0.0	0.0	0.0	0.0	0.0	0.0	0.0	0.0	0.0	0.0	0.0	0.0	0.0	0.0	0.0	0.0	0.0	0.0	0.0	0.0	0.0	0.0	0.0	0.0	0.0	0.0	0.0	0.0	0.0	0.0
k__Viruses|p__Viruses_noname|c__Viruses_noname|o__Caudovirales|f__Siphoviridae|g__Tunalikevirus	0.0	0.0	0.0	0.0	0.0	0.0	0.0	0.0	0.0	0.0	0.0	0.0	0.0	0.0	0.0	0.0	0.0	0.0	0.0	0.0	0.0	0.0	0.0	0.0	0.0	0.0	0.0	0.0	0.0	0.0	0.0	0.0	0.0	0.0	0.0	0.0	0.0	0.0	0.0	0.0	0.0	0.0	0.0	53.15321	31.60367	0.0	0.0	0.0	0.0
k__Viruses|p__Viruses_noname|c__Viruses_noname|o__Caudovirales|f__Siphoviridae|g__Tunalikevirus|s__Klebsiella_phage_KP36	0.0	0.0	0.0	0.0	0.0	0.0	0.0	0.0	0.0	0.0	0.0	0.0	0.0	0.0	0.0	0.0	0.0	0.0	0.0	0.0	0.0	0.0	0.0	0.0	0.0	0.0	0.0	0.0	0.0	0.0	0.0	0.0	0.0	0.0	0.0	0.0	0.0	0.0	0.0	0.0	0.0	0.0	0.0	53.15321	31.60367	0.0	0.0	0.0	0.0
k__Viruses|p__Viruses_noname|c__Viruses_noname|o__Caudovirales|f__Siphoviridae|g__Tunalikevirus|s__Klebsiella_phage_KP36|t__PRJNA183428	0.0	0.0	0.0	0.0	0.0	0.0	0.0	0.0	0.0	0.0	0.0	0.0	0.0	0.0	0.0	0.0	0.0	0.0	0.0	0.0	0.0	0.0	0.0	0.0	0.0	0.0	0.0	0.0	0.0	0.0	0.0	0.0	0.0	0.0	0.0	0.0	0.0	0.0	0.0	0.0	0.0	0.0	0.0	53.15321	31.60367	0.0	0.0	0.0	0.0
k__Viruses|p__Viruses_noname|c__Viruses_noname|o__Viruses_noname	4.69856	0.0	0.0	0.0	0.0	0.01941	0.0	0.00991	0.0	0.0	0.0	0.04736	0.0	0.01801	0.0	0.0	0.0	0.02388	0.0016	0.00494	0.0	0.0	0.0	0.00843	0.00643	0.0	0.0	0.0	0.0	0.0	0.0	0.0	0.0	0.0	0.0	0.0	0.0	0.0	0.0	0.04054	0.0	0.09618	0.0	0.0	0.0	0.0	0.0	0.02887	0.0
k__Viruses|p__Viruses_noname|c__Viruses_noname|o__Viruses_noname|f__Anelloviridae	0.0	0.0	0.0	0.0	0.0	0.0	0.0	0.0	0.0	0.0	0.0	0.04736	0.0	0.0	0.0	0.0	0.0	0.0	0.0	0.0	0.0	0.0	0.0	0.00843	0.00643	0.0	0.0	0.0	0.0	0.0	0.0	0.0	0.0	0.0	0.0	0.0	0.0	0.0	0.0	0.0	0.0	0.09618	0.0	0.0	0.0	0.0	0.0	0.02887	0.0
k__Viruses|p__Viruses_noname|c__Viruses_noname|o__Viruses_noname|f__Anelloviridae|g__Alphatorquevirus	0.0	0.0	0.0	0.0	0.0	0.0	0.0	0.0	0.0	0.0	0.0	0.0	0.0	0.0	0.0	0.0	0.0	0.0	0.0	0.0	0.0	0.0	0.0	0.0	0.0	0.0	0.0	0.0	0.0	0.0	0.0	0.0	0.0	0.0	0.0	0.0	0.0	0.0	0.0	0.0	0.0	0.09618	0.0	0.0	0.0	0.0	0.0	0.02887	0.0
k__Viruses|p__Viruses_noname|c__Viruses_noname|o__Viruses_noname|f__Anelloviridae|g__Alphatorquevirus|s__Torque_teno_virus_10	0.0	0.0	0.0	0.0	0.0	0.0	0.0	0.0	0.0	0.0	0.0	0.0	0.0	0.0	0.0	0.0	0.0	0.0	0.0	0.0	0.0	0.0	0.0	0.0	0.0	0.0	0.0	0.0	0.0	0.0	0.0	0.0	0.0	0.0	0.0	0.0	0.0	0.0	0.0	0.0	0.0	0.09618	0.0	0.0	0.0	0.0	0.0	0.02887	0.0
k__Viruses|p__Viruses_noname|c__Viruses_noname|o__Viruses_noname|f__Anelloviridae|g__Alphatorquevirus|s__Torque_teno_virus_10|t__PRJNA48151	0.0	0.0	0.0	0.0	0.0	0.0	0.0	0.0	0.0	0.0	0.0	0.0	0.0	0.0	0.0	0.0	0.0	0.0	0.0	0.0	0.0	0.0	0.0	0.0	0.0	0.0	0.0	0.0	0.0	0.0	0.0	0.0	0.0	0.0	0.0	0.0	0.0	0.0	0.0	0.0	0.0	0.09618	0.0	0.0	0.0	0.0	0.0	0.02887	0.0
k__Viruses|p__Viruses_noname|c__Viruses_noname|o__Viruses_noname|f__Anelloviridae|g__Anelloviridae_noname	0.0	0.0	0.0	0.0	0.0	0.0	0.0	0.0	0.0	0.0	0.0	0.04736	0.0	0.0	0.0	0.0	0.0	0.0	0.0	0.0	0.0	0.0	0.0	0.00843	0.00643	0.0	0.0	0.0	0.0	0.0	0.0	0.0	0.0	0.0	0.0	0.0	0.0	0.0	0.0	0.0	0.0	0.0	0.0	0.0	0.0	0.0	0.0	0.0	0.0
k__Viruses|p__Viruses_noname|c__Viruses_noname|o__Viruses_noname|f__Anelloviridae|g__Anelloviridae_noname|s__Torque_teno_virus	0.0	0.0	0.0	0.0	0.0	0.0	0.0	0.0	0.0	0.0	0.0	0.04736	0.0	0.0	0.0	0.0	0.0	0.0	0.0	0.0	0.0	0.0	0.0	0.00843	0.00643	0.0	0.0	0.0	0.0	0.0	0.0	0.0	0.0	0.0	0.0	0.0	0.0	0.0	0.0	0.0	0.0	0.0	0.0	0.0	0.0	0.0	0.0	0.0	0.0
k__Viruses|p__Viruses_noname|c__Viruses_noname|o__Viruses_noname|f__Anelloviridae|g__Anelloviridae_noname|s__Torque_teno_virus|t__PRJNA70005	0.0	0.0	0.0	0.0	0.0	0.0	0.0	0.0	0.0	0.0	0.0	0.04736	0.0	0.0	0.0	0.0	0.0	0.0	0.0	0.0	0.0	0.0	0.0	0.00843	0.00643	0.0	0.0	0.0	0.0	0.0	0.0	0.0	0.0	0.0	0.0	0.0	0.0	0.0	0.0	0.0	0.0	0.0	0.0	0.0	0.0	0.0	0.0	0.0	0.0
k__Viruses|p__Viruses_noname|c__Viruses_noname|o__Viruses_noname|f__Hepadnaviridae	0.0	0.0	0.0	0.0	0.0	0.0	0.0	0.0	0.0	0.0	0.0	0.0	0.0	0.0	0.0	0.0	0.0	0.01709	0.0	0.0	0.0	0.0	0.0	0.0	0.0	0.0	0.0	0.0	0.0	0.0	0.0	0.0	0.0	0.0	0.0	0.0	0.0	0.0	0.0	0.0	0.0	0.0	0.0	0.0	0.0	0.0	0.0	0.0	0.0
k__Viruses|p__Viruses_noname|c__Viruses_noname|o__Viruses_noname|f__Hepadnaviridae|g__Avihepadnavirus	0.0	0.0	0.0	0.0	0.0	0.0	0.0	0.0	0.0	0.0	0.0	0.0	0.0	0.0	0.0	0.0	0.0	0.01709	0.0	0.0	0.0	0.0	0.0	0.0	0.0	0.0	0.0	0.0	0.0	0.0	0.0	0.0	0.0	0.0	0.0	0.0	0.0	0.0	0.0	0.0	0.0	0.0	0.0	0.0	0.0	0.0	0.0	0.0	0.0
k__Viruses|p__Viruses_noname|c__Viruses_noname|o__Viruses_noname|f__Hepadnaviridae|g__Avihepadnavirus|s__Heron_hepatitis_B_virus	0.0	0.0	0.0	0.0	0.0	0.0	0.0	0.0	0.0	0.0	0.0	0.0	0.0	0.0	0.0	0.0	0.0	0.01709	0.0	0.0	0.0	0.0	0.0	0.0	0.0	0.0	0.0	0.0	0.0	0.0	0.0	0.0	0.0	0.0	0.0	0.0	0.0	0.0	0.0	0.0	0.0	0.0	0.0	0.0	0.0	0.0	0.0	0.0	0.0
k__Viruses|p__Viruses_noname|c__Viruses_noname|o__Viruses_noname|f__Hepadnaviridae|g__Avihepadnavirus|s__Heron_hepatitis_B_virus|t__PRJNA15458	0.0	0.0	0.0	0.0	0.0	0.0	0.0	0.0	0.0	0.0	0.0	0.0	0.0	0.0	0.0	0.0	0.0	0.01709	0.0	0.0	0.0	0.0	0.0	0.0	0.0	0.0	0.0	0.0	0.0	0.0	0.0	0.0	0.0	0.0	0.0	0.0	0.0	0.0	0.0	0.0	0.0	0.0	0.0	0.0	0.0	0.0	0.0	0.0	0.0
k__Viruses|p__Viruses_noname|c__Viruses_noname|o__Viruses_noname|f__Polyomaviridae	1.78755	0.0	0.0	0.0	0.0	0.0	0.0	0.0	0.0	0.0	0.0	0.0	0.0	0.0	0.0	0.0	0.0	0.0	0.0	0.0	0.0	0.0	0.0	0.0	0.0	0.0	0.0	0.0	0.0	0.0	0.0	0.0	0.0	0.0	0.0	0.0	0.0	0.0	0.0	0.0	0.0	0.0	0.0	0.0	0.0	0.0	0.0	0.0	0.0
k__Viruses|p__Viruses_noname|c__Viruses_noname|o__Viruses_noname|f__Polyomaviridae|g__Polyomavirus	1.78755	0.0	0.0	0.0	0.0	0.0	0.0	0.0	0.0	0.0	0.0	0.0	0.0	0.0	0.0	0.0	0.0	0.0	0.0	0.0	0.0	0.0	0.0	0.0	0.0	0.0	0.0	0.0	0.0	0.0	0.0	0.0	0.0	0.0	0.0	0.0	0.0	0.0	0.0	0.0	0.0	0.0	0.0	0.0	0.0	0.0	0.0	0.0	0.0
k__Viruses|p__Viruses_noname|c__Viruses_noname|o__Viruses_noname|f__Polyomaviridae|g__Polyomavirus|s__JC_polyomavirus	1.78755	0.0	0.0	0.0	0.0	0.0	0.0	0.0	0.0	0.0	0.0	0.0	0.0	0.0	0.0	0.0	0.0	0.0	0.0	0.0	0.0	0.0	0.0	0.0	0.0	0.0	0.0	0.0	0.0	0.0	0.0	0.0	0.0	0.0	0.0	0.0	0.0	0.0	0.0	0.0	0.0	0.0	0.0	0.0	0.0	0.0	0.0	0.0	0.0
k__Viruses|p__Viruses_noname|c__Viruses_noname|o__Viruses_noname|f__Polyomaviridae|g__Polyomavirus|s__JC_polyomavirus|t__PRJNA15477	1.78755	0.0	0.0	0.0	0.0	0.0	0.0	0.0	0.0	0.0	0.0	0.0	0.0	0.0	0.0	0.0	0.0	0.0	0.0	0.0	0.0	0.0	0.0	0.0	0.0	0.0	0.0	0.0	0.0	0.0	0.0	0.0	0.0	0.0	0.0	0.0	0.0	0.0	0.0	0.0	0.0	0.0	0.0	0.0	0.0	0.0	0.0	0.0	0.0
k__Viruses|p__Viruses_noname|c__Viruses_noname|o__Viruses_noname|f__Retroviridae	2.91101	0.0	0.0	0.0	0.0	0.01941	0.0	0.00991	0.0	0.0	0.0	0.0	0.0	0.01801	0.0	0.0	0.0	0.00678	0.0016	0.00494	0.0	0.0	0.0	0.0	0.0	0.0	0.0	0.0	0.0	0.0	0.0	0.0	0.0	0.0	0.0	0.0	0.0	0.0	0.0	0.04054	0.0	0.0	0.0	0.0	0.0	0.0	0.0	0.0	0.0
k__Viruses|p__Viruses_noname|c__Viruses_noname|o__Viruses_noname|f__Retroviridae|g__Betaretrovirus	0.0	0.0	0.0	0.0	0.0	0.0	0.0	0.0	0.0	0.0	0.0	0.0	0.0	0.0	0.0	0.0	0.0	0.0	0.0	0.0	0.0	0.0	0.0	0.0	0.0	0.0	0.0	0.0	0.0	0.0	0.0	0.0	0.0	0.0	0.0	0.0	0.0	0.0	0.0	0.04054	0.0	0.0	0.0	0.0	0.0	0.0	0.0	0.0	0.0
k__Viruses|p__Viruses_noname|c__Viruses_noname|o__Viruses_noname|f__Retroviridae|g__Betaretrovirus|s__Jaagsiekte_sheep_retrovirus	0.0	0.0	0.0	0.0	0.0	0.0	0.0	0.0	0.0	0.0	0.0	0.0	0.0	0.0	0.0	0.0	0.0	0.0	0.0	0.0	0.0	0.0	0.0	0.0	0.0	0.0	0.0	0.0	0.0	0.0	0.0	0.0	0.0	0.0	0.0	0.0	0.0	0.0	0.0	0.04054	0.0	0.0	0.0	0.0	0.0	0.0	0.0	0.0	0.0
k__Viruses|p__Viruses_noname|c__Viruses_noname|o__Viruses_noname|f__Retroviridae|g__Betaretrovirus|s__Jaagsiekte_sheep_retrovirus|t__PRJNA14665	0.0	0.0	0.0	0.0	0.0	0.0	0.0	0.0	0.0	0.0	0.0	0.0	0.0	0.0	0.0	0.0	0.0	0.0	0.0	0.0	0.0	0.0	0.0	0.0	0.0	0.0	0.0	0.0	0.0	0.0	0.0	0.0	0.0	0.0	0.0	0.0	0.0	0.0	0.0	0.04054	0.0	0.0	0.0	0.0	0.0	0.0	0.0	0.0	0.0
k__Viruses|p__Viruses_noname|c__Viruses_noname|o__Viruses_noname|f__Retroviridae|g__Gammaretrovirus	2.91101	0.0	0.0	0.0	0.0	0.01941	0.0	0.00991	0.0	0.0	0.0	0.0	0.0	0.01801	0.0	0.0	0.0	0.00678	0.0016	0.00494	0.0	0.0	0.0	0.0	0.0	0.0	0.0	0.0	0.0	0.0	0.0	0.0	0.0	0.0	0.0	0.0	0.0	0.0	0.0	0.0	0.0	0.0	0.0	0.0	0.0	0.0	0.0	0.0	0.0
k__Viruses|p__Viruses_noname|c__Viruses_noname|o__Viruses_noname|f__Retroviridae|g__Gammaretrovirus|s__Porcine_type_C_oncovirus	2.91101	0.0	0.0	0.0	0.0	0.01941	0.0	0.00991	0.0	0.0	0.0	0.0	0.0	0.01801	0.0	0.0	0.0	0.00678	0.0016	0.00494	0.0	0.0	0.0	0.0	0.0	0.0	0.0	0.0	0.0	0.0	0.0	0.0	0.0	0.0	0.0	0.0	0.0	0.0	0.0	0.0	0.0	0.0	0.0	0.0	0.0	0.0	0.0	0.0	0.0
k__Viruses|p__Viruses_noname|c__Viruses_noname|o__Viruses_noname|f__Retroviridae|g__Gammaretrovirus|s__Porcine_type_C_oncovirus|t__PRJNA14126	2.91101	0.0	0.0	0.0	0.0	0.01941	0.0	0.00991	0.0	0.0	0.0	0.0	0.0	0.01801	0.0	0.0	0.0	0.00678	0.0016	0.00494	0.0	0.0	0.0	0.0	0.0	0.0	0.0	0.0	0.0	0.0	0.0	0.0	0.0	0.0	0.0	0.0	0.0	0.0	0.0	0.0	0.0	0.0	0.0	0.0	0.0	0.0	0.0	0.0	0.0
k__Viruses|p__Viruses_noname|c__Viruses_noname|o__Viruses_noname|f__Viruses_noname	0.0	0.0	0.0	0.0	0.0	0.0	0.0	0.0	0.0	0.0	0.0	0.0	0.0	0.0	0.0	0.0	0.0	0.0	0.0	0.0	0.0	0.0	0.0	0.0	0.0	0.0	0.0	0.0	0.0	0.0	0.0	0.0	0.0	0.0	0.0	0.0	0.0	0.0	0.0	0.0	0.0	0.0	0.0	0.0	0.0	0.0	0.0	0.0	0.0
k__Viruses|p__Viruses_noname|c__Viruses_noname|o__Viruses_noname|f__Viruses_noname|g__Viruses_noname	0.0	0.0	0.0	0.0	0.0	0.0	0.0	0.0	0.0	0.0	0.0	0.0	0.0	0.0	0.0	0.0	0.0	0.0	0.0	0.0	0.0	0.0	0.0	0.0	0.0	0.0	0.0	0.0	0.0	0.0	0.0	0.0	0.0	0.0	0.0	0.0	0.0	0.0	0.0	0.0	0.0	0.0	0.0	0.0	0.0	0.0	0.0	0.0	0.0
k__Viruses|p__Viruses_noname|c__Viruses_noname|o__Viruses_noname|f__Viruses_noname|g__Viruses_noname|s__Enterobacteria_phage_HK544	0.0	0.0	0.0	0.0	0.0	0.0	0.0	0.0	0.0	0.0	0.0	0.0	0.0	0.0	0.0	0.0	0.0	0.0	0.0	0.0	0.0	0.0	0.0	0.0	0.0	0.0	0.0	0.0	0.0	0.0	0.0	0.0	0.0	0.0	0.0	0.0	0.0	0.0	0.0	0.0	0.0	0.0	0.0	0.0	0.0	0.0	0.0	0.0	0.0
k__Viruses|p__Viruses_noname|c__Viruses_noname|o__Viruses_noname|f__Viruses_noname|g__Viruses_noname|s__Enterobacteria_phage_HK544|t__PRJNA183160	0.0	0.0	0.0	0.0	0.0	0.0	0.0	0.0	0.0	0.0	0.0	0.0	0.0	0.0	0.0	0.0	0.0	0.0	0.0	0.0	0.0	0.0	0.0	0.0	0.0	0.0	0.0	0.0	0.0	0.0	0.0	0.0	0.0	0.0	0.0	0.0	0.0	0.0	0.0	0.0	0.0	0.0	0.0	0.0	0.0	0.0	0.0	0.0	0.0
[truncated: 19 more columns]

## Sheet: Table S5
Table S5 KO abundance of different samples
CDS	KO	Length	28-1	2-2	28-2	41-2	44-2	44-1	41-1	26-2	26-1	37-2	24-1	29-1	29-2	24-2	23-2	15-1	12-2	63-2	63-1	49-2	18-1	18-2	23-1	30-2	22-2	22-1	25-1	25-2	38-1	14-1	14-2	48-2	37-1	51-2	48-1	1-1	31-2	31-1	34-1	35-2	35-1	19-2	2-1	49-1	51-1	38-2	6-1
NP_811072.1	K00010	372	0	0	0	0	0	0	13	0	0	36	0	0	0	0	0	0	0	0	0	0	0	0	0	0	3	3	0	28	0	0	0	0	36	0	0	0	3	0	0	36	36	0	0	8	0	0	0
NP_813360.1	K00010	355	0	0	0	0	0	0	40	0	0	31	0	0	0	0	0	0	0	0	0	0	0	0	0	0	1	0	0	22	0	0	0	0	40	0	0	0	0	0	0	43	41	0	0	2	0	0	0
NP_809292.1	K00012	438	0	0	0	0	0	0	4	0	0	0	0	0	0	0	0	0	0	0	0	0	0	0	0	0	0	0	0	0	0	0	0	0	0	0	0	0	0	0	0	0	0	0	0	0	0	0	0
[truncated: 6,222 more rows]
[truncated: 21 more columns]

## Sheet: Table S6
Table S6 KEGG pathway enrichment analysis between before and after chemotherapy											KEGG ortholog change bewteen before and after chemotherapy
[truncated: 11,804 more rows]

[truncated: 8 more sheets: TableS7, Table S8, Table S9, Table S10, Table S11, Table S12, Table S13, Table S14]
